# Supplementary material for: Landscape of somatic alterations in large-scale solid tumors from an Asian population
Source: Nat Commun. 2022 Jul 23;13:4264. doi: 10.1038/s41467-022-31780-9 (PMC9308789; doi:10.1038/s41467-022-31780-9)
Supplement: Supplementary file 3 — Supplementary Dataset 1 [file 41467_2022_31780_MOESM3_ESM.docx]

## Sheet: Supplementary Data 1
Supplementary Data 1
The summarized characteristics of patients and specimens with successful sequencing.
Characteristic	No.(%)
Age at initial diagnosis
Median(Range)	58(1-96)
Sex
Male	6154(60.4)
Female	4040(39.6)
Region
East China	4222(41.4)
South China	2983(29.3)
Southwest China	966(9.5)
North China	953(9.3)
Central China	505(5.0)
Northwest China	333(3.3)
Northeast China	232(2.3)
Ethnicity
Han	9382(92.0)
Others	675(6.6)
NA*	137(1.4)
Stage
Early(0,I,II)	3579(35.1)
Advanced(III,IV)	5652(55.4)
NA*	963(9.5)
Sample type
Primary	8612(84.5)
Metastasis	1409(13.8)
Recurrent	173(1.7)
Sampling method
Surgery	7738(75.9)
Biopsy/ Paracentesis	2456(24.1)
Treatment history
Treatment-naïve	7695(75.5)
Pretreated	1644(16.1)
NA*	855(8.4)
*：NA: unable to draw a definite conclusion although the intact medical records and information of patients are available when collecting samples.
