# Supplementary material for: Landscape of somatic alterations in large-scale solid tumors from an Asian population
Source: Nat Commun. 2022 Jul 23;13:4264. doi: 10.1038/s41467-022-31780-9 (PMC9308789; doi:10.1038/s41467-022-31780-9)
Supplement: Supplementary file 4 — Supplementary Dataset 2 [file 41467_2022_31780_MOESM4_ESM.docx]

## Sheet: Supplementary Data 2
Supplementary Data 2
Summarized clinical characteristics of patients across tumor types.
Tumor Type	Abbreviation of Tumor Type	Total (n)	Age		Stage (N,%)						Gender (N,%)
			Range	Median	Early		Advanced		Unknown		Female		Male
					Count	Percentage	Count	Percentage	Count	Percentage	Count	Percentage	Count	Percentage
Breast Carcinoma	BRCA	323	26-87	49	134	0.414861	170	0.526316	19	0.0588235	320	0.990712	3	0.00928793
Bone Sarcoma	BS	183	4-86	20	51	0.278689	79	0.431694	53	0.289617	80	0.437158	103	0.562842
Colorectal Carcinoma	CRC	1225	16-96	58	347	0.283265	810	0.661224	68	0.0555102	492	0.401633	733	0.598367
Carcinoma of Uterine Cervix	CUC	104	28-84	50	61	0.586538	38	0.365385	5	0.0480769	104	1	0	0
Cancer of Unknown Primary	CUP	120	29-88	60	0	0	118	0.983333	2	0.0166667	49	0.408333	71	0.591667
Extrahepatic Cholangiocarcinoma	ECC	351	31-83	61	238	0.678063	97	0.276353	16	0.045584	137	0.390313	214	0.609687
Esophageal Carcinoma	ESCA	610	34-83	61	225	0.368852	340	0.557377	45	0.0737705	108	0.177049	502	0.822951
Gallbladder Carcinoma	GBC	240	31-86	62	58	0.241667	164	0.683333	18	0.075	148	0.616667	92	0.383333
Gastric Cancer	GC	866	23-88	60	191	0.220554	582	0.672055	93	0.10739	267	0.308314	599	0.691686
Gastrointestinal Neuroendocrine Tumor	GINET	74	29-81	55	16	0.216216	55	0.743243	3	0.0405405	28	0.378378	46	0.621622
Head and Neck Carcinoma	HNC	175	12-83	51	33	0.188571	128	0.731429	14	0.08	51	0.291429	124	0.708571
Intrahepatic Cholangiocarcinoma	ICC	555	22-89	59	154	0.277477	298	0.536937	103	0.185586	208	0.374775	347	0.625225
Kidney Renal Cell Carcinoma	KIRC	308	13-81	54	150	0.487013	103	0.334416	55	0.178571	99	0.321429	209	0.678571
Liver Hepatocellular Carcinoma	LIHC	1133	7-83	54	453	0.399823	508	0.448367	172	0.151809	138	0.121801	995	0.878199
Melanoma	MM	59	22-83	55	11	0.186441	33	0.559322	15	0.254237	32	0.542373	27	0.457627
Non Small Cell Lung Cancer	NSCLC	2039	27-92	60	910	0.446297	1045	0.512506	84	0.0411967	869	0.426189	1170	0.573811
Ovarian Carcinoma	OV	261	22-83	52	48	0.183908	207	0.793103	6	0.0229885	261	1	0	0
Pancreatic Cancer	PAC	498	17-86	60	241	0.483936	219	0.439759	38	0.0763052	208	0.417671	290	0.582329
Small Bowel Carcinoma	SBC	57	38-83	62	18	0.315789	32	0.561404	7	0.122807	19	0.333333	38	0.666667
Small Cell Lung Cancer	SCLC	220	27-82	61	46	0.209091	133	0.604545	41	0.186364	46	0.209091	174	0.790909
Soft Tissue Sarcoma	STS	571	1-91	47	117	0.204904	368	0.644483	86	0.150613	263	0.460595	308	0.539405
Thyroid Carcinoma	THCA	32	25-78	45	18	0.5625	13	0.40625	1	0.03125	18	0.5625	14	0.4375
Thymic Tumor	THYM	33	16-68	48	4	0.121212	21	0.636364	8	0.242424	11	0.333333	22	0.666667
Urothelial Carcinoma	UC	96	16-86	65	30	0.3125	57	0.59375	9	0.09375	23	0.239583	73	0.760417
Uterine Corpus Endometrial Carcinoma	UCEC	61	31-74	55	25	0.409836	34	0.557377	2	0.0327869	61	1	0	0
