# Supplementary material for: Landscape of somatic alterations in large-scale solid tumors from an Asian population
Source: Nat Commun. 2022 Jul 23;13:4264. doi: 10.1038/s41467-022-31780-9 (PMC9308789; doi:10.1038/s41467-022-31780-9)
Supplement: Supplementary file 5 — Supplementary Dataset 3 [file 41467_2022_31780_MOESM5_ESM.xlsx]

## Sheet: Supplementary Data 3
Supplementary Data 3
The most frequently mutated codons in OM cohort.
Gene	Coden	Count
KRAS	G12	1336
EGFR	L858	426
TP53	R273	307
TP53	R175	290
EGFR	E746	277
PIK3CA	E545	270
TP53	R248	268
PIK3CA	H1047	206
TP53	R249	194
KRAS	G13	193
ACVR2A	K437	179
TP53	G245	149
TP53	R213	137
TP53	R282	137
PIK3CA	E542	126
TP53	Y220	124
BRAF	V600	118
EGFR	L747	114
TP53	H179	96
SMAD4	R361	93
KRAS	Q61	91
TGFBR2	K153	87
TP53	R196	87
TP53	C176	84
TP53	R342	84
CTNNB1	S45	83
APC	T1556	81
RNF43	G659	81
TP53	H193	72
CTNNB1	S37	70
FBXW7	R465	70
TP53	T125	69
GNAS	R201	68
CTNNB1	T41	67
NRAS	Q61	67
TP53	G266	67
TP53	V157	67
CTNNB1	D32	65
CTNNB1	S33	65
TCF7L2	K462	65
IDH1	R132	63
TP53	R280	63
TP53	Y163	62
TP53	P278	61
TP53	R306	61
APC	R1450	59
TP53	K132	59
EGFR	G719	57
KRAS	A146	56
TP53	C242	56
TP53	R158	55
TP53	V173	55
TP53	C135	51
TP53	M237	51
ERBB2	S310	49
CDKN2A	H83	48
PTEN	R130	48
TP53	G244	48
TP53	Y236	48
EGFR	T790	47
TP53	Y234	46
AKT1	E17	45
TP53	E286	45
TP53	S241	45
APC	R216	44
TP53	I195	44
APC	E1309	42
TP53	V272	42
TP53	E258	41
CDKN2A	R80	40
ERBB2	Y772	40
TP53	C238	40
