# Supplementary material for: Landscape of somatic alterations in large-scale solid tumors from an Asian population
Source: Nat Commun. 2022 Jul 23;13:4264. doi: 10.1038/s41467-022-31780-9 (PMC9308789; doi:10.1038/s41467-022-31780-9)
Supplement: Supplementary file 6 — Supplementary Dataset 4 [file 41467_2022_31780_MOESM6_ESM.xlsx]

## Sheet: Supplementary Data 4
Supplementary Data 4
TP53 SNV mutation frequency in various tumors in OM cohort.
Abbreviation_of_Tumor_Type	Gene	HGVSp_Short	Count	Total	Frequency(%)
LIHC	TP53	p.R249S	114	1133	10.1
CRC	TP53	p.R175H	99	1225	8.1
PAC	TP53	p.R175H	28	498	5.6
OV	TP53	p.R273H	14	261	5.4
SBC	TP53	p.R175H	3	57	5.3
SBC	TP53	p.R248W	3	57	5.3
OV	TP53	p.Y220C	13	261	5.0
CRC	TP53	p.R273H	47	1225	3.8
SCLC	TP53	p.V157F	8	220	3.6
CRC	TP53	p.R213*	43	1225	3.5
SBC	TP53	p.R213*	2	57	3.5
SBC	TP53	p.R273C	2	57	3.5
OV	TP53	p.R175H	9	261	3.4
ESCA	TP53	p.R175H	21	610	3.4
ICC	TP53	p.R249S	19	555	3.4
ECC	TP53	p.R175H	12	351	3.4
GC	TP53	p.R175H	29	866	3.3
CUP	TP53	p.R175H	4	120	3.3
CUP	TP53	p.Y220C	4	120	3.3
UCEC	TP53	p.R248W	2	61	3.3
CRC	TP53	p.R282W	40	1225	3.3
SCLC	TP53	p.R158L	7	220	3.2
SCLC	TP53	p.R175H	7	220	3.2
THCA	TP53	p.D259Y	1	32	3.1
BRCA	TP53	p.R175H	10	323	3.1
THYM	TP53	p.R282G	1	33	3.0
THYM	TP53	p.R282P	1	33	3.0
THYM	TP53	p.M237I	1	33	3.0
THYM	TP53	p.K132N	1	33	3.0
THYM	TP53	p.R248Q	1	33	3.0
ESCA	TP53	p.R282W	17	610	2.8
ESCA	TP53	p.R342*	17	610	2.8
ESCA	TP53	p.Y220C	17	610	2.8
CRC	TP53	p.R248W	34	1225	2.8
GINET	TP53	p.Y220C	2	74	2.7
GINET	TP53	p.M237I	2	74	2.7
GINET	TP53	p.R273C	2	74	2.7
OV	TP53	p.R248W	7	261	2.7
GC	TP53	p.R282W	23	866	2.7
ECC	TP53	p.R273C	9	351	2.6
CRC	TP53	p.R248Q	31	1225	2.5
CUP	TP53	p.R248W	3	120	2.5
CUP	TP53	p.R273C	3	120	2.5
GBC	TP53	p.R248Q	6	240	2.5
GBC	TP53	p.R282W	6	240	2.5
GBC	TP53	p.R209Kfs*6	6	240	2.5
PAC	TP53	p.R248Q	12	498	2.4
ESCA	TP53	p.R248Q	14	610	2.3
ESCA	TP53	p.R213*	14	610	2.3
CRC	TP53	p.G245S	28	1225	2.3
SCLC	TP53	p.Y220C	5	220	2.3
SCLC	TP53	p.G154V	5	220	2.3
CRC	TP53	p.R273C	26	1225	2.1
GBC	TP53	p.Q192*	5	240	2.1
UC	TP53	p.C176F	2	96	2.1
UC	TP53	p.E171K	2	96	2.1
UC	TP53	p.R280T	2	96	2.1
UC	TP53	p.Y220C	2	96	2.1
UC	TP53	p.R213*	2	96	2.1
GC	TP53	p.R273C	18	866	2.1
PAC	TP53	p.R248W	10	498	2.0
CUC	TP53	p.C176Y	2	104	1.9
CRC	TP53	p.R196*	23	1225	1.9
SCLC	TP53	p.S215I	4	220	1.8
SCLC	TP53	p.Y163C	4	220	1.8
PAC	TP53	p.R282W	9	498	1.8
PAC	TP53	p.R213*	9	498	1.8
PAC	TP53	p.R306*	9	498	1.8
ESCA	TP53	p.R273H	11	610	1.8
ESCA	TP53	p.R196*	11	610	1.8
ICC	TP53	p.R248Q	10	555	1.8
SBC	TP53	p.C135Y	1	57	1.8
SBC	TP53	p.L330R	1	57	1.8
SBC	TP53	p.R196*	1	57	1.8
SBC	TP53	p.C141W	1	57	1.8
SBC	TP53	p.C229Yfs*10	1	57	1.8
SBC	TP53	p.S241Y	1	57	1.8
SBC	TP53	p.R213L	1	57	1.8
SBC	TP53	p.E271K	1	57	1.8
SBC	TP53	p.Q331Q	1	57	1.8
SBC	TP53	p.D281G	1	57	1.8
SBC	TP53	p.R342*	1	57	1.8
SBC	TP53	p.R273H	1	57	1.8
SBC	TP53	p.R248Q	1	57	1.8
SBC	TP53	p.V73Rfs*76	1	57	1.8
SBC	TP53	p.Y103*	1	57	1.8
SBC	TP53	p.S127F	1	57	1.8
SBC	TP53	p.W91*	1	57	1.8
GC	TP53	p.R248W	15	866	1.7
HNC	TP53	p.R273C	3	175	1.7
ECC	TP53	p.R248Q	6	351	1.7
MM	TP53	p.P177L	1	59	1.7
MM	TP53	p.Y163N	1	59	1.7
MM	TP53	p.Y205I	1	59	1.7
CUP	TP53	p.C176F	2	120	1.7
CUP	TP53	p.R249S	2	120	1.7
CUP	TP53	p.R273H	2	120	1.7
CUP	TP53	p.T125T	2	120	1.7
GBC	TP53	p.R175H	4	240	1.7
GBC	TP53	p.Y220C	4	240	1.7
GBC	TP53	p.E286K	4	240	1.7
ESCA	TP53	p.R273C	10	610	1.6
UCEC	TP53	p.C176S	1	61	1.6
UCEC	TP53	p.Y163H	1	61	1.6
UCEC	TP53	p.Y220C	1	61	1.6
UCEC	TP53	p.K120E	1	61	1.6
UCEC	TP53	p.G279V	1	61	1.6
UCEC	TP53	p.P191del	1	61	1.6
UCEC	TP53	p.N239D	1	61	1.6
UCEC	TP53	p.T211I	1	61	1.6
UCEC	TP53	p.R273C	1	61	1.6
UCEC	TP53	p.R273H	1	61	1.6
UCEC	TP53	p.R273L	1	61	1.6
UCEC	TP53	p.R342*	1	61	1.6
UCEC	TP53	p.S127F	1	61	1.6
UCEC	TP53	p.R282W	1	61	1.6
UCEC	TP53	p.R333S	1	61	1.6
UCEC	TP53	p.D281H	1	61	1.6
UCEC	TP53	p.L111Q	1	61	1.6
UCEC	TP53	p.R306*	1	61	1.6
UCEC	TP53	p.D281Y	1	61	1.6
CRC	TP53	p.R306*	20	1225	1.6
ICC	TP53	p.R175H	9	555	1.6
PAC	TP53	p.R273C	8	498	1.6
PAC	TP53	p.Y220C	8	498	1.6
CRC	TP53	p.R342*	19	1225	1.6
BRCA	TP53	p.R248Q	5	323	1.5
BRCA	TP53	p.R273C	5	323	1.5
OV	TP53	p.Q167*	4	261	1.5
OV	TP53	p.R273C	4	261	1.5
OV	TP53	p.R248Q	4	261	1.5
GC	TP53	p.R248Q	13	866	1.5
ESCA	TP53	p.R306*	9	610	1.5
ECC	TP53	p.R248W	5	351	1.4
GC	TP53	p.Y220C	12	866	1.4
SCLC	TP53	p.Y236C	3	220	1.4
SCLC	TP53	p.E258*	3	220	1.4
SCLC	TP53	p.C242F	3	220	1.4
SCLC	TP53	p.H179R	3	220	1.4
GINET	TP53	p.S106Vfs*13	1	74	1.4
GINET	TP53	p.E204Sfs*43	1	74	1.4
GINET	TP53	p.V203Gfs*5	1	74	1.4
GINET	TP53	p.I195F	1	74	1.4
GINET	TP53	p.G245S	1	74	1.4
GINET	TP53	p.V203*	1	74	1.4
GINET	TP53	p.G154Pfs*18	1	74	1.4
GINET	TP53	p.E343*	1	74	1.4
GINET	TP53	p.G245V	1	74	1.4
GINET	TP53	p.G154V	1	74	1.4
GINET	TP53	p.Y234*	1	74	1.4
GINET	TP53	p.Y234D	1	74	1.4
GINET	TP53	p.Y234Sfs*13	1	74	1.4
GINET	TP53	p.W53*	1	74	1.4
GINET	TP53	p.Y236C	1	74	1.4
GINET	TP53	p.C135F	1	74	1.4
GINET	TP53	p.C135Y	1	74	1.4
GINET	TP53	p.Y220D	1	74	1.4
GINET	TP53	p.V274A	1	74	1.4
GINET	TP53	p.Y126D	1	74	1.4
GINET	TP53	p.T55Mfs*68	1	74	1.4
GINET	TP53	p.C277F	1	74	1.4
GINET	TP53	p.R213*	1	74	1.4
GINET	TP53	p.R175H	1	74	1.4
GINET	TP53	p.H193R	1	74	1.4
GINET	TP53	p.Q165*	1	74	1.4
GINET	TP53	p.Q192*	1	74	1.4
GINET	TP53	p.D208G	1	74	1.4
GINET	TP53	p.T125T	1	74	1.4
GBC	TP53	p.S127F	3	240	1.2
GBC	TP53	p.G245S	3	240	1.2
GBC	TP53	p.Q331*	3	240	1.2
GBC	TP53	p.R196*	3	240	1.2
GBC	TP53	p.R280K	3	240	1.2
GBC	TP53	p.R273C	3	240	1.2
BRCA	TP53	p.R273H	4	323	1.2
PAC	TP53	p.R196*	6	498	1.2
NSCLC	TP53	p.R175H	24	2039	1.2
OV	TP53	p.C176F	3	261	1.1
OV	TP53	p.S241F	3	261	1.1
OV	TP53	p.V173M	3	261	1.1
OV	TP53	p.S241A	3	261	1.1
OV	TP53	p.C242Y	3	261	1.1
OV	TP53	p.R342*	3	261	1.1
ESCA	TP53	p.R248W	7	610	1.1
ESCA	TP53	p.E294*	7	610	1.1
ESCA	TP53	p.Q192*	7	610	1.1
ESCA	TP53	p.V157F	7	610	1.1
ESCA	TP53	p.H193L	7	610	1.1
LIHC	TP53	p.V157F	13	1133	1.1
HNC	TP53	p.R175H	2	175	1.1
HNC	TP53	p.P250L	2	175	1.1
HNC	TP53	p.R282W	2	175	1.1
HNC	TP53	p.R273H	2	175	1.1
HNC	TP53	p.Y220C	2	175	1.1
ECC	TP53	p.I195T	4	351	1.1
ECC	TP53	p.R196*	4	351	1.1
ECC	TP53	p.R280K	4	351	1.1
ECC	TP53	p.R213*	4	351	1.1
BS	TP53	p.R273C	2	183	1.1
BS	TP53	p.R175H	2	183	1.1
UC	TP53	p.V218_E221del	1	96	1.0
UC	TP53	p.K320N	1	96	1.0
UC	TP53	p.K321*	1	96	1.0
UC	TP53	p.K164*	1	96	1.0
UC	TP53	p.L194R	1	96	1.0
UC	TP53	p.C135Y	1	96	1.0
UC	TP53	p.D148Y	1	96	1.0
UC	TP53	p.R248W	1	96	1.0
UC	TP53	p.V274A	1	96	1.0
UC	TP53	p.C176Y	1	96	1.0
UC	TP53	p.R249G	1	96	1.0
UC	TP53	p.R249S	1	96	1.0
UC	TP53	p.D208N	1	96	1.0
UC	TP53	p.V73Rfs*76	1	96	1.0
UC	TP53	p.H193D	1	96	1.0
UC	TP53	p.R174W	1	96	1.0
UC	TP53	p.G105R	1	96	1.0
UC	TP53	p.E286*	1	96	1.0
UC	TP53	p.K132N	1	96	1.0
UC	TP53	p.W91*	1	96	1.0
UC	TP53	p.R273L	1	96	1.0
UC	TP53	p.R337L	1	96	1.0
UC	TP53	p.E286K	1	96	1.0
UC	TP53	p.S241F	1	96	1.0
UC	TP53	p.E287*	1	96	1.0
UC	TP53	p.Q331*	1	96	1.0
UC	TP53	p.I195F	1	96	1.0
UC	TP53	p.P36L	1	96	1.0
UC	TP53	p.E287Q	1	96	1.0
UC	TP53	p.G245S	1	96	1.0
UC	TP53	p.E294*	1	96	1.0
UC	TP53	p.Y205F	1	96	1.0
UC	TP53	p.G325A	1	96	1.0
UC	TP53	p.Q192*	1	96	1.0
UC	TP53	p.Q375*	1	96	1.0
UC	TP53	p.S116C	1	96	1.0
UC	TP53	p.M237L	1	96	1.0
UC	TP53	p.R213Sfs*3	1	96	1.0
UC	TP53	p.R282Q	1	96	1.0
UC	TP53	p.Y220Lfs*27	1	96	1.0
UC	TP53	p.R213L	1	96	1.0
UC	TP53	p.R282W	1	96	1.0
UC	TP53	p.T125T	1	96	1.0
UC	TP53	p.(=)	1	96	1.0
UC	TP53	p.R248Q	1	96	1.0
GC	TP53	p.G245S	9	866	1.0
PAC	TP53	p.H179R	5	498	1.0
PAC	TP53	p.H193R	5	498	1.0
ESCA	TP53	p.H179R	6	610	1.0
CUC	TP53	p.C229Yfs*10	1	104	1.0
CUC	TP53	p.E298*	1	104	1.0
CUC	TP53	p.V157D	1	104	1.0
CUC	TP53	p.K132N	1	104	1.0
CUC	TP53	p.R248W	1	104	1.0
CUC	TP53	p.P278R	1	104	1.0
CUC	TP53	p.P36Afs*7	1	104	1.0
NSCLC	TP53	p.T125T	19	2039	0.9
BRCA	TP53	p.P278R	3	323	0.9
BRCA	TP53	p.I195T	3	323	0.9
BRCA	TP53	p.G266E	3	323	0.9
BRCA	TP53	p.R248W	3	323	0.9
BRCA	TP53	p.E285K	3	323	0.9
BRCA	TP53	p.H193R	3	323	0.9
BRCA	TP53	p.Y220C	3	323	0.9
BRCA	TP53	p.Q317*	3	323	0.9
GC	TP53	p.R196*	8	866	0.9
GC	TP53	p.R342*	8	866	0.9
SCLC	TP53	p.M237I	2	220	0.9
SCLC	TP53	p.E204*	2	220	0.9
SCLC	TP53	p.E286G	2	220	0.9
SCLC	TP53	p.R248W	2	220	0.9
SCLC	TP53	p.T155P	2	220	0.9
SCLC	TP53	p.R342*	2	220	0.9
SCLC	TP53	p.R213*	2	220	0.9
SCLC	TP53	p.R65*	2	220	0.9
SCLC	TP53	p.T125T	2	220	0.9
SCLC	TP53	p.E294*	2	220	0.9
SCLC	TP53	p.M160I	2	220	0.9
SCLC	TP53	p.E298*	2	220	0.9
SCLC	TP53	p.R248L	2	220	0.9
SCLC	TP53	p.V173L	2	220	0.9
SCLC	TP53	p.R273H	2	220	0.9
SCLC	TP53	p.G245Afs*2	2	220	0.9
SCLC	TP53	p.G245V	2	220	0.9
SCLC	TP53	p.A161S	2	220	0.9
SCLC	TP53	p.G266*	2	220	0.9
SCLC	TP53	p.K319*	2	220	0.9
SCLC	TP53	p.H214R	2	220	0.9
SCLC	TP53	p.G266V	2	220	0.9
SCLC	TP53	p.Q331H	2	220	0.9
SCLC	TP53	p.R156P	2	220	0.9
SCLC	TP53	p.H179Y	2	220	0.9
ICC	TP53	p.R273H	5	555	0.9
NSCLC	TP53	p.R273L	18	2039	0.9
STS	TP53	p.R175H	5	571	0.9
STS	TP53	p.R273H	5	571	0.9
ECC	TP53	p.R249S	3	351	0.9
ECC	TP53	p.R273H	3	351	0.9
ECC	TP53	p.R209Kfs*6	3	351	0.9
ECC	TP53	p.R282W	3	351	0.9
ECC	TP53	p.S183*	3	351	0.9
ECC	TP53	p.G245D	3	351	0.9
ECC	TP53	p.T125T	3	351	0.9
ECC	TP53	p.Y220C	3	351	0.9
NSCLC	TP53	p.R158L	17	2039	0.8
NSCLC	TP53	p.Y163C	17	2039	0.8
NSCLC	TP53	p.R273H	17	2039	0.8
CUP	TP53	p.V216M	1	120	0.8
CUP	TP53	p.V173A	1	120	0.8
CUP	TP53	p.L194R	1	120	0.8
CUP	TP53	p.Y234H	1	120	0.8
CUP	TP53	p.V143M	1	120	0.8
CUP	TP53	p.E285Tfs*64	1	120	0.8
CUP	TP53	p.L201*	1	120	0.8
CUP	TP53	p.I232F	1	120	0.8
CUP	TP53	p.G154Afs*13	1	120	0.8
CUP	TP53	p.I251_L252dup	1	120	0.8
CUP	TP53	p.I195Lfs*53	1	120	0.8
CUP	TP53	p.I195N	1	120	0.8
CUP	TP53	p.I255T	1	120	0.8
CUP	TP53	p.E171*	1	120	0.8
CUP	TP53	p.P191Lfs*56	1	120	0.8
CUP	TP53	p.E298Sfs*47	1	120	0.8
CUP	TP53	p.Y103*	1	120	0.8
CUP	TP53	p.G266E	1	120	0.8
CUP	TP53	p.P223*	1	120	0.8
CUP	TP53	p.E336Afs*3	1	120	0.8
CUP	TP53	p.R181C	1	120	0.8
CUP	TP53	p.K120M	1	120	0.8
CUP	TP53	p.L344Q	1	120	0.8
CUP	TP53	p.T211I	1	120	0.8
CUP	TP53	p.H168R	1	120	0.8
CUP	TP53	p.P278S	1	120	0.8
CUP	TP53	p.R280I	1	120	0.8
CUP	TP53	p.Q192*	1	120	0.8
CUP	TP53	p.M160Wfs*10	1	120	0.8
CUP	TP53	p.Q144P	1	120	0.8
CUP	TP53	p.R209*	1	120	0.8
CUP	TP53	p.L14Kfs*27	1	120	0.8
CUP	TP53	p.K132R	1	120	0.8
CUP	TP53	p.H179L	1	120	0.8
CUP	TP53	p.R213*	1	120	0.8
CUP	TP53	p.M237I	1	120	0.8
CUP	TP53	p.P80Yfs*68	1	120	0.8
CUP	TP53	p.A74Pfs*49	1	120	0.8
CUP	TP53	p.A159P	1	120	0.8
CUP	TP53	p.Q331H	1	120	0.8
CUP	TP53	p.R248Q	1	120	0.8
CUP	TP53	p.K320*	1	120	0.8
CUP	TP53	p.P151S	1	120	0.8
CUP	TP53	p.R273L	1	120	0.8
CUP	TP53	p.M246K	1	120	0.8
CUP	TP53	p.R333Vfs*12	1	120	0.8
GBC	TP53	p.I255del	2	240	0.8
GBC	TP53	p.I195F	2	240	0.8
GBC	TP53	p.P85Lfs*38	2	240	0.8
GBC	TP53	p.E336*	2	240	0.8
GBC	TP53	p.G245D	2	240	0.8
GBC	TP53	p.E258*	2	240	0.8
GBC	TP53	p.E258D	2	240	0.8
GBC	TP53	p.H193R	2	240	0.8
GBC	TP53	p.E258K	2	240	0.8
GBC	TP53	p.M237I	2	240	0.8
GBC	TP53	p.R342*	2	240	0.8
GBC	TP53	p.R273H	2	240	0.8
GBC	TP53	p.R249S	2	240	0.8
GBC	TP53	p.R280G	2	240	0.8
GBC	TP53	p.R306*	2	240	0.8
GBC	TP53	p.R337C	2	240	0.8
GBC	TP53	p.E285K	2	240	0.8
ESCA	TP53	p.Y234C	5	610	0.8
ESCA	TP53	p.I195T	5	610	0.8
ESCA	TP53	p.I255F	5	610	0.8
ESCA	TP53	p.E339*	5	610	0.8
ESCA	TP53	p.V173L	5	610	0.8
ESCA	TP53	p.A161T	5	610	0.8
ESCA	TP53	p.W53*	5	610	0.8
ESCA	TP53	p.H193R	5	610	0.8
GC	TP53	p.R273H	7	866	0.8
GC	TP53	p.R306*	7	866	0.8
PAC	TP53	p.G245S	4	498	0.8
PAC	TP53	p.R342*	4	498	0.8
PAC	TP53	p.R273H	4	498	0.8
NSCLC	TP53	p.R249S	16	2039	0.8
OV	TP53	p.G334V	2	261	0.8
OV	TP53	p.C176del	2	261	0.8
OV	TP53	p.G245S	2	261	0.8
OV	TP53	p.R280G	2	261	0.8
OV	TP53	p.C277F	2	261	0.8
OV	TP53	p.Y234C	2	261	0.8
OV	TP53	p.V272L	2	261	0.8
OV	TP53	p.L265P	2	261	0.8
OV	TP53	p.K132R	2	261	0.8
OV	TP53	p.C238Y	2	261	0.8
OV	TP53	p.C242Afs*5	2	261	0.8
OV	TP53	p.W146*	2	261	0.8
OV	TP53	p.R306*	2	261	0.8
OV	TP53	p.K132E	2	261	0.8
OV	TP53	p.S149Pfs*21	2	261	0.8
OV	TP53	p.Y163C	2	261	0.8
NSCLC	TP53	p.G245C	15	2039	0.7
ICC	TP53	p.R248W	4	555	0.7
ICC	TP53	p.M237I	4	555	0.7
ICC	TP53	p.Y220C	4	555	0.7
LIHC	TP53	p.H179R	8	1133	0.7
STS	TP53	p.R213*	4	571	0.7
STS	TP53	p.R273C	4	571	0.7
GC	TP53	p.C135F	6	866	0.7
GC	TP53	p.S127F	6	866	0.7
GC	TP53	p.R337C	6	866	0.7
GC	TP53	p.R213*	6	866	0.7
NSCLC	TP53	p.Y220C	14	2039	0.7
NSCLC	TP53	p.R248Q	14	2039	0.7
NSCLC	TP53	p.R273C	14	2039	0.7
ESCA	TP53	p.P278L	4	610	0.7
ESCA	TP53	p.C176F	4	610	0.7
ESCA	TP53	p.P27Lfs*17	4	610	0.7
ESCA	TP53	p.Y234H	4	610	0.7
ESCA	TP53	p.C242Afs*5	4	610	0.7
ESCA	TP53	p.K132N	4	610	0.7
ESCA	TP53	p.T125T	4	610	0.7
ESCA	TP53	p.G266R	4	610	0.7
ESCA	TP53	p.E298*	4	610	0.7
ESCA	TP53	p.Y205C	4	610	0.7
ESCA	TP53	p.P151S	4	610	0.7
NSCLC	TP53	p.R196*	13	2039	0.6
NSCLC	TP53	p.R248L	13	2039	0.6
NSCLC	TP53	p.R248W	13	2039	0.6
BRCA	TP53	p.P278S	2	323	0.6
BRCA	TP53	p.F134L	2	323	0.6
BRCA	TP53	p.V173L	2	323	0.6
BRCA	TP53	p.V173M	2	323	0.6
BRCA	TP53	p.Y126*	2	323	0.6
BRCA	TP53	p.Q136*	2	323	0.6
BRCA	TP53	p.E286*	2	323	0.6
BRCA	TP53	p.Y163C	2	323	0.6
BRCA	TP53	p.C176Y	2	323	0.6
BRCA	TP53	p.R196*	2	323	0.6
BRCA	TP53	p.R342*	2	323	0.6
PAC	TP53	p.E285K	3	498	0.6
PAC	TP53	p.G244S	3	498	0.6
PAC	TP53	p.L265P	3	498	0.6
PAC	TP53	p.T125T	3	498	0.6
PAC	TP53	p.H214R	3	498	0.6
PAC	TP53	p.R249S	3	498	0.6
PAC	TP53	p.C141Y	3	498	0.6
PAC	TP53	p.A159P	3	498	0.6
PAC	TP53	p.N247I	3	498	0.6
PAC	TP53	p.C242Afs*5	3	498	0.6
PAC	TP53	p.C176F	3	498	0.6
PAC	TP53	p.R209Kfs*6	3	498	0.6
PAC	TP53	p.S127F	3	498	0.6
PAC	TP53	p.Y163C	3	498	0.6
PAC	TP53	p.V73Rfs*76	3	498	0.6
NSCLC	TP53	p.R213*	12	2039	0.6
GC	TP53	p.M237I	5	866	0.6
GC	TP53	p.C176F	5	866	0.6
GC	TP53	p.V216M	5	866	0.6
GC	TP53	p.P152L	5	866	0.6
CRC	TP53	p.G245D	7	1225	0.6
HNC	TP53	p.E285K	1	175	0.6
HNC	TP53	p.T256Kfs*87	1	175	0.6
HNC	TP53	p.I195F	1	175	0.6
HNC	TP53	p.I255F	1	175	0.6
HNC	TP53	p.E358K	1	175	0.6
HNC	TP53	p.E286Q	1	175	0.6
HNC	TP53	p.C229Yfs*10	1	175	0.6
HNC	TP53	p.R280G	1	175	0.6
HNC	TP53	p.S149_R158del	1	175	0.6
HNC	TP53	p.R209Ffs*4	1	175	0.6
HNC	TP53	p.Q100*	1	175	0.6
HNC	TP53	p.R342*	1	175	0.6
HNC	TP53	p.D184*	1	175	0.6
HNC	TP53	p.R273S	1	175	0.6
HNC	TP53	p.G154Afs*16	1	175	0.6
HNC	TP53	p.V97Lfs*25	1	175	0.6
HNC	TP53	p.W53*	1	175	0.6
HNC	TP53	p.G245C	1	175	0.6
HNC	TP53	p.W146*	1	175	0.6
HNC	TP53	p.W53L	1	175	0.6
HNC	TP53	p.C275Y	1	175	0.6
HNC	TP53	p.G245S	1	175	0.6
HNC	TP53	p.W91*	1	175	0.6
HNC	TP53	p.T18Hfs*26	1	175	0.6
HNC	TP53	p.V173L	1	175	0.6
HNC	TP53	p.Q331Q	1	175	0.6
HNC	TP53	p.H193Y	1	175	0.6
HNC	TP53	p.G266V	1	175	0.6
HNC	TP53	p.H193R	1	175	0.6
HNC	TP53	p.H193L	1	175	0.6
ECC	TP53	p.C141Y	2	351	0.6
ECC	TP53	p.K132N	2	351	0.6
ECC	TP53	p.C176del	2	351	0.6
ECC	TP53	p.R306*	2	351	0.6
ECC	TP53	p.C277F	2	351	0.6
ECC	TP53	p.S166*	2	351	0.6
ECC	TP53	p.W53*	2	351	0.6
ECC	TP53	p.M237I	2	351	0.6
ECC	TP53	p.Q331*	2	351	0.6
ECC	TP53	p.Q136*	2	351	0.6
ECC	TP53	p.V274F	2	351	0.6
ECC	TP53	p.Y163C	2	351	0.6
BS	TP53	p.Y234H	1	183	0.5
BS	TP53	p.Y234C	1	183	0.5
BS	TP53	p.F134V	1	183	0.5
BS	TP53	p.G154V	1	183	0.5
BS	TP53	p.A276Gfs*30	1	183	0.5
BS	TP53	p.M246K	1	183	0.5
BS	TP53	p.I195F	1	183	0.5
BS	TP53	p.A83Rfs*40	1	183	0.5
BS	TP53	p.A307_L308delinsV	1	183	0.5
BS	TP53	p.R267W	1	183	0.5
BS	TP53	p.G244S	1	183	0.5
BS	TP53	p.R273H	1	183	0.5
BS	TP53	p.R248Q	1	183	0.5
BS	TP53	p.E286K	1	183	0.5
BS	TP53	p.E339*	1	183	0.5
BS	TP53	p.R280_D281delinsN	1	183	0.5
BS	TP53	p.H179Q	1	183	0.5
BS	TP53	p.L344R	1	183	0.5
BS	TP53	p.S241Y	1	183	0.5
BS	TP53	p.V173L	1	183	0.5
BS	TP53	p.N239K	1	183	0.5
BS	TP53	p.R337C	1	183	0.5
BS	TP53	p.V122Rfs*45	1	183	0.5
BS	TP53	p.H193R	1	183	0.5
BS	TP53	p.R196*	1	183	0.5
BS	TP53	p.R342*	1	183	0.5
BS	TP53	p.T55Hfs*2	1	183	0.5
BS	TP53	p.V143V	1	183	0.5
BS	TP53	p.H214R	1	183	0.5
BS	TP53	p.R282W	1	183	0.5
BS	TP53	p.Y220Mfs*27	1	183	0.5
BS	TP53	p.P278S	1	183	0.5
BS	TP53	p.Q136P	1	183	0.5
BS	TP53	p.Q144*	1	183	0.5
BS	TP53	p.P250_I251del	1	183	0.5
BS	TP53	p.P300Afs*6	1	183	0.5
ICC	TP53	p.R273C	3	555	0.5
ICC	TP53	p.R273L	3	555	0.5
ICC	TP53	p.E286K	3	555	0.5
ICC	TP53	p.V216L	3	555	0.5
ICC	TP53	p.R342*	3	555	0.5
ICC	TP53	p.R196*	3	555	0.5
ICC	TP53	p.G266R	3	555	0.5
LIHC	TP53	p.R273L	6	1133	0.5
LIHC	TP53	p.H193R	6	1133	0.5
STS	TP53	p.R196*	3	571	0.5
STS	TP53	p.R248W	3	571	0.5
ESCA	TP53	p.Q52*	3	610	0.5
ESCA	TP53	p.R249S	3	610	0.5
ESCA	TP53	p.Q317*	3	610	0.5
ESCA	TP53	p.P153Afs*28	3	610	0.5
ESCA	TP53	p.E204*	3	610	0.5
ESCA	TP53	p.G266E	3	610	0.5
ESCA	TP53	p.G279E	3	610	0.5
ESCA	TP53	p.E349*	3	610	0.5
ESCA	TP53	p.Q144*	3	610	0.5
ESCA	TP53	p.W146*	3	610	0.5
ESCA	TP53	p.V272L	3	610	0.5
ESCA	TP53	p.Y163C	3	610	0.5
ESCA	TP53	p.V272M	3	610	0.5
ESCA	TP53	p.K305*	3	610	0.5
ESCA	TP53	p.E286K	3	610	0.5
ESCA	TP53	p.L111Q	3	610	0.5
NSCLC	TP53	p.H179R	10	2039	0.5
CRC	TP53	p.H179R	6	1225	0.5
CRC	TP53	p.T125T	6	1225	0.5
GC	TP53	p.Q165*	4	866	0.5
GC	TP53	p.A161T	4	866	0.5
GC	TP53	p.K132N	4	866	0.5
GC	TP53	p.R280G	4	866	0.5
GC	TP53	p.W91*	4	866	0.5
SCLC	TP53	p.N239D	1	220	0.5
SCLC	TP53	p.I251Sfs*94	1	220	0.5
SCLC	TP53	p.N247I	1	220	0.5
SCLC	TP53	p.D324E	1	220	0.5
SCLC	TP53	p.E171*	1	220	0.5
SCLC	TP53	p.A83Vfs*59	1	220	0.5
SCLC	TP53	p.N268Tfs*77	1	220	0.5
SCLC	TP53	p.L330Ffs*15	1	220	0.5
SCLC	TP53	p.R158P	1	220	0.5
SCLC	TP53	p.S241F	1	220	0.5
SCLC	TP53	p.C176Y	1	220	0.5
SCLC	TP53	p.E198*	1	220	0.5
SCLC	TP53	p.N200Ifs*47	1	220	0.5
SCLC	TP53	p.M237K	1	220	0.5
SCLC	TP53	p.S260Lfs*84	1	220	0.5
SCLC	TP53	p.C176F	1	220	0.5
SCLC	TP53	p.L206*	1	220	0.5
SCLC	TP53	p.C141Y	1	220	0.5
SCLC	TP53	p.S90Lfs*59	1	220	0.5
SCLC	TP53	p.T118Qfs*5	1	220	0.5
SCLC	TP53	p.C135Y	1	220	0.5
SCLC	TP53	p.P128Lfs*42	1	220	0.5
SCLC	TP53	p.L45Rfs*78	1	220	0.5
SCLC	TP53	p.R273P	1	220	0.5
SCLC	TP53	p.E286K	1	220	0.5
SCLC	TP53	p.F113I	1	220	0.5
SCLC	TP53	p.R181P	1	220	0.5
SCLC	TP53	p.K120Sfs*3	1	220	0.5
SCLC	TP53	p.R249S	1	220	0.5
SCLC	TP53	p.R65Efs*58	1	220	0.5
SCLC	TP53	p.M246V	1	220	0.5
SCLC	TP53	p.V173*	1	220	0.5
SCLC	TP53	p.R249W	1	220	0.5
SCLC	TP53	p.K132_C141delinsQI	1	220	0.5
SCLC	TP53	p.Y236N	1	220	0.5
SCLC	TP53	p.R267P	1	220	0.5
SCLC	TP53	p.Y234C	1	220	0.5
SCLC	TP53	p.R335Vfs*10	1	220	0.5
SCLC	TP53	p.P151S	1	220	0.5
SCLC	TP53	p.Y236S	1	220	0.5
SCLC	TP53	p.E346*	1	220	0.5
SCLC	TP53	p.T211S	1	220	0.5
SCLC	TP53	p.R273C	1	220	0.5
SCLC	TP53	p.R337C	1	220	0.5
SCLC	TP53	p.V173G	1	220	0.5
SCLC	TP53	p.R273G	1	220	0.5
SCLC	TP53	p.V143Afs*23	1	220	0.5
SCLC	TP53	p.R273L	1	220	0.5
SCLC	TP53	p.T284P	1	220	0.5
SCLC	TP53	p.K132Q	1	220	0.5
SCLC	TP53	p.R282Afs*62	1	220	0.5
SCLC	TP53	p.G199_E204del	1	220	0.5
SCLC	TP53	p.C275F	1	220	0.5
SCLC	TP53	p.A138P	1	220	0.5
SCLC	TP53	p.R282G	1	220	0.5
SCLC	TP53	p.K164Sfs*6	1	220	0.5
SCLC	TP53	p.W23C	1	220	0.5
SCLC	TP53	p.Y220H	1	220	0.5
SCLC	TP53	p.F341Lfs*6	1	220	0.5
SCLC	TP53	p.G360E	1	220	0.5
SCLC	TP53	p.R282P	1	220	0.5
SCLC	TP53	p.K139*	1	220	0.5
SCLC	TP53	p.G245D	1	220	0.5
SCLC	TP53	p.S127F	1	220	0.5
SCLC	TP53	p.G105C	1	220	0.5
SCLC	TP53	p.R282W	1	220	0.5
SCLC	TP53	p.G245I	1	220	0.5
SCLC	TP53	p.P153Rfs*27	1	220	0.5
SCLC	TP53	p.H168L	1	220	0.5
SCLC	TP53	p.G245R	1	220	0.5
SCLC	TP53	p.N131Y	1	220	0.5
SCLC	TP53	p.V274L	1	220	0.5
SCLC	TP53	p.K351Rfs*19	1	220	0.5
SCLC	TP53	p.A159P	1	220	0.5
SCLC	TP53	p.H168R	1	220	0.5
SCLC	TP53	p.F270S	1	220	0.5
SCLC	TP53	p.V218Wfs*30	1	220	0.5
SCLC	TP53	p.G302Sfs*40	1	220	0.5
SCLC	TP53	p.C277F	1	220	0.5
SCLC	TP53	p.G325*	1	220	0.5
SCLC	TP53	p.G244C	1	220	0.5
SCLC	TP53	p.R283P	1	220	0.5
SCLC	TP53	p.G154Wfs*10	1	220	0.5
SCLC	TP53	p.H193Y	1	220	0.5
SCLC	TP53	p.K164*	1	220	0.5
SCLC	TP53	p.Y205S	1	220	0.5
SCLC	TP53	p.H193P	1	220	0.5
SCLC	TP53	p.W146*	1	220	0.5
SCLC	TP53	p.A161T	1	220	0.5
SCLC	TP53	p.R306*	1	220	0.5
SCLC	TP53	p.G266E	1	220	0.5
SCLC	TP53	p.S183*	1	220	0.5
SCLC	TP53	p.P85Lfs*38	1	220	0.5
SCLC	TP53	p.Q165*	1	220	0.5
SCLC	TP53	p.P250L	1	220	0.5
SCLC	TP53	p.Q192*	1	220	0.5
SCLC	TP53	p.H179L	1	220	0.5
SCLC	TP53	p.Q167Sfs*3	1	220	0.5
SCLC	TP53	p.G266R	1	220	0.5
SCLC	TP53	p.Y126*	1	220	0.5
SCLC	TP53	p.H179P	1	220	0.5
SCLC	TP53	p.D281E	1	220	0.5
SCLC	TP53	p.P278R	1	220	0.5
SCLC	TP53	p.D281H	1	220	0.5
SCLC	TP53	p.Q144P	1	220	0.5
SCLC	TP53	p.D281Y	1	220	0.5
NSCLC	TP53	p.V157F	9	2039	0.4
NSCLC	TP53	p.G154V	9	2039	0.4
NSCLC	TP53	p.M237I	9	2039	0.4
NSCLC	TP53	p.R282W	9	2039	0.4
NSCLC	TP53	p.A159P	9	2039	0.4
LIHC	TP53	p.R175L	5	1133	0.4
LIHC	TP53	p.C176F	5	1133	0.4
LIHC	TP53	p.H179L	5	1133	0.4
LIHC	TP53	p.R273C	5	1133	0.4
LIHC	TP53	p.M246V	5	1133	0.4
LIHC	TP53	p.K164*	5	1133	0.4
LIHC	TP53	p.R337L	5	1133	0.4
LIHC	TP53	p.E224E	5	1133	0.4
LIHC	TP53	p.N131Y	5	1133	0.4
LIHC	TP53	p.T125T	5	1133	0.4
GBC	TP53	p.V157_I162del	1	240	0.4
GBC	TP53	p.C277F	1	240	0.4
GBC	TP53	p.V157F	1	240	0.4
GBC	TP53	p.C242_G245del	1	240	0.4
GBC	TP53	p.P153del	1	240	0.4
GBC	TP53	p.I255T	1	240	0.4
GBC	TP53	p.I195N	1	240	0.4
GBC	TP53	p.F134L	1	240	0.4
GBC	TP53	p.A86Vfs*55	1	240	0.4
GBC	TP53	p.V172F	1	240	0.4
GBC	TP53	p.C176S	1	240	0.4
GBC	TP53	p.C238R	1	240	0.4
GBC	TP53	p.C242S	1	240	0.4
GBC	TP53	p.C135Y	1	240	0.4
GBC	TP53	p.V143M	1	240	0.4
GBC	TP53	p.V173M	1	240	0.4
GBC	TP53	p.V197E	1	240	0.4
GBC	TP53	p.C176Y	1	240	0.4
GBC	TP53	p.L188Pfs*58	1	240	0.4
GBC	TP53	p.L114Ifs*8	1	240	0.4
GBC	TP53	p.K291Gfs*52	1	240	0.4
GBC	TP53	p.C275Y	1	240	0.4
GBC	TP53	p.E180K	1	240	0.4
GBC	TP53	p.E198*	1	240	0.4
GBC	TP53	p.K132N	1	240	0.4
GBC	TP53	p.E294Afs*11	1	240	0.4
GBC	TP53	p.G154V	1	240	0.4
GBC	TP53	p.L257Mfs*88	1	240	0.4
GBC	TP53	p.K132R	1	240	0.4
GBC	TP53	p.L257P	1	240	0.4
GBC	TP53	p.D228*	1	240	0.4
GBC	TP53	p.K132I	1	240	0.4
GBC	TP53	p.E204*	1	240	0.4
GBC	TP53	p.H178Q	1	240	0.4
GBC	TP53	p.Y327*	1	240	0.4
GBC	TP53	p.F54Vfs*3	1	240	0.4
GBC	TP53	p.M44Ifs*8	1	240	0.4
GBC	TP53	p.K319Rfs*26	1	240	0.4
GBC	TP53	p.N235*	1	240	0.4
GBC	TP53	p.G108del	1	240	0.4
GBC	TP53	p.G266E	1	240	0.4
GBC	TP53	p.S183*	1	240	0.4
GBC	TP53	p.V73Rfs*76	1	240	0.4
GBC	TP53	p.H179del	1	240	0.4
GBC	TP53	p.L93Cfs*30	1	240	0.4
GBC	TP53	p.Y236*	1	240	0.4
GBC	TP53	p.S241F	1	240	0.4
GBC	TP53	p.T253N	1	240	0.4
GBC	TP53	p.D259V	1	240	0.4
GBC	TP53	p.G199V	1	240	0.4
GBC	TP53	p.N239_C242del	1	240	0.4
GBC	TP53	p.P278H	1	240	0.4
GBC	TP53	p.M133Cfs*37	1	240	0.4
GBC	TP53	p.V272M	1	240	0.4
GBC	TP53	p.R158H	1	240	0.4
GBC	TP53	p.S215R	1	240	0.4
GBC	TP53	p.R158L	1	240	0.4
GBC	TP53	p.S241Y	1	240	0.4
GBC	TP53	p.M243Afs*3	1	240	0.4
GBC	TP53	p.M160I	1	240	0.4
GBC	TP53	p.E346K	1	240	0.4
GBC	TP53	p.A161S	1	240	0.4
GBC	TP53	p.D281Qfs*24	1	240	0.4
GBC	TP53	p.A161T	1	240	0.4
GBC	TP53	p.P301Qfs*44	1	240	0.4
GBC	TP53	p.E51*	1	240	0.4
GBC	TP53	p.Q165*	1	240	0.4
GBC	TP53	p.R65*	1	240	0.4
GBC	TP53	p.Q167*	1	240	0.4
GBC	TP53	p.Y220H	1	240	0.4
GBC	TP53	p.R273S	1	240	0.4
GBC	TP53	p.R213*	1	240	0.4
GBC	TP53	p.R248G	1	240	0.4
GBC	TP53	p.S90Pfs*33	1	240	0.4
GBC	TP53	p.T55Yfs*2	1	240	0.4
GBC	TP53	p.E271K	1	240	0.4
GBC	TP53	p.Y220N	1	240	0.4
GBC	TP53	p.E271V	1	240	0.4
GBC	TP53	p.E62Pfs*52	1	240	0.4
GBC	TP53	p.R213Q	1	240	0.4
GBC	TP53	p.E285*	1	240	0.4
GBC	TP53	p.R290Afs*55	1	240	0.4
GBC	TP53	p.R335Vfs*10	1	240	0.4
GBC	TP53	p.R280T	1	240	0.4
GBC	TP53	p.R267P	1	240	0.4
GBC	TP53	p.A159_R174del	1	240	0.4
GBC	TP53	p.Y163D	1	240	0.4
GBC	TP53	p.Q375*	1	240	0.4
GBC	TP53	p.T155P	1	240	0.4
GBC	TP53	p.Q375K	1	240	0.4
GBC	TP53	p.Q38*	1	240	0.4
GBC	TP53	p.E286Q	1	240	0.4
GBC	TP53	p.Q375Pfs*43	1	240	0.4
GBC	TP53	p.E286V	1	240	0.4
CRC	TP53	p.Y236C	5	1225	0.4
CRC	TP53	p.C238Y	5	1225	0.4
CRC	TP53	p.R158H	5	1225	0.4
CRC	TP53	p.C135F	5	1225	0.4
CRC	TP53	p.C176F	5	1225	0.4
CRC	TP53	p.P190L	5	1225	0.4
CRC	TP53	p.Y220C	5	1225	0.4
CRC	TP53	p.C176Y	5	1225	0.4
PAC	TP53	p.Y236C	2	498	0.4
PAC	TP53	p.L194R	2	498	0.4
PAC	TP53	p.E294*	2	498	0.4
PAC	TP53	p.E286K	2	498	0.4
PAC	TP53	p.K132R	2	498	0.4
PAC	TP53	p.G245C	2	498	0.4
PAC	TP53	p.G266V	2	498	0.4
PAC	TP53	p.G245D	2	498	0.4
PAC	TP53	p.H168R	2	498	0.4
PAC	TP53	p.H179Y	2	498	0.4
PAC	TP53	p.C135Y	2	498	0.4
PAC	TP53	p.E51*	2	498	0.4
PAC	TP53	p.A138V	2	498	0.4
PAC	TP53	p.E62*	2	498	0.4
PAC	TP53	p.R280G	2	498	0.4
PAC	TP53	p.P278S	2	498	0.4
PAC	TP53	p.A161T	2	498	0.4
PAC	TP53	p.V157G	2	498	0.4
PAC	TP53	p.W53*	2	498	0.4
PAC	TP53	p.Q104*	2	498	0.4
PAC	TP53	p.V274F	2	498	0.4
PAC	TP53	p.S183*	2	498	0.4
PAC	TP53	p.Y126D	2	498	0.4
PAC	TP53	p.V272E	2	498	0.4
PAC	TP53	p.V173M	2	498	0.4
PAC	TP53	p.V218del	2	498	0.4
NSCLC	TP53	p.Y236C	8	2039	0.4
NSCLC	TP53	p.H193L	8	2039	0.4
NSCLC	TP53	p.E204*	8	2039	0.4
NSCLC	TP53	p.G245V	8	2039	0.4
NSCLC	TP53	p.R249M	8	2039	0.4
NSCLC	TP53	p.Q192*	8	2039	0.4
NSCLC	TP53	p.R342*	8	2039	0.4
OV	TP53	p.G154Afs*16	1	261	0.4
OV	TP53	p.P153Afs*28	1	261	0.4
OV	TP53	p.P278A	1	261	0.4
OV	TP53	p.C124Wfs*25	1	261	0.4
OV	TP53	p.E224Gfs*4	1	261	0.4
OV	TP53	p.C135F	1	261	0.4
OV	TP53	p.V197Gfs*11	1	261	0.4
OV	TP53	p.P64Afs*85	1	261	0.4
OV	TP53	p.E349*	1	261	0.4
OV	TP53	p.P64Lfs*48	1	261	0.4
OV	TP53	p.E349Nfs*21	1	261	0.4
OV	TP53	p.V216Gfs*31	1	261	0.4
OV	TP53	p.A307Dfs*25	1	261	0.4
OV	TP53	p.P190Lfs*57	1	261	0.4
OV	TP53	p.E286K	1	261	0.4
OV	TP53	p.V216L	1	261	0.4
OV	TP53	p.C176Y	1	261	0.4
OV	TP53	p.Y236*	1	261	0.4
OV	TP53	p.S6L	1	261	0.4
OV	TP53	p.C141Y	1	261	0.4
OV	TP53	p.S215G	1	261	0.4
OV	TP53	p.Q317Rfs*28	1	261	0.4
OV	TP53	p.C275R	1	261	0.4
OV	TP53	p.G245D	1	261	0.4
OV	TP53	p.S215I	1	261	0.4
OV	TP53	p.Q331*	1	261	0.4
OV	TP53	p.C275F	1	261	0.4
OV	TP53	p.G245R	1	261	0.4
OV	TP53	p.C275Y	1	261	0.4
OV	TP53	p.Q331H	1	261	0.4
OV	TP53	p.V218del	1	261	0.4
OV	TP53	p.H179R	1	261	0.4
OV	TP53	p.S315Pfs*20	1	261	0.4
OV	TP53	p.R280Efs*65	1	261	0.4
OV	TP53	p.S215Wfs*31	1	261	0.4
OV	TP53	p.Q167Tfs*14	1	261	0.4
OV	TP53	p.F270S	1	261	0.4
OV	TP53	p.Q136E	1	261	0.4
OV	TP53	p.S227_C229del	1	261	0.4
OV	TP53	p.S99Cfs*30	1	261	0.4
OV	TP53	p.Y234D	1	261	0.4
OV	TP53	p.E68Lfs*48	1	261	0.4
OV	TP53	p.D281H	1	261	0.4
OV	TP53	p.Y236Sfs*14	1	261	0.4
OV	TP53	p.G262V	1	261	0.4
OV	TP53	p.V157F	1	261	0.4
OV	TP53	p.A161T	1	261	0.4
OV	TP53	p.V157G	1	261	0.4
OV	TP53	p.R280T	1	261	0.4
OV	TP53	p.S240R	1	261	0.4
OV	TP53	p.V272M	1	261	0.4
OV	TP53	p.H193Y	1	261	0.4
OV	TP53	p.N239*	1	261	0.4
OV	TP53	p.G266V	1	261	0.4
OV	TP53	p.M237I	1	261	0.4
OV	TP53	p.R282W	1	261	0.4
OV	TP53	p.R249M	1	261	0.4
OV	TP53	p.R110Vfs*13	1	261	0.4
OV	TP53	p.V274G	1	261	0.4
OV	TP53	p.R249S	1	261	0.4
OV	TP53	p.T125T	1	261	0.4
OV	TP53	p.D281A	1	261	0.4
OV	TP53	p.I195N	1	261	0.4
OV	TP53	p.L194R	1	261	0.4
OV	TP53	p.M243_G244del	1	261	0.4
OV	TP53	p.R283C	1	261	0.4
OV	TP53	p.V73Rfs*76	1	261	0.4
OV	TP53	p.R174T	1	261	0.4
OV	TP53	p.I195Sfs*52	1	261	0.4
OV	TP53	p.I251Sfs*94	1	261	0.4
OV	TP53	p.V73Wfs*50	1	261	0.4
OV	TP53	p.I195T	1	261	0.4
OV	TP53	p.T256P	1	261	0.4
OV	TP53	p.K120Sfs*30	1	261	0.4
OV	TP53	p.L32Cfs*12	1	261	0.4
OV	TP53	p.M246_L252del	1	261	0.4
OV	TP53	p.R273L	1	261	0.4
OV	TP53	p.T231_Y234delinsIHD	1	261	0.4
OV	TP53	p.R175G	1	261	0.4
OV	TP53	p.L145P	1	261	0.4
OV	TP53	p.K132M	1	261	0.4
OV	TP53	p.R181C	1	261	0.4
OV	TP53	p.K132N	1	261	0.4
OV	TP53	p.S183*	1	261	0.4
OV	TP53	p.Y126H	1	261	0.4
OV	TP53	p.R196Qfs*52	1	261	0.4
OV	TP53	p.R196*	1	261	0.4
OV	TP53	p.S127F	1	261	0.4
OV	TP53	p.R248G	1	261	0.4
ICC	TP53	p.R267W	2	555	0.4
ICC	TP53	p.C176Y	2	555	0.4
ICC	TP53	p.T125T	2	555	0.4
ICC	TP53	p.T211I	2	555	0.4
ICC	TP53	p.A159V	2	555	0.4
ICC	TP53	p.I195T	2	555	0.4
ICC	TP53	p.A161T	2	555	0.4
ICC	TP53	p.S241C	2	555	0.4
ICC	TP53	p.V122Dfs*26	2	555	0.4
ICC	TP53	p.G244C	2	555	0.4
ICC	TP53	p.G245S	2	555	0.4
ICC	TP53	p.Y163C	2	555	0.4
ICC	TP53	p.D259Y	2	555	0.4
ICC	TP53	p.V73Rfs*76	2	555	0.4
ICC	TP53	p.G302Rfs*4	2	555	0.4
ICC	TP53	p.P152L	2	555	0.4
ICC	TP53	p.V272M	2	555	0.4
ICC	TP53	p.H179L	2	555	0.4
ICC	TP53	p.N239S	2	555	0.4
LIHC	TP53	p.R174W	4	1133	0.4
LIHC	TP53	p.R158L	4	1133	0.4
LIHC	TP53	p.R196*	4	1133	0.4
LIHC	TP53	p.R213Q	4	1133	0.4
LIHC	TP53	p.R342*	4	1133	0.4
LIHC	TP53	p.H214R	4	1133	0.4
LIHC	TP53	p.Q331Q	4	1133	0.4
LIHC	TP53	p.Y234C	4	1133	0.4
LIHC	TP53	p.Y220C	4	1133	0.4
LIHC	TP53	p.Y163C	4	1133	0.4
LIHC	TP53	p.A159P	4	1133	0.4
LIHC	TP53	p.K351*	4	1133	0.4
STS	TP53	p.G245D	2	571	0.4
STS	TP53	p.R337C	2	571	0.4
STS	TP53	p.R248Q	2	571	0.4
STS	TP53	p.Y163C	2	571	0.4
STS	TP53	p.I195F	2	571	0.4
STS	TP53	p.V157F	2	571	0.4
STS	TP53	p.P152L	2	571	0.4
GC	TP53	p.H168R	3	866	0.3
GC	TP53	p.H179R	3	866	0.3
GC	TP53	p.Y234C	3	866	0.3
GC	TP53	p.V173G	3	866	0.3
GC	TP53	p.C238Y	3	866	0.3
GC	TP53	p.W146*	3	866	0.3
GC	TP53	p.C242Afs*5	3	866	0.3
GC	TP53	p.Y236C	3	866	0.3
GC	TP53	p.S94*	3	866	0.3
GC	TP53	p.Y163C	3	866	0.3
NSCLC	TP53	p.G244S	7	2039	0.3
ESCA	TP53	p.Q331Q	2	610	0.3
ESCA	TP53	p.C135Y	2	610	0.3
ESCA	TP53	p.R249W	2	610	0.3
ESCA	TP53	p.C135F	2	610	0.3
ESCA	TP53	p.I255S	2	610	0.3
ESCA	TP53	p.C238Y	2	610	0.3
ESCA	TP53	p.I162F	2	610	0.3
ESCA	TP53	p.P190L	2	610	0.3
ESCA	TP53	p.C242F	2	610	0.3
ESCA	TP53	p.Y236*	2	610	0.3
ESCA	TP53	p.Y236C	2	610	0.3
ESCA	TP53	p.G245D	2	610	0.3
ESCA	TP53	p.Q331*	2	610	0.3
ESCA	TP53	p.C275F	2	610	0.3
ESCA	TP53	p.R158H	2	610	0.3
ESCA	TP53	p.M237I	2	610	0.3
ESCA	TP53	p.R248G	2	610	0.3
ESCA	TP53	p.L35Cfs*9	2	610	0.3
ESCA	TP53	p.Y327*	2	610	0.3
ESCA	TP53	p.S166*	2	610	0.3
ESCA	TP53	p.S183*	2	610	0.3
ESCA	TP53	p.E221*	2	610	0.3
ESCA	TP53	p.Q100*	2	610	0.3
ESCA	TP53	p.Q136*	2	610	0.3
ESCA	TP53	p.S90Pfs*33	2	610	0.3
ESCA	TP53	p.I255del	2	610	0.3
ESCA	TP53	p.S215N	2	610	0.3
ESCA	TP53	p.S215R	2	610	0.3
ESCA	TP53	p.E285*	2	610	0.3
ESCA	TP53	p.K291*	2	610	0.3
ESCA	TP53	p.G244D	2	610	0.3
ESCA	TP53	p.G244S	2	610	0.3
ESCA	TP53	p.E56*	2	610	0.3
ESCA	TP53	p.E336*	2	610	0.3
ESCA	TP53	p.R209Kfs*6	2	610	0.3
ESCA	TP53	p.A161D	2	610	0.3
ESCA	TP53	p.H179L	2	610	0.3
ESCA	TP53	p.E287*	2	610	0.3
ESCA	TP53	p.H179Q	2	610	0.3
ESCA	TP53	p.P152L	2	610	0.3
CRC	TP53	p.R280G	4	1225	0.3
CRC	TP53	p.K132R	4	1225	0.3
CRC	TP53	p.C242Afs*5	4	1225	0.3
CRC	TP53	p.V216M	4	1225	0.3
CRC	TP53	p.G245C	4	1225	0.3
CRC	TP53	p.R213L	4	1225	0.3
CRC	TP53	p.C275Y	4	1225	0.3
CRC	TP53	p.R213Q	4	1225	0.3
CRC	TP53	p.V272L	4	1225	0.3
CRC	TP53	p.G266E	4	1225	0.3
CRC	TP53	p.W146*	4	1225	0.3
CRC	TP53	p.V73Rfs*76	4	1225	0.3
KIRC	TP53	p.I255N	1	308	0.3
KIRC	TP53	p.I255S	1	308	0.3
KIRC	TP53	p.R273C	1	308	0.3
KIRC	TP53	p.E171*	1	308	0.3
KIRC	TP53	p.R273H	1	308	0.3
KIRC	TP53	p.D393Rfs*78	1	308	0.3
KIRC	TP53	p.C238Y	1	308	0.3
KIRC	TP53	p.K164E	1	308	0.3
KIRC	TP53	p.D41Mfs*3	1	308	0.3
KIRC	TP53	p.Y236H	1	308	0.3
KIRC	TP53	p.R280G	1	308	0.3
KIRC	TP53	p.H179L	1	308	0.3
KIRC	TP53	p.W53Yfs*3	1	308	0.3
KIRC	TP53	p.W91*	1	308	0.3
KIRC	TP53	p.M160Wfs*10	1	308	0.3
KIRC	TP53	p.V157F	1	308	0.3
KIRC	TP53	p.D228Tfs*19	1	308	0.3
KIRC	TP53	p.Y163C	1	308	0.3
KIRC	TP53	p.R175H	1	308	0.3
KIRC	TP53	p.S90Pfs*56	1	308	0.3
KIRC	TP53	p.V157L	1	308	0.3
KIRC	TP53	p.M237I	1	308	0.3
KIRC	TP53	p.V173L	1	308	0.3
KIRC	TP53	p.R248Q	1	308	0.3
KIRC	TP53	p.Y220C	1	308	0.3
KIRC	TP53	p.S215G	1	308	0.3
KIRC	TP53	p.T125T	1	308	0.3
BRCA	TP53	p.C229Yfs*10	1	323	0.3
BRCA	TP53	p.L201*	1	323	0.3
BRCA	TP53	p.L35Ffs*8	1	323	0.3
BRCA	TP53	p.P278T	1	323	0.3
BRCA	TP53	p.K305Nfs*40	1	323	0.3
BRCA	TP53	p.V157F	1	323	0.3
BRCA	TP53	p.A86Vfs*55	1	323	0.3
BRCA	TP53	p.C238G	1	323	0.3
BRCA	TP53	p.A119G	1	323	0.3
BRCA	TP53	p.V157Gfs*24	1	323	0.3
BRCA	TP53	p.P128Lfs*42	1	323	0.3
BRCA	TP53	p.P72Lfs*48	1	323	0.3
BRCA	TP53	p.V157Hfs*4	1	323	0.3
BRCA	TP53	p.A138V	1	323	0.3
BRCA	TP53	p.F341L	1	323	0.3
BRCA	TP53	p.L252Hfs*13	1	323	0.3
BRCA	TP53	p.G199V	1	323	0.3
BRCA	TP53	p.Y236C	1	323	0.3
BRCA	TP53	p.P77Qfs*46	1	323	0.3
BRCA	TP53	p.I195F	1	323	0.3
BRCA	TP53	p.S127T	1	323	0.3
BRCA	TP53	p.A159P	1	323	0.3
BRCA	TP53	p.V216G	1	323	0.3
BRCA	TP53	p.C135Afs*35	1	323	0.3
BRCA	TP53	p.G245V	1	323	0.3
BRCA	TP53	p.W91*	1	323	0.3
BRCA	TP53	p.C242F	1	323	0.3
BRCA	TP53	p.L111Ffs*40	1	323	0.3
BRCA	TP53	p.D281H	1	323	0.3
BRCA	TP53	p.E204Vfs*42	1	323	0.3
BRCA	TP53	p.L265del	1	323	0.3
BRCA	TP53	p.Q100*	1	323	0.3
BRCA	TP53	p.C275F	1	323	0.3
BRCA	TP53	p.L114F	1	323	0.3
BRCA	TP53	p.L265R	1	323	0.3
BRCA	TP53	p.E171Lfs*4	1	323	0.3
BRCA	TP53	p.E224D	1	323	0.3
BRCA	TP53	p.S241F	1	323	0.3
BRCA	TP53	p.I232T	1	323	0.3
BRCA	TP53	p.M237I	1	323	0.3
BRCA	TP53	p.C275R	1	323	0.3
BRCA	TP53	p.G245D	1	323	0.3
BRCA	TP53	p.A276G	1	323	0.3
BRCA	TP53	p.C176*	1	323	0.3
BRCA	TP53	p.C277F	1	323	0.3
BRCA	TP53	p.E294Sfs*51	1	323	0.3
BRCA	TP53	p.K139Rfs*31	1	323	0.3
BRCA	TP53	p.H178P	1	323	0.3
BRCA	TP53	p.C176F	1	323	0.3
BRCA	TP53	p.E258K	1	323	0.3
BRCA	TP53	p.E349*	1	323	0.3
BRCA	TP53	p.A307V	1	323	0.3
BRCA	TP53	p.Q144*	1	323	0.3
BRCA	TP53	p.V272L	1	323	0.3
BRCA	TP53	p.R273L	1	323	0.3
BRCA	TP53	p.E51*	1	323	0.3
BRCA	TP53	p.Q165*	1	323	0.3
BRCA	TP53	p.R209Kfs*6	1	323	0.3
BRCA	TP53	p.V274_C275dup	1	323	0.3
BRCA	TP53	p.Y163H	1	323	0.3
BRCA	TP53	p.H179L	1	323	0.3
BRCA	TP53	p.Q167*	1	323	0.3
BRCA	TP53	p.H179R	1	323	0.3
BRCA	TP53	p.R213Dfs*34	1	323	0.3
BRCA	TP53	p.N239Kfs*25	1	323	0.3
BRCA	TP53	p.F113Lfs*36	1	323	0.3
BRCA	TP53	p.T211Nfs*5	1	323	0.3
BRCA	TP53	p.N239S	1	323	0.3
BRCA	TP53	p.T125R	1	323	0.3
BRCA	TP53	p.Q192*	1	323	0.3
BRCA	TP53	p.T125T	1	323	0.3
BRCA	TP53	p.V274L	1	323	0.3
BRCA	TP53	p.T230Pfs*17	1	323	0.3
BRCA	TP53	p.R290Afs*55	1	323	0.3
BRCA	TP53	p.R280S	1	323	0.3
BRCA	TP53	p.V274Tfs*77	1	323	0.3
BRCA	TP53	p.R282W	1	323	0.3
BRCA	TP53	p.R335H	1	323	0.3
BRCA	TP53	p.R280K	1	323	0.3
BRCA	TP53	p.R342Efs*3	1	323	0.3
BRCA	TP53	p.Y220N	1	323	0.3
BRCA	TP53	p.T170_V173del	1	323	0.3
BRCA	TP53	p.W53*	1	323	0.3
BRCA	TP53	p.R342P	1	323	0.3
BRCA	TP53	p.T211Ffs*4	1	323	0.3
NSCLC	TP53	p.E285K	6	2039	0.3
NSCLC	TP53	p.Y234C	6	2039	0.3
NSCLC	TP53	p.G244C	6	2039	0.3
NSCLC	TP53	p.G245S	6	2039	0.3
NSCLC	TP53	p.L194R	6	2039	0.3
NSCLC	TP53	p.W146*	6	2039	0.3
NSCLC	TP53	p.W53*	6	2039	0.3
NSCLC	TP53	p.R181C	6	2039	0.3
NSCLC	TP53	p.C176F	6	2039	0.3
NSCLC	TP53	p.Q331*	6	2039	0.3
NSCLC	TP53	p.V272L	6	2039	0.3
NSCLC	TP53	p.R337C	6	2039	0.3
ECC	TP53	p.K24Nfs*20	1	351	0.3
ECC	TP53	p.R174W	1	351	0.3
ECC	TP53	p.V157D	1	351	0.3
ECC	TP53	p.I332Sfs*7	1	351	0.3
ECC	TP53	p.K139Rfs*31	1	351	0.3
ECC	TP53	p.I251Hfs*13	1	351	0.3
ECC	TP53	p.V157F	1	351	0.3
ECC	TP53	p.V157G	1	351	0.3
ECC	TP53	p.V157Sfs*13	1	351	0.3
ECC	TP53	p.K164*	1	351	0.3
ECC	TP53	p.I232N	1	351	0.3
ECC	TP53	p.R156P	1	351	0.3
ECC	TP53	p.I254N	1	351	0.3
ECC	TP53	p.I251Sfs*94	1	351	0.3
ECC	TP53	p.V172F	1	351	0.3
ECC	TP53	p.V147G	1	351	0.3
ECC	TP53	p.R158P	1	351	0.3
ECC	TP53	p.C135F	1	351	0.3
ECC	TP53	p.R110C	1	351	0.3
ECC	TP53	p.F134C	1	351	0.3
ECC	TP53	p.R283P	1	351	0.3
ECC	TP53	p.R196Sfs*55	1	351	0.3
ECC	TP53	p.K132R	1	351	0.3
ECC	TP53	p.L130V	1	351	0.3
ECC	TP53	p.F134L	1	351	0.3
ECC	TP53	p.C135R	1	351	0.3
ECC	TP53	p.P177Rfs*4	1	351	0.3
ECC	TP53	p.R290Afs*55	1	351	0.3
ECC	TP53	p.P27Lfs*17	1	351	0.3
ECC	TP53	p.L145P	1	351	0.3
ECC	TP53	p.R280S	1	351	0.3
ECC	TP53	p.Y234N	1	351	0.3
ECC	TP53	p.V173M	1	351	0.3
ECC	TP53	p.R280T	1	351	0.3
ECC	TP53	p.R306Afs*31	1	351	0.3
ECC	TP53	p.C141Afs*5	1	351	0.3
ECC	TP53	p.R337C	1	351	0.3
ECC	TP53	p.C176Y	1	351	0.3
ECC	TP53	p.P75Lfs*48	1	351	0.3
ECC	TP53	p.P278A	1	351	0.3
ECC	TP53	p.S241F	1	351	0.3
ECC	TP53	p.C238W	1	351	0.3
ECC	TP53	p.G199V	1	351	0.3
ECC	TP53	p.Y236C	1	351	0.3
ECC	TP53	p.F270I	1	351	0.3
ECC	TP53	p.Y236D	1	351	0.3
ECC	TP53	p.P278L	1	351	0.3
ECC	TP53	p.A76Dfs*47	1	351	0.3
ECC	TP53	p.R337P	1	351	0.3
ECC	TP53	p.R333Vfs*12	1	351	0.3
ECC	TP53	p.L194P	1	351	0.3
ECC	TP53	p.P278R	1	351	0.3
ECC	TP53	p.S241Y	1	351	0.3
ECC	TP53	p.L194R	1	351	0.3
ECC	TP53	p.G226Wfs*3	1	351	0.3
ECC	TP53	p.A159P	1	351	0.3
ECC	TP53	p.V216G	1	351	0.3
ECC	TP53	p.H178L	1	351	0.3
ECC	TP53	p.C242F	1	351	0.3
ECC	TP53	p.A159Vfs*24	1	351	0.3
ECC	TP53	p.T155_R156insPV	1	351	0.3
ECC	TP53	p.G262V	1	351	0.3
ECC	TP53	p.S260Qfs*3	1	351	0.3
ECC	TP53	p.C242S	1	351	0.3
ECC	TP53	p.L206Wfs*41	1	351	0.3
ECC	TP53	p.H178Tfs*69	1	351	0.3
ECC	TP53	p.H179D	1	351	0.3
ECC	TP53	p.M66I	1	351	0.3
ECC	TP53	p.S261Vfs*84	1	351	0.3
ECC	TP53	p.L252_T253del	1	351	0.3
ECC	TP53	p.G334L	1	351	0.3
ECC	TP53	p.M169Tfs*2	1	351	0.3
ECC	TP53	p.C275F	1	351	0.3
ECC	TP53	p.Q104*	1	351	0.3
ECC	TP53	p.S215G	1	351	0.3
ECC	TP53	p.D393Efs*77	1	351	0.3
ECC	TP53	p.G245C	1	351	0.3
ECC	TP53	p.V218dup	1	351	0.3
ECC	TP53	p.H115Afs*34	1	351	0.3
ECC	TP53	p.E180*	1	351	0.3
ECC	TP53	p.E343A	1	351	0.3
ECC	TP53	p.H179Q	1	351	0.3
ECC	TP53	p.N131Y	1	351	0.3
ECC	TP53	p.C275Y	1	351	0.3
ECC	TP53	p.G245S	1	351	0.3
ECC	TP53	p.E285V	1	351	0.3
ECC	TP53	p.L257R	1	351	0.3
ECC	TP53	p.W146*	1	351	0.3
ECC	TP53	p.L265_V272del	1	351	0.3
ECC	TP53	p.V272L	1	351	0.3
ECC	TP53	p.S96Lfs*27	1	351	0.3
ECC	TP53	p.V272M	1	351	0.3
ECC	TP53	p.E294Sfs*51	1	351	0.3
ECC	TP53	p.V73Rfs*76	1	351	0.3
ECC	TP53	p.L265P	1	351	0.3
ECC	TP53	p.E285K	1	351	0.3
ECC	TP53	p.W91Sfs*58	1	351	0.3
ECC	TP53	p.H193L	1	351	0.3
ECC	TP53	p.V274A	1	351	0.3
ECC	TP53	p.F109_R110del	1	351	0.3
ECC	TP53	p.T102Pfs*21	1	351	0.3
ECC	TP53	p.T284_E287del	1	351	0.3
ECC	TP53	p.V274D	1	351	0.3
ECC	TP53	p.M246I	1	351	0.3
ECC	TP53	p.E51*	1	351	0.3
ECC	TP53	p.N239D	1	351	0.3
ECC	TP53	p.T253Hfs*11	1	351	0.3
ECC	TP53	p.Y126N	1	351	0.3
ECC	TP53	p.Y126C	1	351	0.3
ECC	TP53	p.L330P	1	351	0.3
ECC	TP53	p.N239*	1	351	0.3
ECC	TP53	p.Q192*	1	351	0.3
LIHC	TP53	p.I195F	3	1133	0.3
LIHC	TP53	p.R158H	3	1133	0.3
LIHC	TP53	p.R248W	3	1133	0.3
LIHC	TP53	p.R175H	3	1133	0.3
LIHC	TP53	p.M237V	3	1133	0.3
LIHC	TP53	p.G334V	3	1133	0.3
LIHC	TP53	p.R248Q	3	1133	0.3
LIHC	TP53	p.C176Y	3	1133	0.3
LIHC	TP53	p.E339*	3	1133	0.3
LIHC	TP53	p.R282W	3	1133	0.3
LIHC	TP53	p.N239D	3	1133	0.3
LIHC	TP53	p.E294Sfs*51	3	1133	0.3
LIHC	TP53	p.E298*	3	1133	0.3
LIHC	TP53	p.K132N	3	1133	0.3
LIHC	TP53	p.N131I	3	1133	0.3
LIHC	TP53	p.R65*	3	1133	0.3
LIHC	TP53	p.Y205C	3	1133	0.3
LIHC	TP53	p.V172F	3	1133	0.3
LIHC	TP53	p.P152L	3	1133	0.3
LIHC	TP53	p.E68*	3	1133	0.3
LIHC	TP53	p.G244C	3	1133	0.3
LIHC	TP53	p.G245C	3	1133	0.3
LIHC	TP53	p.T125M	3	1133	0.3
LIHC	TP53	p.G245D	3	1133	0.3
LIHC	TP53	p.V216L	3	1133	0.3
LIHC	TP53	p.G245V	3	1133	0.3
LIHC	TP53	p.E271V	3	1133	0.3
LIHC	TP53	p.W53*	3	1133	0.3
LIHC	TP53	p.G266*	3	1133	0.3
LIHC	TP53	p.W91*	3	1133	0.3
NSCLC	TP53	p.E294*	5	2039	0.2
NSCLC	TP53	p.E298*	5	2039	0.2
NSCLC	TP53	p.E286K	5	2039	0.2
NSCLC	TP53	p.H178Tfs*69	5	2039	0.2
NSCLC	TP53	p.P278A	5	2039	0.2
NSCLC	TP53	p.V173L	5	2039	0.2
NSCLC	TP53	p.H193R	5	2039	0.2
NSCLC	TP53	p.V216L	5	2039	0.2
NSCLC	TP53	p.R282G	5	2039	0.2
NSCLC	TP53	p.R213L	5	2039	0.2
NSCLC	TP53	p.Q331H	5	2039	0.2
NSCLC	TP53	p.C242F	5	2039	0.2
NSCLC	TP53	p.D259V	5	2039	0.2
CRC	TP53	p.L257R	3	1225	0.2
CRC	TP53	p.E339*	3	1225	0.2
CRC	TP53	p.E258*	3	1225	0.2
CRC	TP53	p.E258K	3	1225	0.2
CRC	TP53	p.L194F	3	1225	0.2
CRC	TP53	p.V216L	3	1225	0.2
CRC	TP53	p.V157F	3	1225	0.2
CRC	TP53	p.G244S	3	1225	0.2
CRC	TP53	p.P152L	3	1225	0.2
CRC	TP53	p.C135Y	3	1225	0.2
CRC	TP53	p.H214R	3	1225	0.2
CRC	TP53	p.Q136*	3	1225	0.2
CRC	TP53	p.P278S	3	1225	0.2
CRC	TP53	p.G262V	3	1225	0.2
CRC	TP53	p.V173L	3	1225	0.2
CRC	TP53	p.A161T	3	1225	0.2
CRC	TP53	p.V173M	3	1225	0.2
CRC	TP53	p.Y163C	3	1225	0.2
CRC	TP53	p.P250L	3	1225	0.2
CRC	TP53	p.W53*	3	1225	0.2
CRC	TP53	p.S215G	3	1225	0.2
CRC	TP53	p.G266V	3	1225	0.2
GC	TP53	p.F212Sfs*3	2	866	0.2
GC	TP53	p.C135Y	2	866	0.2
GC	TP53	p.L194R	2	866	0.2
GC	TP53	p.P278S	2	866	0.2
GC	TP53	p.P278T	2	866	0.2
GC	TP53	p.P27Lfs*17	2	866	0.2
GC	TP53	p.P278A	2	866	0.2
GC	TP53	p.H179Y	2	866	0.2
GC	TP53	p.P151S	2	866	0.2
GC	TP53	p.P278L	2	866	0.2
GC	TP53	p.G262V	2	866	0.2
GC	TP53	p.C176R	2	866	0.2
GC	TP53	p.G266E	2	866	0.2
GC	TP53	p.H193R	2	866	0.2
GC	TP53	p.C176Y	2	866	0.2
GC	TP53	p.E258K	2	866	0.2
GC	TP53	p.Q167*	2	866	0.2
GC	TP53	p.E294*	2	866	0.2
GC	TP53	p.I255T	2	866	0.2
GC	TP53	p.E285K	2	866	0.2
GC	TP53	p.R267W	2	866	0.2
GC	TP53	p.E349*	2	866	0.2
GC	TP53	p.Y234H	2	866	0.2
GC	TP53	p.R273L	2	866	0.2
GC	TP53	p.S183*	2	866	0.2
GC	TP53	p.V272M	2	866	0.2
GC	TP53	p.E336*	2	866	0.2
GC	TP53	p.E286K	2	866	0.2
GC	TP53	p.F109V	2	866	0.2
GC	TP53	p.I232S	2	866	0.2
GC	TP53	p.A159D	2	866	0.2
GC	TP53	p.S241P	2	866	0.2
GC	TP53	p.K132Q	2	866	0.2
GC	TP53	p.R280K	2	866	0.2
GC	TP53	p.R209Kfs*6	2	866	0.2
GC	TP53	p.K382Nfs*40	2	866	0.2
GC	TP53	p.T125T	2	866	0.2
PAC	TP53	p.E258A	1	498	0.2
PAC	TP53	p.I162Sfs*6	1	498	0.2
PAC	TP53	p.S20Qfs*24	1	498	0.2
PAC	TP53	p.S96Lfs*27	1	498	0.2
PAC	TP53	p.E298*	1	498	0.2
PAC	TP53	p.T118Afs*46	1	498	0.2
PAC	TP53	p.I195_V197delinsM	1	498	0.2
PAC	TP53	p.G266E	1	498	0.2
PAC	TP53	p.E326*	1	498	0.2
PAC	TP53	p.C124*	1	498	0.2
PAC	TP53	p.E198*	1	498	0.2
PAC	TP53	p.G108del	1	498	0.2
PAC	TP53	p.E286Q	1	498	0.2
PAC	TP53	p.K132T	1	498	0.2
PAC	TP53	p.I254Sfs*90	1	498	0.2
PAC	TP53	p.G266R	1	498	0.2
PAC	TP53	p.E286V	1	498	0.2
PAC	TP53	p.G245V	1	498	0.2
PAC	TP53	p.E204*	1	498	0.2
PAC	TP53	p.H179N	1	498	0.2
PAC	TP53	p.I254T	1	498	0.2
PAC	TP53	p.L252_T253del	1	498	0.2
PAC	TP53	p.K139del	1	498	0.2
PAC	TP53	p.I255del	1	498	0.2
PAC	TP53	p.G262del	1	498	0.2
PAC	TP53	p.H168L	1	498	0.2
PAC	TP53	p.C135*	1	498	0.2
PAC	TP53	p.A276P	1	498	0.2
PAC	TP53	p.G199Mfs*10	1	498	0.2
PAC	TP53	p.K139Nfs*29	1	498	0.2
PAC	TP53	p.E343Dfs*5	1	498	0.2
PAC	TP53	p.L289*	1	498	0.2
PAC	TP53	p.M237I	1	498	0.2
PAC	TP53	p.R158del	1	498	0.2
PAC	TP53	p.C135F	1	498	0.2
PAC	TP53	p.M340Rfs*5	1	498	0.2
PAC	TP53	p.Y234C	1	498	0.2
PAC	TP53	p.M237K	1	498	0.2
PAC	TP53	p.A307Dfs*38	1	498	0.2
PAC	TP53	p.C135R	1	498	0.2
PAC	TP53	p.H193L	1	498	0.2
PAC	TP53	p.N210Kfs*38	1	498	0.2
PAC	TP53	p.E62Qfs*63	1	498	0.2
PAC	TP53	p.F109C	1	498	0.2
PAC	TP53	p.H178Tfs*69	1	498	0.2
PAC	TP53	p.R175G	1	498	0.2
PAC	TP53	p.R174_R175delinsS	1	498	0.2
PAC	TP53	p.S261Vfs*84	1	498	0.2
PAC	TP53	p.E68*	1	498	0.2
PAC	TP53	p.H193Y	1	498	0.2
PAC	TP53	p.T155N	1	498	0.2
PAC	TP53	p.R282G	1	498	0.2
PAC	TP53	p.N239D	1	498	0.2
PAC	TP53	p.C238Tfs*8	1	498	0.2
PAC	TP53	p.A69Rfs*81	1	498	0.2
PAC	TP53	p.P250S	1	498	0.2
PAC	TP53	p.N131del	1	498	0.2
PAC	TP53	p.C229Yfs*10	1	498	0.2
PAC	TP53	p.P278A	1	498	0.2
PAC	TP53	p.R282P	1	498	0.2
PAC	TP53	p.V143M	1	498	0.2
PAC	TP53	p.P278H	1	498	0.2
PAC	TP53	p.M133Cfs*37	1	498	0.2
PAC	TP53	p.V147G	1	498	0.2
PAC	TP53	p.K321Nfs*24	1	498	0.2
PAC	TP53	p.S315Lfs*30	1	498	0.2
PAC	TP53	p.R280dup	1	498	0.2
PAC	TP53	p.F113Sfs*10	1	498	0.2
PAC	TP53	p.T211I	1	498	0.2
PAC	TP53	p.F113V	1	498	0.2
PAC	TP53	p.P47Rfs*76	1	498	0.2
PAC	TP53	p.A159V	1	498	0.2
PAC	TP53	p.C242F	1	498	0.2
PAC	TP53	p.S33Cfs*12	1	498	0.2
PAC	TP53	p.T211Nfs*5	1	498	0.2
PAC	TP53	p.*394Lext*76	1	498	0.2
PAC	TP53	p.A161D	1	498	0.2
PAC	TP53	p.P87Qfs*36	1	498	0.2
PAC	TP53	p.R337C	1	498	0.2
PAC	TP53	p.P27Lfs*17	1	498	0.2
PAC	TP53	p.C242S	1	498	0.2
PAC	TP53	p.R280S	1	498	0.2
PAC	TP53	p.C242Y	1	498	0.2
PAC	TP53	p.R213Dfs*34	1	498	0.2
PAC	TP53	p.P142Cfs*6	1	498	0.2
PAC	TP53	p.P98Lfs*25	1	498	0.2
PAC	TP53	p.R248Hfs*10	1	498	0.2
PAC	TP53	p.P85Lfs*38	1	498	0.2
PAC	TP53	p.Q100*	1	498	0.2
PAC	TP53	p.Q317*	1	498	0.2
PAC	TP53	p.Q100Rfs*23	1	498	0.2
PAC	TP53	p.R306Efs*39	1	498	0.2
PAC	TP53	p.R333Vfs*12	1	498	0.2
PAC	TP53	p.Q167*	1	498	0.2
PAC	TP53	p.Q192_L194dup	1	498	0.2
PAC	TP53	p.Q317Pfs*20	1	498	0.2
PAC	TP53	p.Y163N	1	498	0.2
PAC	TP53	p.N29Qfs*13	1	498	0.2
PAC	TP53	p.R110Lfs*39	1	498	0.2
PAC	TP53	p.V274Cfs*32	1	498	0.2
PAC	TP53	p.R110P	1	498	0.2
PAC	TP53	p.F270I	1	498	0.2
PAC	TP53	p.S127Y	1	498	0.2
PAC	TP53	p.R156P	1	498	0.2
PAC	TP53	p.Q30Mfs*17	1	498	0.2
PAC	TP53	p.V274G	1	498	0.2
PAC	TP53	p.P177_C182del	1	498	0.2
PAC	TP53	p.W53Nfs*71	1	498	0.2
PAC	TP53	p.N345Rfs*19	1	498	0.2
PAC	TP53	p.C275Y	1	498	0.2
PAC	TP53	p.D259V	1	498	0.2
PAC	TP53	p.V272L	1	498	0.2
PAC	TP53	p.F270Lfs*75	1	498	0.2
PAC	TP53	p.Q136*	1	498	0.2
PAC	TP53	p.W91*	1	498	0.2
PAC	TP53	p.D259Y	1	498	0.2
PAC	TP53	p.F270S	1	498	0.2
PAC	TP53	p.V218Wfs*30	1	498	0.2
PAC	TP53	p.P152L	1	498	0.2
PAC	TP53	p.Y103*	1	498	0.2
PAC	TP53	p.L130V	1	498	0.2
PAC	TP53	p.S166*	1	498	0.2
PAC	TP53	p.V225Lfs*22	1	498	0.2
PAC	TP53	p.P128Lfs*42	1	498	0.2
PAC	TP53	p.V216M	1	498	0.2
PAC	TP53	p.W146Gfs*24	1	498	0.2
PAC	TP53	p.D208V	1	498	0.2
PAC	TP53	p.V173G	1	498	0.2
PAC	TP53	p.D281G	1	498	0.2
PAC	TP53	p.D281Y	1	498	0.2
PAC	TP53	p.P190Lfs*57	1	498	0.2
PAC	TP53	p.L188Pfs*19	1	498	0.2
NSCLC	TP53	p.E271K	4	2039	0.2
NSCLC	TP53	p.H179L	4	2039	0.2
NSCLC	TP53	p.E339*	4	2039	0.2
NSCLC	TP53	p.I232F	4	2039	0.2
NSCLC	TP53	p.G244D	4	2039	0.2
NSCLC	TP53	p.L111P	4	2039	0.2
NSCLC	TP53	p.V173M	4	2039	0.2
NSCLC	TP53	p.G245D	4	2039	0.2
NSCLC	TP53	p.G105C	4	2039	0.2
NSCLC	TP53	p.H193Y	4	2039	0.2
NSCLC	TP53	p.M246L	4	2039	0.2
NSCLC	TP53	p.G266R	4	2039	0.2
NSCLC	TP53	p.R181P	4	2039	0.2
NSCLC	TP53	p.K132N	4	2039	0.2
NSCLC	TP53	p.C135Y	4	2039	0.2
NSCLC	TP53	p.R209Kfs*6	4	2039	0.2
NSCLC	TP53	p.S241C	4	2039	0.2
NSCLC	TP53	p.A138V	4	2039	0.2
NSCLC	TP53	p.S241F	4	2039	0.2
NSCLC	TP53	p.V272M	4	2039	0.2
NSCLC	TP53	p.Q144*	4	2039	0.2
ICC	TP53	p.S94*	1	555	0.2
ICC	TP53	p.E171*	1	555	0.2
ICC	TP53	p.C238F	1	555	0.2
ICC	TP53	p.S90Lfs*59	1	555	0.2
ICC	TP53	p.E171_R174delinsG	1	555	0.2
ICC	TP53	p.C135F	1	555	0.2
ICC	TP53	p.C141Y	1	555	0.2
ICC	TP53	p.R65Nfs*58	1	555	0.2
ICC	TP53	p.E171_V172del	1	555	0.2
ICC	TP53	p.D41Gfs*4	1	555	0.2
ICC	TP53	p.Y234H	1	555	0.2
ICC	TP53	p.C238S	1	555	0.2
ICC	TP53	p.A276Cfs*30	1	555	0.2
ICC	TP53	p.C242S	1	555	0.2
ICC	TP53	p.E294*	1	555	0.2
ICC	TP53	p.C182*	1	555	0.2
ICC	TP53	p.L252P	1	555	0.2
ICC	TP53	p.S116Lfs*7	1	555	0.2
ICC	TP53	p.E326*	1	555	0.2
ICC	TP53	p.E68*	1	555	0.2
ICC	TP53	p.E294Sfs*51	1	555	0.2
ICC	TP53	p.P278L	1	555	0.2
ICC	TP53	p.E180*	1	555	0.2
ICC	TP53	p.C275F	1	555	0.2
ICC	TP53	p.I255F	1	555	0.2
ICC	TP53	p.S127Y	1	555	0.2
ICC	TP53	p.E336*	1	555	0.2
ICC	TP53	p.A86Gfs*63	1	555	0.2
ICC	TP53	p.C275Y	1	555	0.2
ICC	TP53	p.R273S	1	555	0.2
ICC	TP53	p.A119*	1	555	0.2
ICC	TP53	p.T256K	1	555	0.2
ICC	TP53	p.F328Sfs*17	1	555	0.2
ICC	TP53	p.I251Sfs*94	1	555	0.2
ICC	TP53	p.E258G	1	555	0.2
ICC	TP53	p.L264_N268del	1	555	0.2
ICC	TP53	p.F270Lfs*70	1	555	0.2
ICC	TP53	p.T256P	1	555	0.2
ICC	TP53	p.C277Y	1	555	0.2
ICC	TP53	p.E258Kfs*87	1	555	0.2
ICC	TP53	p.T155Gfs*24	1	555	0.2
ICC	TP53	p.P301Qfs*44	1	555	0.2
ICC	TP53	p.P190R	1	555	0.2
ICC	TP53	p.L265R	1	555	0.2
ICC	TP53	p.E51Dfs*72	1	555	0.2
ICC	TP53	p.E349Nfs*21	1	555	0.2
ICC	TP53	p.R282W	1	555	0.2
ICC	TP53	p.P191del	1	555	0.2
ICC	TP53	p.G244D	1	555	0.2
ICC	TP53	p.S241T	1	555	0.2
ICC	TP53	p.G244R	1	555	0.2
ICC	TP53	p.P82Hfs*42	1	555	0.2
ICC	TP53	p.R158L	1	555	0.2
ICC	TP53	p.S241Y	1	555	0.2
ICC	TP53	p.M133K	1	555	0.2
ICC	TP53	p.L308Rfs*37	1	555	0.2
ICC	TP53	p.G244S	1	555	0.2
ICC	TP53	p.L308Tfs*35	1	555	0.2
ICC	TP53	p.P47Rfs*76	1	555	0.2
ICC	TP53	p.G154V	1	555	0.2
ICC	TP53	p.L323Rfs*22	1	555	0.2
ICC	TP53	p.L35Cfs*9	1	555	0.2
ICC	TP53	p.G105D	1	555	0.2
ICC	TP53	p.R174W	1	555	0.2
ICC	TP53	p.E204*	1	555	0.2
ICC	TP53	p.S37Vfs*6	1	555	0.2
ICC	TP53	p.V157F	1	555	0.2
ICC	TP53	p.K319*	1	555	0.2
ICC	TP53	p.L32Sfs*11	1	555	0.2
ICC	TP53	p.V173L	1	555	0.2
ICC	TP53	p.Y163S	1	555	0.2
ICC	TP53	p.L32Vfs*10	1	555	0.2
ICC	TP53	p.K132N	1	555	0.2
ICC	TP53	p.V173M	1	555	0.2
ICC	TP53	p.Y163Tfs*7	1	555	0.2
ICC	TP53	p.V217Q	1	555	0.2
ICC	TP53	p.D281Y	1	555	0.2
ICC	TP53	p.R175L	1	555	0.2
ICC	TP53	p.W53Mfs*4	1	555	0.2
ICC	TP53	p.K132R	1	555	0.2
ICC	TP53	p.Y205C	1	555	0.2
ICC	TP53	p.K351*	1	555	0.2
ICC	TP53	p.G245Afs*2	1	555	0.2
ICC	TP53	p.Y163_Q167del	1	555	0.2
ICC	TP53	p.G245V	1	555	0.2
ICC	TP53	p.W91*	1	555	0.2
ICC	TP53	p.R65*	1	555	0.2
ICC	TP53	p.G266*	1	555	0.2
ICC	TP53	p.Q136*	1	555	0.2
ICC	TP53	p.P151Qfs*30	1	555	0.2
ICC	TP53	p.H178Tfs*69	1	555	0.2
ICC	TP53	p.R196Q	1	555	0.2
ICC	TP53	p.V272L	1	555	0.2
ICC	TP53	p.G266E	1	555	0.2
ICC	TP53	p.Q16Rfs*28	1	555	0.2
ICC	TP53	p.Q331R	1	555	0.2
ICC	TP53	p.Q167Hfs*4	1	555	0.2
ICC	TP53	p.R213*	1	555	0.2
ICC	TP53	p.Q167*	1	555	0.2
ICC	TP53	p.N200_V203del	1	555	0.2
ICC	TP53	p.H193Q	1	555	0.2
ICC	TP53	p.N263del	1	555	0.2
ICC	TP53	p.H179R	1	555	0.2
ICC	TP53	p.H214Qfs*7	1	555	0.2
ICC	TP53	p.H193R	1	555	0.2
ICC	TP53	p.H214R	1	555	0.2
ICC	TP53	p.P128Lfs*41	1	555	0.2
ICC	TP53	p.L194P	1	555	0.2
ICC	TP53	p.H193Y	1	555	0.2
ICC	TP53	p.H193L	1	555	0.2
ICC	TP53	p.N131Y	1	555	0.2
ICC	TP53	p.R110H	1	555	0.2
LIHC	TP53	p.I162F	2	1133	0.2
LIHC	TP53	p.M133T	2	1133	0.2
LIHC	TP53	p.M237I	2	1133	0.2
LIHC	TP53	p.M237K	2	1133	0.2
LIHC	TP53	p.P153Afs*28	2	1133	0.2
LIHC	TP53	p.M169L	2	1133	0.2
LIHC	TP53	p.R249M	2	1133	0.2
LIHC	TP53	p.R181P	2	1133	0.2
LIHC	TP53	p.R249Sfs*96	2	1133	0.2
LIHC	TP53	p.C141Y	2	1133	0.2
LIHC	TP53	p.R249W	2	1133	0.2
LIHC	TP53	p.M246L	2	1133	0.2
LIHC	TP53	p.R273S	2	1133	0.2
LIHC	TP53	p.R273H	2	1133	0.2
LIHC	TP53	p.K132*	2	1133	0.2
LIHC	TP53	p.R213*	2	1133	0.2
LIHC	TP53	p.E294*	2	1133	0.2
LIHC	TP53	p.N200Ifs*47	2	1133	0.2
LIHC	TP53	p.N239S	2	1133	0.2
LIHC	TP53	p.C242G	2	1133	0.2
LIHC	TP53	p.R337C	2	1133	0.2
LIHC	TP53	p.R337H	2	1133	0.2
LIHC	TP53	p.R280T	2	1133	0.2
LIHC	TP53	p.D228Vfs*18	2	1133	0.2
LIHC	TP53	p.H193Y	2	1133	0.2
LIHC	TP53	p.R280K	2	1133	0.2
LIHC	TP53	p.H214L	2	1133	0.2
LIHC	TP53	p.F113C	2	1133	0.2
LIHC	TP53	p.P151S	2	1133	0.2
LIHC	TP53	p.C275Y	2	1133	0.2
LIHC	TP53	p.Q136*	2	1133	0.2
LIHC	TP53	p.L130R	2	1133	0.2
LIHC	TP53	p.G244D	2	1133	0.2
LIHC	TP53	p.L111M	2	1133	0.2
LIHC	TP53	p.Q192*	2	1133	0.2
LIHC	TP53	p.Q144Rfs*26	2	1133	0.2
LIHC	TP53	p.E221*	2	1133	0.2
LIHC	TP53	p.S240C	2	1133	0.2
LIHC	TP53	p.G245R	2	1133	0.2
LIHC	TP53	p.E271*	2	1133	0.2
LIHC	TP53	p.G266R	2	1133	0.2
LIHC	TP53	p.G266V	2	1133	0.2
STS	TP53	p.G245S	1	571	0.2
STS	TP53	p.M237I	1	571	0.2
STS	TP53	p.G245R	1	571	0.2
STS	TP53	p.L201Cfs*46	1	571	0.2
STS	TP53	p.L265P	1	571	0.2
STS	TP53	p.E285K	1	571	0.2
STS	TP53	p.R174W	1	571	0.2
STS	TP53	p.R158L	1	571	0.2
STS	TP53	p.G266E	1	571	0.2
STS	TP53	p.E286K	1	571	0.2
STS	TP53	p.P190Sfs*17	1	571	0.2
STS	TP53	p.L93Cfs*30	1	571	0.2
STS	TP53	p.M246R	1	571	0.2
STS	TP53	p.R181H	1	571	0.2
STS	TP53	p.P190S	1	571	0.2
STS	TP53	p.I251F	1	571	0.2
STS	TP53	p.E294*	1	571	0.2
STS	TP53	p.P85Lfs*38	1	571	0.2
STS	TP53	p.P177R	1	571	0.2
STS	TP53	p.M160R	1	571	0.2
STS	TP53	p.V272E	1	571	0.2
STS	TP53	p.E204*	1	571	0.2
STS	TP53	p.K164*	1	571	0.2
STS	TP53	p.E258K	1	571	0.2
STS	TP53	p.E258Kfs*87	1	571	0.2
STS	TP53	p.E326K	1	571	0.2
STS	TP53	p.E336*	1	571	0.2
STS	TP53	p.Y220C	1	571	0.2
STS	TP53	p.E51*	1	571	0.2
STS	TP53	p.W53*	1	571	0.2
STS	TP53	p.S269T	1	571	0.2
STS	TP53	p.E171Rfs*3	1	571	0.2
STS	TP53	p.S303Afs*42	1	571	0.2
STS	TP53	p.R213Dfs*34	1	571	0.2
STS	TP53	p.E343*	1	571	0.2
STS	TP53	p.R282W	1	571	0.2
STS	TP53	p.V274G	1	571	0.2
STS	TP53	p.E343Afs*3	1	571	0.2
STS	TP53	p.R249W	1	571	0.2
STS	TP53	p.R337H	1	571	0.2
STS	TP53	p.C135F	1	571	0.2
STS	TP53	p.K132E	1	571	0.2
STS	TP53	p.C176F	1	571	0.2
STS	TP53	p.V73Wfs*50	1	571	0.2
STS	TP53	p.H193L	1	571	0.2
STS	TP53	p.H233*	1	571	0.2
STS	TP53	p.Y103*	1	571	0.2
STS	TP53	p.R280S	1	571	0.2
STS	TP53	p.W146*	1	571	0.2
STS	TP53	p.E349Nfs*21	1	571	0.2
STS	TP53	p.R306*	1	571	0.2
STS	TP53	p.R273L	1	571	0.2
STS	TP53	p.Y103Tfs*20	1	571	0.2
STS	TP53	p.H214R	1	571	0.2
STS	TP53	p.L130F	1	571	0.2
STS	TP53	p.V147Lfs*23	1	571	0.2
STS	TP53	p.D281E	1	571	0.2
STS	TP53	p.C229Yfs*10	1	571	0.2
STS	TP53	p.V143M	1	571	0.2
STS	TP53	p.C141G	1	571	0.2
STS	TP53	p.Y126C	1	571	0.2
STS	TP53	p.S166Vfs*15	1	571	0.2
STS	TP53	p.R110P	1	571	0.2
STS	TP53	p.D281H	1	571	0.2
STS	TP53	p.C238F	1	571	0.2
STS	TP53	p.D281N	1	571	0.2
STS	TP53	p.D259Y	1	571	0.2
STS	TP53	p.C275S	1	571	0.2
STS	TP53	p.P151S	1	571	0.2
STS	TP53	p.I195Sfs*52	1	571	0.2
STS	TP53	p.T125T	1	571	0.2
STS	TP53	p.C275Y	1	571	0.2
STS	TP53	p.C238Y	1	571	0.2
ESCA	TP53	p.A307Efs*27	1	610	0.2
ESCA	TP53	p.L194R	1	610	0.2
ESCA	TP53	p.P278H	1	610	0.2
ESCA	TP53	p.D184H	1	610	0.2
ESCA	TP53	p.A276D	1	610	0.2
ESCA	TP53	p.D184Vfs*63	1	610	0.2
ESCA	TP53	p.Q38*	1	610	0.2
ESCA	TP53	p.P278N	1	610	0.2
ESCA	TP53	p.C229Yfs*10	1	610	0.2
ESCA	TP53	p.A276G	1	610	0.2
ESCA	TP53	p.R249Gfs*96	1	610	0.2
ESCA	TP53	p.P219Gfs*5	1	610	0.2
ESCA	TP53	p.C238Vfs*2	1	610	0.2
ESCA	TP53	p.C238*	1	610	0.2
ESCA	TP53	p.F270*	1	610	0.2
ESCA	TP53	p.C141Y	1	610	0.2
ESCA	TP53	p.P250L	1	610	0.2
ESCA	TP53	p.D281E	1	610	0.2
ESCA	TP53	p.F134L	1	610	0.2
ESCA	TP53	p.C182*	1	610	0.2
ESCA	TP53	p.I255N	1	610	0.2
ESCA	TP53	p.P250H	1	610	0.2
ESCA	TP53	p.C238_N239delinsY	1	610	0.2
ESCA	TP53	p.C238Ffs*2	1	610	0.2
ESCA	TP53	p.L252Vfs*13	1	610	0.2
ESCA	TP53	p.R65T	1	610	0.2
ESCA	TP53	p.C238R	1	610	0.2
ESCA	TP53	p.P278S	1	610	0.2
ESCA	TP53	p.R273L	1	610	0.2
ESCA	TP53	p.C229*	1	610	0.2
ESCA	TP53	p.D148Ifs*22	1	610	0.2
ESCA	TP53	p.R273P	1	610	0.2
ESCA	TP53	p.D281H	1	610	0.2
ESCA	TP53	p.M133Ifs*39	1	610	0.2
ESCA	TP53	p.C242_G244del	1	610	0.2
ESCA	TP53	p.C176Y	1	610	0.2
ESCA	TP53	p.M133Ifs*16	1	610	0.2
ESCA	TP53	p.D21Yfs*22	1	610	0.2
ESCA	TP53	p.L257Q	1	610	0.2
ESCA	TP53	p.L93Efs*48	1	610	0.2
ESCA	TP53	p.P390Lfs*32	1	610	0.2
ESCA	TP53	p.R280S	1	610	0.2
ESCA	TP53	p.P300A	1	610	0.2
ESCA	TP53	p.P47Rfs*76	1	610	0.2
ESCA	TP53	p.R280G	1	610	0.2
ESCA	TP53	p.C277F	1	610	0.2
ESCA	TP53	p.R280T	1	610	0.2
ESCA	TP53	p.S116*	1	610	0.2
ESCA	TP53	p.L265del	1	610	0.2
ESCA	TP53	p.I50Nfs*2	1	610	0.2
ESCA	TP53	p.F270V	1	610	0.2
ESCA	TP53	p.R280I	1	610	0.2
ESCA	TP53	p.R283P	1	610	0.2
ESCA	TP53	p.P301Qfs*44	1	610	0.2
ESCA	TP53	p.D228Vfs*20	1	610	0.2
ESCA	TP53	p.P60Rfs*4	1	610	0.2
ESCA	TP53	p.R280K	1	610	0.2
ESCA	TP53	p.G245A	1	610	0.2
ESCA	TP53	p.R290Afs*15	1	610	0.2
ESCA	TP53	p.L265Q	1	610	0.2
ESCA	TP53	p.R280N	1	610	0.2
ESCA	TP53	p.D391N	1	610	0.2
ESCA	TP53	p.P152S	1	610	0.2
ESCA	TP53	p.K120E	1	610	0.2
ESCA	TP53	p.M169Ifs*12	1	610	0.2
ESCA	TP53	p.A86Vfs*55	1	610	0.2
ESCA	TP53	p.Y236_M237insINY	1	610	0.2
ESCA	TP53	p.R282P	1	610	0.2
ESCA	TP53	p.M169Ifs*3	1	610	0.2
ESCA	TP53	p.C242Y	1	610	0.2
ESCA	TP53	p.C275R	1	610	0.2
ESCA	TP53	p.P71Sfs*78	1	610	0.2
ESCA	TP53	p.R156G	1	610	0.2
ESCA	TP53	p.D393Rfs*78	1	610	0.2
ESCA	TP53	p.R282Q	1	610	0.2
ESCA	TP53	p.L289Efs*18	1	610	0.2
ESCA	TP53	p.D259Y	1	610	0.2
ESCA	TP53	p.Y236D	1	610	0.2
ESCA	TP53	p.R158G	1	610	0.2
ESCA	TP53	p.I195F	1	610	0.2
ESCA	TP53	p.D281_R283dup	1	610	0.2
ESCA	TP53	p.F341C	1	610	0.2
ESCA	TP53	p.C275W	1	610	0.2
ESCA	TP53	p.Y236del	1	610	0.2
ESCA	TP53	p.Q331Gfs*13	1	610	0.2
ESCA	TP53	p.C275Y	1	610	0.2
ESCA	TP53	p.D42*	1	610	0.2
ESCA	TP53	p.G245S	1	610	0.2
ESCA	TP53	p.I195N	1	610	0.2
ESCA	TP53	p.P177_C182dup	1	610	0.2
ESCA	TP53	p.Q331H	1	610	0.2
ESCA	TP53	p.S149_P152del	1	610	0.2
ESCA	TP53	p.M237Cfs*10	1	610	0.2
ESCA	TP53	p.G302Rfs*4	1	610	0.2
ESCA	TP53	p.Y236H	1	610	0.2
ESCA	TP53	p.D49Mfs*4	1	610	0.2
ESCA	TP53	p.G245V	1	610	0.2
ESCA	TP53	p.G154S	1	610	0.2
ESCA	TP53	p.R333Afs*10	1	610	0.2
ESCA	TP53	p.Y236N	1	610	0.2
ESCA	TP53	p.G154V	1	610	0.2
ESCA	TP53	p.G262del	1	610	0.2
ESCA	TP53	p.I251Sfs*94	1	610	0.2
ESCA	TP53	p.S260Qfs*3	1	610	0.2
ESCA	TP53	p.S240Ffs*7	1	610	0.2
ESCA	TP53	p.L43*	1	610	0.2
ESCA	TP53	p.V216M	1	610	0.2
ESCA	TP53	p.G266*	1	610	0.2
ESCA	TP53	p.I232_G245del	1	610	0.2
ESCA	TP53	p.G187R	1	610	0.2
ESCA	TP53	p.S392Rfs*78	1	610	0.2
ESCA	TP53	p.S240Kfs*25	1	610	0.2
ESCA	TP53	p.R175G	1	610	0.2
ESCA	TP53	p.T125M	1	610	0.2
ESCA	TP53	p.M246I	1	610	0.2
ESCA	TP53	p.Q104Gfs*44	1	610	0.2
ESCA	TP53	p.I232F	1	610	0.2
ESCA	TP53	p.K132Q	1	610	0.2
ESCA	TP53	p.M246K	1	610	0.2
ESCA	TP53	p.S241C	1	610	0.2
ESCA	TP53	p.S94*	1	610	0.2
ESCA	TP53	p.E258Rfs*5	1	610	0.2
ESCA	TP53	p.S269Rfs*78	1	610	0.2
ESCA	TP53	p.S20Qfs*24	1	610	0.2
ESCA	TP53	p.R337C	1	610	0.2
ESCA	TP53	p.M246L	1	610	0.2
ESCA	TP53	p.S94Vfs*55	1	610	0.2
ESCA	TP53	p.E271*	1	610	0.2
ESCA	TP53	p.I232S	1	610	0.2
ESCA	TP53	p.E224D	1	610	0.2
ESCA	TP53	p.G266V	1	610	0.2
ESCA	TP53	p.S215Gfs*4	1	610	0.2
ESCA	TP53	p.K139*	1	610	0.2
ESCA	TP53	p.E224E	1	610	0.2
ESCA	TP53	p.M246Rfs*19	1	610	0.2
ESCA	TP53	p.E258Lfs*4	1	610	0.2
ESCA	TP53	p.E271K	1	610	0.2
ESCA	TP53	p.Q136E	1	610	0.2
ESCA	TP53	p.S215I	1	610	0.2
ESCA	TP53	p.S241Pfs*6	1	610	0.2
ESCA	TP53	p.E258Q	1	610	0.2
ESCA	TP53	p.M40Nfs*3	1	610	0.2
ESCA	TP53	p.Q136Nfs*34	1	610	0.2
ESCA	TP53	p.Q136P	1	610	0.2
ESCA	TP53	p.I251F	1	610	0.2
ESCA	TP53	p.I255Mfs*84	1	610	0.2
ESCA	TP53	p.E258K	1	610	0.2
ESCA	TP53	p.T211I	1	610	0.2
ESCA	TP53	p.H168R	1	610	0.2
ESCA	TP53	p.E285_N288del	1	610	0.2
ESCA	TP53	p.N200Ifs*47	1	610	0.2
ESCA	TP53	p.E62Vfs*62	1	610	0.2
ESCA	TP53	p.G244_M246del	1	610	0.2
ESCA	TP53	p.K139Nfs*9	1	610	0.2
ESCA	TP53	p.T211Ifs*36	1	610	0.2
ESCA	TP53	p.T253Nfs*11	1	610	0.2
ESCA	TP53	p.E68*	1	610	0.2
ESCA	TP53	p.G244C	1	610	0.2
ESCA	TP53	p.T18Hfs*26	1	610	0.2
ESCA	TP53	p.V157Afs*14	1	610	0.2
ESCA	TP53	p.M66Kfs*56	1	610	0.2
ESCA	TP53	p.E285K	1	610	0.2
ESCA	TP53	p.V173E	1	610	0.2
ESCA	TP53	p.F113S	1	610	0.2
ESCA	TP53	p.K164Sfs*6	1	610	0.2
ESCA	TP53	p.Q167*	1	610	0.2
ESCA	TP53	p.E336Afs*6	1	610	0.2
ESCA	TP53	p.T256Hfs*89	1	610	0.2
ESCA	TP53	p.Y126Lfs*42	1	610	0.2
ESCA	TP53	p.Y163S	1	610	0.2
ESCA	TP53	p.E286*	1	610	0.2
ESCA	TP53	p.V173M	1	610	0.2
ESCA	TP53	p.G244V	1	610	0.2
ESCA	TP53	p.N131Lfs*14	1	610	0.2
ESCA	TP53	p.E286G	1	610	0.2
ESCA	TP53	p.R209Ffs*4	1	610	0.2
ESCA	TP53	p.Y205*	1	610	0.2
ESCA	TP53	p.L137Q	1	610	0.2
ESCA	TP53	p.V197G	1	610	0.2
ESCA	TP53	p.R209S	1	610	0.2
ESCA	TP53	p.Y163*	1	610	0.2
ESCA	TP53	p.V274D	1	610	0.2
ESCA	TP53	p.H179Lfs*68	1	610	0.2
ESCA	TP53	p.N239Kfs*25	1	610	0.2
ESCA	TP53	p.K319*	1	610	0.2
ESCA	TP53	p.N263del	1	610	0.2
ESCA	TP53	p.F113del	1	610	0.2
ESCA	TP53	p.L114Ffs*40	1	610	0.2
ESCA	TP53	p.V274F	1	610	0.2
ESCA	TP53	p.H179N	1	610	0.2
ESCA	TP53	p.Y220*	1	610	0.2
ESCA	TP53	p.L145Q	1	610	0.2
ESCA	TP53	p.K319Rfs*26	1	610	0.2
ESCA	TP53	p.R213Dfs*34	1	610	0.2
ESCA	TP53	p.F113I	1	610	0.2
ESCA	TP53	p.K321Nfs*24	1	610	0.2
ESCA	TP53	p.P151A	1	610	0.2
ESCA	TP53	p.H179P	1	610	0.2
ESCA	TP53	p.H214Qfs*2	1	610	0.2
ESCA	TP53	p.A159P	1	610	0.2
ESCA	TP53	p.V172F	1	610	0.2
ESCA	TP53	p.H193Y	1	610	0.2
ESCA	TP53	p.H193P	1	610	0.2
ESCA	TP53	p.V73Wfs*50	1	610	0.2
ESCA	TP53	p.H179Y	1	610	0.2
ESCA	TP53	p.P152Afs*14	1	610	0.2
ESCA	TP53	p.K320Rfs*25	1	610	0.2
ESCA	TP53	p.T329Hfs*8	1	610	0.2
ESCA	TP53	p.Y220I	1	610	0.2
ESCA	TP53	p.L111P	1	610	0.2
ESCA	TP53	p.P151T	1	610	0.2
ESCA	TP53	p.W91*	1	610	0.2
ESCA	TP53	p.V73Lfs*76	1	610	0.2
ESCA	TP53	p.L194H	1	610	0.2
ESCA	TP53	p.P151R	1	610	0.2
ESCA	TP53	p.V73Rfs*76	1	610	0.2
ESCA	TP53	p.W91Pfs*31	1	610	0.2
ESCA	TP53	p.Y126*	1	610	0.2
ESCA	TP53	p.H179V	1	610	0.2
ESCA	TP53	p.P152Rfs*18	1	610	0.2
ESCA	TP53	p.N310Qfs*27	1	610	0.2
CRC	TP53	p.L194R	2	1225	0.2
CRC	TP53	p.D281Y	2	1225	0.2
CRC	TP53	p.D259V	2	1225	0.2
CRC	TP53	p.I254S	2	1225	0.2
CRC	TP53	p.L265P	2	1225	0.2
CRC	TP53	p.R249S	2	1225	0.2
CRC	TP53	p.E204*	2	1225	0.2
CRC	TP53	p.F270S	2	1225	0.2
CRC	TP53	p.F270V	2	1225	0.2
CRC	TP53	p.L137Q	2	1225	0.2
CRC	TP53	p.R267W	2	1225	0.2
CRC	TP53	p.E298*	2	1225	0.2
CRC	TP53	p.E171*	2	1225	0.2
CRC	TP53	p.F134S	2	1225	0.2
CRC	TP53	p.M340Cfs*5	2	1225	0.2
CRC	TP53	p.C238F	2	1225	0.2
CRC	TP53	p.E271*	2	1225	0.2
CRC	TP53	p.M44Ifs*2	2	1225	0.2
CRC	TP53	p.N131del	2	1225	0.2
CRC	TP53	p.Y234H	2	1225	0.2
CRC	TP53	p.M237I	2	1225	0.2
CRC	TP53	p.I232Tfs*15	2	1225	0.2
CRC	TP53	p.C124Sfs*46	2	1225	0.2
CRC	TP53	p.E180*	2	1225	0.2
CRC	TP53	p.H168L	2	1225	0.2
CRC	TP53	p.R335C	2	1225	0.2
CRC	TP53	p.G154V	2	1225	0.2
CRC	TP53	p.C242F	2	1225	0.2
CRC	TP53	p.H179Y	2	1225	0.2
CRC	TP53	p.G244C	2	1225	0.2
CRC	TP53	p.E285K	2	1225	0.2
CRC	TP53	p.P151T	2	1225	0.2
CRC	TP53	p.C242S	2	1225	0.2
CRC	TP53	p.R209*	2	1225	0.2
CRC	TP53	p.E286K	2	1225	0.2
CRC	TP53	p.Q104*	2	1225	0.2
CRC	TP53	p.V218del	2	1225	0.2
CRC	TP53	p.V143M	2	1225	0.2
CRC	TP53	p.S90Pfs*33	2	1225	0.2
[truncated: 1,015 more rows]
