# Supplementary material for: Landscape of somatic alterations in large-scale solid tumors from an Asian population
Source: Nat Commun. 2022 Jul 23;13:4264. doi: 10.1038/s41467-022-31780-9 (PMC9308789; doi:10.1038/s41467-022-31780-9)
Supplement: Supplementary file 7 — Supplementary Da5taset 5 [file 41467_2022_31780_MOESM7_ESM.xlsx]

## Sheet: Supplementary Data 5
Supplementary Data 5
Gene CNVs in primary (pri) and metastasis (meta) tumors based on two-sided Chisq/Fisher test.
Tumor Type	Gene_CNV	Positive in pri	Positive in meta	Negative in pri	Negative in meta	Frequency (%) in pri	Frequency (%) in meta	pValue	qValue (FDR)
Pan-cancer	CDKN2A_Del	308	116	8304	1293	3.6	8.2	1.49e-15	1.49e-14
Pan-cancer	SMAD4_Del	31	22	8581	1387	0.4	1.6	2.61e-08	1.305e-07
Pan-cancer	ERBB2_Amp	244	64	8368	1345	2.8	4.5	0.000773	0.00257667
Pan-cancer	EGFR_Amp	243	62	8369	1347	2.8	4.4	0.00184	0.0046
Pan-cancer	MYC_Amp	289	66	8323	1343	3.4	4.7	0.0154	0.0256667
Pan-cancer	11q13_Amp	590	71	8022	1338	6.9	5	0.0131	0.0256667
Pan-cancer	PTEN_Del	44	14	8568	1395	0.5	1	0.0429	0.0612857
Pan-cancer	RB1_Del	118	13	8494	1396	1.4	0.9	0.213	0.26625
Pan-cancer	TERT_Amp	353	67	8259	1342	4.1	4.8	0.286	0.317778
Pan-cancer	TP53_Del	38	9	8574	1400	0.4	0.6	0.426	0.426
