# Supplementary material for: Landscape of somatic alterations in large-scale solid tumors from an Asian population
Source: Nat Commun. 2022 Jul 23;13:4264. doi: 10.1038/s41467-022-31780-9 (PMC9308789; doi:10.1038/s41467-022-31780-9)
Supplement: Supplementary file 8 — Supplementary Dataset 6 [file 41467_2022_31780_MOESM8_ESM.xlsx]

## Sheet: Supplementary Data 6
Supplementary Data 6
Recurrent gene CNVs across tumor types. CNVs with frequency greater than 5% are displayed based on two-sided Chisq/Fisher test.
Abbreviation of Tumor Type	Gene	CNV type	Positive in the Tumor Type	Positive in Other Tumor Type	Negtive in the Tumor Type	Negtive in Other Tumor Type	Frequency (%) in the Tumor Type	Frequency(%) in other Tumor Type	pValue	qValue (FDR)
ESCA	11q13	Amp	263	413	347	9171	43.1	4.3	6.46e-304	3.553e-301
BRCA	ERBB2	Amp	77	232	246	9639	23.8	2.4	2.78e-107	7.645e-105
THYM	CDKN2A	Del	7	429	26	9732	21.2	4.2	1.16e-05	7.08889e-05
BRCA	CDK12	Amp	58	126	265	9745	18	1.3	9.55e-107	1.75083e-104
ESCA	CDKN2A	Del	103	333	507	9251	16.9	3.5	5.08e-56	6.985e-54
MM	CDKN2A	Del	10	426	49	9709	16.9	4.2	6.73e-06	4.2546e-05
UC	11q13	Amp	15	661	81	9437	15.6	6.5	0.000802	0.00361557
MM	11q13	Amp	9	667	50	9468	15.3	6.6	0.0161	0.0486538
BS	VEGFA	Amp	26	198	157	9813	14.2	2	8.35e-28	2.55139e-26
GBC	ERBB2	Amp	33	276	207	9678	13.8	2.8	7.17e-22	1.46056e-20
BRCA	11q13	Amp	43	633	280	9238	13.3	6.4	1.66e-06	1.1557e-05
HNC	11q13	Amp	23	653	152	9366	13.1	6.5	0.000842	0.00376504
OV	PTK2	Amp	33	122	228	9811	12.6	1.2	2.07e-48	1.42313e-46
UC	CDKN2A	Del	12	424	84	9674	12.5	4.2	0.000179	0.000937619
BS	CCND3	Amp	22	169	161	9842	12	1.7	2.74e-23	6.27917e-22
GC	CCNE1	Amp	103	231	763	9097	11.9	2.5	1.65e-49	1.54e-47
MM	TERT	Amp	7	421	52	9714	11.9	4.2	0.00882	0.0292892
SCLC	TERT	Amp	26	402	194	9572	11.8	4	3.26e-08	2.80156e-07
STS	MDM2	Amp	62	268	509	9355	10.9	2.8	1.2e-25	3.3e-24
BRCA	ZNF703	Amp	35	103	288	9768	10.8	1	3.48e-49	2.73429e-47
BRCA	ADGRA2	Amp	35	127	288	9744	10.8	1.3	3.09e-40	1.41625e-38
BS	CDK4	Amp	19	181	164	9830	10.4	1.8	1.06e-15	1.53421e-14
BRCA	MYC	Amp	33	325	290	9546	10.2	3.3	8.1e-11	8.40566e-10
MM	MDM2	Amp	6	324	53	9811	10.2	3.2	0.00809	0.0272975
BRCA	FGFR1	Amp	32	185	291	9686	9.9	1.9	5.09e-22	1.07673e-20
ESCA	SOX2	Amp	59	154	551	9430	9.7	1.6	1.07e-40	5.45e-39
STS	FRS2	Amp	55	251	516	9372	9.6	2.6	4.08e-21	7.73793e-20
ESCA	PIK3CA	Amp	58	149	552	9435	9.5	1.6	1.09e-40	5.45e-39
SCLC	RB1	Del	21	115	199	9859	9.5	1.2	1.72e-25	4.50476e-24
STS	CDKN2A	Del	54	382	517	9241	9.5	4	6.02e-10	5.80877e-09
BS	RB1	Del	17	119	166	9892	9.3	1.2	6.22e-20	1.14033e-18
LIHC	11q13	Amp	104	572	1029	8489	9.2	6.3	0.000328	0.00161071
CUP	CDKN2A	Del	11	425	109	9649	9.2	4.2	0.0149	0.0457821
CUP	11q13	Amp	11	665	109	9409	9.2	6.6	0.348	0.558017
ESCA	KLHL6	Amp	54	125	556	9459	8.9	1.3	3.81e-42	2.32833e-40
STS	CDK4	Amp	51	149	520	9474	8.9	1.5	2.94e-34	1.078e-32
GBC	CCNE1	Amp	21	313	219	9641	8.8	3.1	3.54e-06	2.34578e-05
OV	MYC	Amp	23	335	238	9598	8.8	3.4	5.57e-06	3.60412e-05
UC	ERBB2	Amp	8	301	88	9797	8.3	3	0.00604	0.0214323
SCLC	STK24	Amp	18	170	202	9804	8.2	1.7	9.76e-12	1.16696e-10
NSCLC	EGFR	Amp	164	143	1875	8012	8	1.8	1.68e-49	1.54e-47
GC	ERBB2	Amp	69	240	797	9088	8	2.6	2.05e-18	3.52344e-17
OV	PRKCI	Amp	21	194	240	9739	8	2	5.99e-11	6.33558e-10
GBC	CDK12	Amp	19	165	221	9789	7.9	1.7	3.61e-12	4.5125e-11
NSCLC	TERT	Amp	156	272	1883	7883	7.7	3.3	6.21e-18	1.00456e-16
BS	CCNE1	Amp	14	320	169	9691	7.7	3.2	0.00166	0.00696947
ESCA	PRKCI	Amp	46	169	564	9415	7.5	1.8	2.45e-21	4.8125e-20
GBC	FRS2	Amp	18	288	222	9666	7.5	2.9	8.1e-05	0.00045
GBC	CDKN2A	Del	18	418	222	9536	7.5	4.2	0.0195	0.0570479
ESCA	BCL6	Amp	44	116	566	9468	7.2	1.2	4.3e-30	1.39118e-28
BRCA	POLB	Amp	23	160	300	9711	7.1	1.6	1.14e-12	1.45814e-11
BRCA	KAT6A	Amp	23	168	300	9703	7.1	1.7	6.93e-12	8.47e-11
LIHC	TERT	Amp	80	348	1053	8713	7.1	3.8	5.25e-07	3.90203e-06
ESCA	FGFR1	Amp	43	174	567	9410	7	1.8	1.36e-17	2.07778e-16
ESCA	MYC	Amp	43	315	567	9269	7	3.3	1.74e-06	1.19625e-05
OV	CCNE1	Amp	18	316	243	9617	6.9	3.2	0.00162	0.00690698
SCLC	RICTOR	Amp	15	133	205	9841	6.8	1.3	1.18e-10	1.18e-09
MM	CDK4	Amp	4	196	55	9939	6.8	1.9	0.0283	0.0798205
MM	SDHA	Amp	4	244	55	9891	6.8	2.4	0.055	0.13326
MM	FRS2	Amp	4	302	55	9833	6.8	3	0.101	0.214479
BS	RICTOR	Amp	12	136	171	9875	6.6	1.4	3.49e-08	2.95308e-07
BS	CDKN2A	Del	12	424	171	9587	6.6	4.2	0.176	0.340845
ECC	FRS2	Amp	22	284	329	9559	6.3	2.9	0.000483	0.00229009
BRCA	PTK2	Amp	20	135	303	9736	6.2	1.4	1.57e-11	1.76224e-10
ESCA	EGFR	Amp	38	269	572	9315	6.2	2.8	2.96e-06	1.98537e-05
UC	PIK3CA	Amp	6	201	90	9897	6.2	2	0.00984	0.0319971
GBC	MDM2	Amp	15	315	225	9639	6.2	3.2	0.013	0.0403955
UC	SDHA	Amp	6	242	90	9856	6.2	2.4	0.0352	0.0951923
STS	RB1	Del	35	101	536	9522	6.1	1	5.99e-24	1.4975e-22
THYM	MYC	Amp	2	356	31	9805	6.1	3.5	0.324	0.533533
GC	11q13	Amp	53	623	813	8705	6.1	6.7	0.575	0.763889
BS	MDM2	Amp	11	319	172	9692	6	3.2	0.0538	0.131511
ESCA	MAP3K13	Amp	36	99	574	9485	5.9	1	1.29e-23	3.08478e-22
ESCA	ADGRA2	Amp	36	126	574	9458	5.9	1.3	6.88e-18	1.08114e-16
BRCA	ZNF217	Amp	19	127	304	9744	5.9	1.3	4.04e-11	4.35686e-10
SCLC	SDHA	Amp	13	235	207	9739	5.9	2.4	0.00157	0.00674609
CUP	MYC	Amp	7	351	113	9723	5.8	3.5	0.254	0.436563
NSCLC	SOX2	Amp	114	99	1925	8056	5.6	1.2	1.27e-34	4.98929e-33
NSCLC	MDM2	Amp	115	215	1924	7940	5.6	2.6	1.17e-11	1.36915e-10
BRCA	MCL1	Amp	18	216	305	9655	5.6	2.2	0.00014	0.000747573
SCLC	IL7R	Amp	12	129	208	9845	5.5	1.3	7.99e-07	5.63397e-06
ECC	MDM2	Amp	19	311	332	9532	5.4	3.2	0.0285	0.0799745
GINET	ADGRA2	Amp	4	158	70	9962	5.4	1.6	0.03	0.0833333
GINET	FGFR1	Amp	4	213	70	9907	5.4	2.1	0.0727	0.165913
GINET	MYC	Amp	4	354	70	9766	5.4	3.5	0.332	0.537059
GINET	CDKN2A	Del	4	432	70	9688	5.4	4.3	0.559	0.748054
GINET	11q13	Amp	4	672	70	9448	5.4	6.6	1	1
SBC	RICTOR	Amp	3	145	54	9992	5.3	1.4	0.0497	0.1245
SBC	PTK2	Amp	3	152	54	9985	5.3	1.5	0.0556	0.134123
SBC	ERBB2	Amp	3	306	54	9831	5.3	3	0.249	0.433386
SBC	EGFR	Amp	3	304	54	9833	5.3	3	0.246	0.433386
SBC	MYC	Amp	3	355	54	9782	5.3	3.5	0.453	0.638846
LIHC	STK24	Amp	59	129	1074	8932	5.2	1.4	1.28e-18	2.27097e-17
UC	FRS2	Amp	5	301	91	9797	5.2	3	0.214	0.392333
UC	MDM2	Amp	5	325	91	9773	5.2	3.2	0.242	0.429355
NSCLC	PIK3CA	Amp	104	103	1935	8052	5.1	1.3	1.14e-27	3.3e-26
MM	RICTOR	Amp	3	145	56	9990	5.1	1.4	0.0541	0.131659
GBC	CCND3	Amp	12	179	228	9775	5	1.8	0.000741	0.00336818
SCLC	FGFR1	Amp	11	206	209	9768	5	2.1	0.00602	0.0214323
CUP	EGFR	Amp	6	301	114	9773	5	3	0.311	0.518333
CUP	ERBB2	Amp	6	303	114	9771	5	3	0.318	0.525225
CUP	MDM2	Amp	6	324	114	9750	5	3.2	0.402	0.591176
