# Supplementary material for: Landscape of somatic alterations in large-scale solid tumors from an Asian population
Source: Nat Commun. 2022 Jul 23;13:4264. doi: 10.1038/s41467-022-31780-9 (PMC9308789; doi:10.1038/s41467-022-31780-9)
Supplement: Supplementary file 9 — Supplementary Dataset 7 [file 41467_2022_31780_MOESM9_ESM.xlsx]

## Sheet: Supplementary Data 7
Supplementary Data 7
Fusions and clinical features across tumor types in OM cohort.
Gene	Fusion	Fusion Type	Patient ID	Gender	Age	Stage	Abbreviation of Tumor Type	Tumor Type	Detailed Tumor Type
ERBB2	POLR1D-ERBB2	Rarely reported fusion	Patient0047	Female	18-60	IV	BRCA	Breast_Carcinoma	Breast_Invasive_Carcinoma
ALK	EML4-ALK	Known fusion	Patient0082	Female	18-60	I	NSCLC	Non_Small_Cell_Lung_Cancer	Lung_Adenocarcinoma
FGFR2	FGFR2-BICC1	Known fusion	Patient0135	Female	>60	II	ICC	Intrahepatic_Cholangiocarcinoma	Liver_Hepatocellular_Carcinoma_plus_Intrahepatic_Cholangiocarcinoma
RET	KIF5B-RET	Known fusion	Patient0170	Female	18-60	IV	NSCLC	Non_Small_Cell_Lung_Cancer	Lung_Adenocarcinoma
FUS	FUS-DDIT3	Known fusion	Patient0223	Male	>60	IV	STS	Soft_Tissue_Sarcoma	Mucinous_Liposarcoma
FGFR2	FGFR2-AHCYL1	Known fusion	Patient0240	Male	18-60	NA	ICC	Intrahepatic_Cholangiocarcinoma	Intrahepatic_Cholangiocarcinoma
TFE3	ASPSCR1-TFE3	Known fusion	Patient0265	Male	12-17	NA	STS	Soft_Tissue_Sarcoma	Alveolar_Soft_Part_Sarcoma
NTRK3	ETV6-NTRK3	Known fusion	Patient0270	Male	18-60	IV	SCLC	Small_Cell_Lung_Cancer	Small_Cell_Lung_Cancer
ALK	EML4-ALK	Known fusion	Patient0359	Male	>60	III	NSCLC	Non_Small_Cell_Lung_Cancer	Lung_Adenocarcinoma
RET	KIF5B-RET	Known fusion	Patient0388	Female	>60	IV	NSCLC	Non_Small_Cell_Lung_Cancer	Lung_Adenocarcinoma
PDGFB	COL1A1-PDGFB	Known fusion	Patient0394	Male	18-60	NA	STS	Soft_Tissue_Sarcoma	Malignant_Peripheral_Nerve_Sheath_Tumor
ALK	EML6-ALK	Known fusion	Patient0406	Male	18-60	IV	NSCLC	Non_Small_Cell_Lung_Cancer	Lung_Adenocarcinoma
ALK	FBXO11-ALK	Known fusion	Patient0406	Male	18-60	IV	NSCLC	Non_Small_Cell_Lung_Cancer	Lung_Adenocarcinoma
ALK	EML4-ALK	Known fusion	Patient0408	Male	>60	IV	NSCLC	Non_Small_Cell_Lung_Cancer	Lung_Adenocarcinoma
ALK	EML4-ALK	Known fusion	Patient0419	Female	18-60	I	NSCLC	Non_Small_Cell_Lung_Cancer	Lung_Adenocarcinoma
ALK	EML4-ALK	Known fusion	Patient0421	Female	18-60	I	NSCLC	Non_Small_Cell_Lung_Cancer	Lung_Adenocarcinoma
MYB	MYB-NFIB	Known fusion	Patient0437	Female	18-60	NA	HNC	Head_and_Neck_Carcinoma	Adenoid_Cystic_Carcinoma
EWSR1	EWSR1-FLI1	Known fusion	Patient0439	Female	12-17	II	BS	Bone_Sarcoma	Ewing_Sarcoma
ALK	EML4-ALK	Known fusion	Patient0476	Female	18-60	IV	NSCLC	Non_Small_Cell_Lung_Cancer	Lung_Adenocarcinoma
RET	CCDC6-RET	Known fusion	Patient0478	Female	18-60	I	NSCLC	Non_Small_Cell_Lung_Cancer	Lung_Adenocarcinoma
ALK	EML4-ALK	Known fusion	Patient0479	Male	18-60	IV	NSCLC	Non_Small_Cell_Lung_Cancer	Lung_Adenocarcinoma
ALK	EML4-ALK	Known fusion	Patient0486	Male	18-60	III	NSCLC	Non_Small_Cell_Lung_Cancer	Lung_Adenocarcinoma
NTRK3	ITGA4-NTRK3	Rarely reported fusion	Patient0521	Female	18-60	IV	OV	Ovarian_Carcinoma	High-Grade_Serous_Ovarian_Cancer
FUS	FUS-FEV	Known fusion	Patient0522	Male	<12	III	STS	Soft_Tissue_Sarcoma	Ewing_Sarcoma
ALK	EML4-ALK	Known fusion	Patient0525	Female	18-60	IV	NSCLC	Non_Small_Cell_Lung_Cancer	Lung_Adenocarcinoma
ALK	EML4-ALK	Known fusion	Patient0573	Female	18-60	I	NSCLC	Non_Small_Cell_Lung_Cancer	Lung_Adenocarcinoma
FUS	FUS-DDIT3	Known fusion	Patient0593	Male	18-60	IV	STS	Soft_Tissue_Sarcoma	Mucinous_Liposarcoma
FGFR3	FGFR3-TACC3	Known fusion	Patient0627	Male	18-60	IV	CUP	Cancer_of_Unknown_Primary	Cancer_of_Unknown_Primary
ROS1	NUS1-ROS1	Rarely reported fusion	Patient0644	Male	>60	III	STS	Soft_Tissue_Sarcoma	Liposarcoma
CAMTA1	WWTR1-CAMTA1	Known fusion	Patient0651	Female	18-60	NA	STS	Soft_Tissue_Sarcoma	Epithelioid_Hemangioendothelioma
ROS1	LRIG3-ROS1	Known fusion	Patient0660	Female	18-60	I	NSCLC	Non_Small_Cell_Lung_Cancer	Lung_Adenocarcinoma
BRAF	NXPH1-BRAF	Rarely reported fusion	Patient0683	Female	18-60	IV	ECC	Extrahepatic_Cholangiocarcinoma	Extrahepatic_Cholangiocarcinoma
RET	TBC1D32-RET	Known fusion	Patient0692	Female	>60	II	NSCLC	Non_Small_Cell_Lung_Cancer	Lung_Adenocarcinoma
MET	ST7-MET	Known fusion	Patient0703	Male	>60	IV	NSCLC	Non_Small_Cell_Lung_Cancer	Lung_Adenocarcinoma
ALK	LCLAT1-ALK	Rarely reported fusion	Patient0714	Male	18-60	III	NSCLC	Non_Small_Cell_Lung_Cancer	Lung_Adenocarcinoma
EWSR1	EWSR1-FLI1	Known fusion	Patient0716	Male	12-17	NA	STS	Soft_Tissue_Sarcoma	Ewing_Sarcoma
FGFR2	FGFR2-BEND3	Rarely reported fusion	Patient0748	Female	18-60	IV	LIHC	Liver_Hepatocellular_Carcinoma	Liver_Hepatocellular_Carcinoma
RET	ERC1-RET	Known fusion	Patient0749	Male	>60	IV	NSCLC	Non_Small_Cell_Lung_Cancer	Lung_Adenocarcinoma
ALK	EML4-ALK	Known fusion	Patient0757	Female	>60	II	NSCLC	Non_Small_Cell_Lung_Cancer	Lung_Adenocarcinoma
MYB	MYB-NFIB	Known fusion	Patient0759	Male	>60	IV	HNC	Head_and_Neck_Carcinoma	Adenoid_Cystic_Carcinoma
ALK	EML4-ALK	Known fusion	Patient0768	Male	18-60	III	NSCLC	Non_Small_Cell_Lung_Cancer	Lung_Adenocarcinoma
ALK	LINC01317-ALK	Potential fusion	Patient0781	Female	18-60	NA	NSCLC	Non_Small_Cell_Lung_Cancer	Lung_Squamous_Cell_Carcinoma
ALK	ALK-Intragenic	Potential fusion	Patient0789	Male	18-60	IV	NSCLC	Non_Small_Cell_Lung_Cancer	Lung_Adenocarcinoma
ROS1	CD74-ROS1	Known fusion	Patient0793	Male	>60	IV	NSCLC	Non_Small_Cell_Lung_Cancer	Lung_Adenocarcinoma
FGFR2	FGFR2-BICC1	Known fusion	Patient0806	Male	18-60	IV	ICC	Intrahepatic_Cholangiocarcinoma	Intrahepatic_Cholangiocarcinoma
ALK	ALK-Intragenic	Potential fusion	Patient0831	Female	>60	IV	NSCLC	Non_Small_Cell_Lung_Cancer	Lung_Adenocarcinoma
PDGFB	COL1A1-PDGFB	Known fusion	Patient0862	Male	12-17	IV	STS	Soft_Tissue_Sarcoma	Fibrosarcoma
EWSR1	EWSR1-ERG	Known fusion	Patient0874	Male	12-17	IV	STS	Soft_Tissue_Sarcoma	Ewing_Sarcoma
NTRK3	ETV6-NTRK3	Known fusion	Patient0910	Male	>60	III	CRC	Colorectal_Carcinoma	Colorectal_Adenocarcinoma
EWSR1	EWSR1-WT1	Known fusion	Patient0913	Male	12-17	IV	STS	Soft_Tissue_Sarcoma	Soft_Tissue_Sarcoma, NOS
ALK	EML4-ALK	Known fusion	Patient0916	Male	18-60	III	NSCLC	Non_Small_Cell_Lung_Cancer	Lung_Adenocarcinoma
FGFR2	FGFR2-MATR3	Rarely reported fusion	Patient0934	Male	18-60	IV	ICC	Intrahepatic_Cholangiocarcinoma	Intrahepatic_Cholangiocarcinoma
ROS1	TPM3-ROS1	Known fusion	Patient0953	Female	18-60	IV	NSCLC	Non_Small_Cell_Lung_Cancer	Lung_Adenocarcinoma
EGFR	EGFR-Intergenic	Known fusion	Patient0960	Male	18-60	III	CRC	Colorectal_Carcinoma	Colorectal_Adenocarcinoma
ALK	EML4-ALK	Known fusion	Patient0983	Male	18-60	I	NSCLC	Non_Small_Cell_Lung_Cancer	Lung_Squamous_Cell_Carcinoma
ROS1	CD74-ROS1	Known fusion	Patient0991	Female	18-60	IV	NSCLC	Non_Small_Cell_Lung_Cancer	Lung_Adenocarcinoma
ROS1	TPM3-ROS1	Known fusion	Patient1050	Female	18-60	II	NSCLC	Non_Small_Cell_Lung_Cancer	Lung_Adenocarcinoma
FGFR2	FGFR2-TRIM15	Rarely reported fusion	Patient1075	Female	18-60	II	ICC	Intrahepatic_Cholangiocarcinoma	Intrahepatic_Cholangiocarcinoma
BRAF	STK39-BRAF	Rarely reported fusion	Patient1098	Female	18-60	I	PAC	Pancreatic_Cancer	Pancreatic_Adenocarcinoma
ALK	EML4-ALK	Known fusion	Patient1102	Female	>60	IV	CUP	Cancer_of_Unknown_Primary	Cancer_of_Unknown_Primary
FGFR2	FGFR2-AHCYL1	Known fusion	Patient1114	Male	18-60	II	ICC	Intrahepatic_Cholangiocarcinoma	Intrahepatic_Cholangiocarcinoma
SS18	SS18-SSX2	Known fusion	Patient1130	Female	18-60	III	STS	Soft_Tissue_Sarcoma	Synovial_Sarcoma
ALK	ZMYM1-ALK	Rarely reported fusion	Patient1209	Male	>60	I	SCLC	Small_Cell_Lung_Cancer	Small_Cell_Lung_Cancer
ALK	EML4-ALK	Known fusion	Patient1240	Male	18-60	II	NSCLC	Non_Small_Cell_Lung_Cancer	Lung_Adenocarcinoma
ALK	EML4-ALK	Known fusion	Patient1244	Female	18-60	IV	NSCLC	Non_Small_Cell_Lung_Cancer	Lung_Adenocarcinoma
MET	TNS3-MET	Rarely reported fusion	Patient1272	Female	18-60	III	ICC	Intrahepatic_Cholangiocarcinoma	Intrahepatic_Cholangiocarcinoma
ERBB2	ERBB2-GRB7	Known fusion	Patient1273	Male	>60	NA	GINET	Gastrointestinal_Neuroendocrine_Tumor	Colorectal_Neuroendocrine_Tumor
ALK	EML4-ALK	Known fusion	Patient1322	Female	18-60	I	NSCLC	Non_Small_Cell_Lung_Cancer	Lung_Adenocarcinoma
ALK	EML4-ALK	Known fusion	Patient1331	Female	>60	I	NSCLC	Non_Small_Cell_Lung_Cancer	Lung_Adenocarcinoma
ALK	TP53I3-ALK	Rarely reported fusion	Patient1346	Male	18-60	IV	NSCLC	Non_Small_Cell_Lung_Cancer	Lung_Adenocarcinoma
ALK	EML4-ALK	Known fusion	Patient1348	Female	18-60	I	NSCLC	Non_Small_Cell_Lung_Cancer	Lung_Adenocarcinoma
ROS1	ERCC6L2-ROS1	Rarely reported fusion	Patient1359	Male	>60	III	ICC	Intrahepatic_Cholangiocarcinoma	Intrahepatic_Cholangiocarcinoma
ALK	EML4-ALK	Known fusion	Patient1378	Female	18-60	I	NSCLC	Non_Small_Cell_Lung_Cancer	Lung_Adenocarcinoma
ALK	EML4-ALK	Known fusion	Patient1390	Female	18-60	IV	NSCLC	Non_Small_Cell_Lung_Cancer	Lung_Adenocarcinoma
NTRK1	TPR-NTRK1	Known fusion	Patient1407	Female	18-60	IV	NSCLC	Non_Small_Cell_Lung_Cancer	Lung_Adenocarcinoma
ALK	EML4-ALK	Known fusion	Patient1436	Female	18-60	I	NSCLC	Non_Small_Cell_Lung_Cancer	Lung_Adenocarcinoma
NTRK1	TPM3-NTRK1	Known fusion	Patient1456	Female	>60	III	CRC	Colorectal_Carcinoma	Colorectal_Adenocarcinoma
ALK	EML4-ALK	Known fusion	Patient1483	Female	18-60	IV	NSCLC	Non_Small_Cell_Lung_Cancer	Lung_Adenocarcinoma
RET	KIF5B-RET	Known fusion	Patient1487	Female	18-60	IV	NSCLC	Non_Small_Cell_Lung_Cancer	Lung_Adenocarcinoma
ALK	EML4-ALK	Known fusion	Patient1515	Male	>60	II	NSCLC	Non_Small_Cell_Lung_Cancer	Lung_Adenocarcinoma
ROS1	CD74-ROS1	Known fusion	Patient1516	Female	>60	NA	NSCLC	Non_Small_Cell_Lung_Cancer	Lung_Squamous_Cell_Carcinoma
ALK	EML4-ALK	Known fusion	Patient1538	Female	>60	I	NSCLC	Non_Small_Cell_Lung_Cancer	Lung_Adenocarcinoma
ALK	EML4-ALK	Known fusion	Patient1539	Female	>60	II	NSCLC	Non_Small_Cell_Lung_Cancer	Lung_Adenocarcinoma
ALK	EML4-ALK	Known fusion	Patient1573	Female	18-60	III	NSCLC	Non_Small_Cell_Lung_Cancer	Lung_Adenocarcinoma
RET	KIF5B-RET	Known fusion	Patient1610	Female	18-60	IV	NSCLC	Non_Small_Cell_Lung_Cancer	Lung_Adenocarcinoma
NTRK1	PRDX1-NTRK1	Rarely reported fusion	Patient1612	Male	>60	IV	NSCLC	Non_Small_Cell_Lung_Cancer	Lung_Adenocarcinoma
ALK	EML4-ALK	Known fusion	Patient1635	Male	18-60	IV	NSCLC	Non_Small_Cell_Lung_Cancer	Lung_Adenocarcinoma
FGFR2	FGFR2-BICC1	Known fusion	Patient1646	Female	18-60	IV	ICC	Intrahepatic_Cholangiocarcinoma	Intrahepatic_Cholangiocarcinoma
ALK	EML4-ALK	Known fusion	Patient1664	Female	18-60	II	NSCLC	Non_Small_Cell_Lung_Cancer	Lung_Adenocarcinoma
MYB	MYB-AHI1	Known fusion	Patient1710	Female	18-60	IV	GC	Gastric_Cancer	Gastric_Adenocarcinoma
BRAF	BIN2-BRAF	Rarely reported fusion	Patient1720	Female	18-60	NA	MM	Melanoma	Melanoma_of_the_Cervix
MET	CAPZA2-MET	Known fusion	Patient1725	Male	18-60	III	GC	Gastric_Cancer	Gastric_Adenocarcinoma
BRAF	VCL-BRAF	Rarely reported fusion	Patient1748	Female	>60	II	GBC	Gallbladder_Carcinoma	Gallbladder_Sarcomatoid_Carcinoma
ALK	EML4-ALK	Known fusion	Patient1764	Female	>60	I	NSCLC	Non_Small_Cell_Lung_Cancer	Lung_Adenocarcinoma
ROS1	SDC4-ROS1	Known fusion	Patient1775	Female	18-60	I	NSCLC	Non_Small_Cell_Lung_Cancer	Lung_Adenocarcinoma
ALK	KIF5B-ALK	Known fusion	Patient1779	Female	>60	IV	NSCLC	Non_Small_Cell_Lung_Cancer	Lung_Adenocarcinoma
ROS1	CD74-ROS1	Known fusion	Patient1821	Female	18-60	III-IV	NSCLC	Non_Small_Cell_Lung_Cancer	Lung_Adenosquamous_Carcinoma
ALK	EML4-ALK	Known fusion	Patient1850	Female	>60	I	NSCLC	Non_Small_Cell_Lung_Cancer	Lung_Adenocarcinoma
SS18	SS18-SSX1	Known fusion	Patient1855	Male	18-60	I	STS	Soft_Tissue_Sarcoma	Synovial_Sarcoma
ALK	EML4-ALK	Known fusion	Patient1872	Male	18-60	I	NSCLC	Non_Small_Cell_Lung_Cancer	Lung_Adenocarcinoma
ROS1	EZR-ROS1	Known fusion	Patient1893	Male	>60	I	NSCLC	Non_Small_Cell_Lung_Cancer	Lung_Adenocarcinoma
PDGFB	MICAL3-PDGFB	Rarely reported fusion	Patient1908	Male	18-60	I	NSCLC	Non_Small_Cell_Lung_Cancer	Lung_Adenocarcinoma
ROS1	CD74-ROS1	Known fusion	Patient1969	Female	18-60	IV	NSCLC	Non_Small_Cell_Lung_Cancer	Lung_Adenocarcinoma
SS18	SS18-SSX2	Known fusion	Patient1975	Female	18-60	III	STS	Soft_Tissue_Sarcoma	Synovial_Sarcoma
NTRK1	TPM3-NTRK1	Known fusion	Patient1988	Female	>60	IV	CRC	Colorectal_Carcinoma	Colorectal_Adenocarcinoma
ETV6	ETV6-CACNA1C	Rarely reported fusion	Patient1991	Female	18-60	II	BS	Bone_Sarcoma	Osteosarcoma
ALK	EML4-ALK	Known fusion	Patient2006	Male	>60	IV	NSCLC	Non_Small_Cell_Lung_Cancer	Lung_Adenocarcinoma
ALK	EML4-ALK	Known fusion	Patient2009	Female	>60	IV	NSCLC	Non_Small_Cell_Lung_Cancer	Lung_Adenocarcinoma
EWSR1	EWSR1-FLI1	Known fusion	Patient2021	Male	18-60	II	STS	Soft_Tissue_Sarcoma	Ewing_Sarcoma
MET	CAV1-MET	Known fusion	Patient2052	Female	>60	III	SCLC	Small_Cell_Lung_Cancer	Small_Cell_Lung_Cancer
ALK	EML4-ALK	Known fusion	Patient2064	Female	>60	I	NSCLC	Non_Small_Cell_Lung_Cancer	Lung_Adenocarcinoma
FGFR3	FGFR3-TACC3	Known fusion	Patient2070	Male	18-60	IV	NSCLC	Non_Small_Cell_Lung_Cancer	Lung_Squamous_Cell_Carcinoma
ROS1	CD74-ROS1	Known fusion	Patient2073	Female	18-60	III	NSCLC	Non_Small_Cell_Lung_Cancer	Lung_Adenocarcinoma
ALK	EML4-ALK	Known fusion	Patient2078	Male	18-60	III	NSCLC	Non_Small_Cell_Lung_Cancer	Lung_Adenocarcinoma
RET	NCOA4-RET	Known fusion	Patient2084	Female	18-60	IV	THCA	Thyroid_Carcinoma	Papillary_Throid_Carcinoma
SS18	SS18-SSX2	Known fusion	Patient2110	Female	18-60	IV	STS	Soft_Tissue_Sarcoma	Synovial_Sarcoma
EWSR1	EWSR1-FLI1	Known fusion	Patient2115	Female	18-60	NA	BS	Bone_Sarcoma	Ewing_Sarcoma
ALK	EML4-ALK	Known fusion	Patient2118	Male	18-60	III	NSCLC	Non_Small_Cell_Lung_Cancer	Lung_Adenocarcinoma
ROS1	EZR-ROS1	Known fusion	Patient2119	Female	>60	I	NSCLC	Non_Small_Cell_Lung_Cancer	Lung_Adenocarcinoma
ALK	EML4-ALK	Known fusion	Patient2149	Female	18-60	III	NSCLC	Non_Small_Cell_Lung_Cancer	Lung_Adenocarcinoma
ROS1	CD74-ROS1	Known fusion	Patient2163	Female	>60	III	NSCLC	Non_Small_Cell_Lung_Cancer	Lung_Adenocarcinoma
EWSR1	EWSR1-ERG	Known fusion	Patient2200	Female	18-60	II	BS	Bone_Sarcoma	Ewing_Sarcoma
ALK	EML4-ALK	Known fusion	Patient2234	Female	18-60	I	NSCLC	Non_Small_Cell_Lung_Cancer	Lung_Adenocarcinoma
ALK	DCTN1-ALK	Known fusion	Patient2236	Male	18-60	IV	NSCLC	Non_Small_Cell_Lung_Cancer	Lung_Adenocarcinoma
MET	TRIM4-MET	Known fusion	Patient2247	Male	18-60	III	ICC	Intrahepatic_Cholangiocarcinoma	Intrahepatic_Cholangiocarcinoma
ALK	EML4-ALK	Known fusion	Patient2248	Male	18-60	II	NSCLC	Non_Small_Cell_Lung_Cancer	Lung_Adenocarcinoma
FGFR2	FGFR2-GBE1	Rarely reported fusion	Patient2273	Female	>60	III	ICC	Intrahepatic_Cholangiocarcinoma	Intrahepatic_Cholangiocarcinoma
RET	KIF5B-RET	Known fusion	Patient2295	Female	18-60	I	NSCLC	Non_Small_Cell_Lung_Cancer	Lung_Adenocarcinoma
RET	KIF5B-RET	Known fusion	Patient2313	Male	>60	I	NSCLC	Non_Small_Cell_Lung_Cancer	Lung_Adenocarcinoma
SS18	SS18-SSX2	Known fusion	Patient2343	Male	18-60	IV	STS	Soft_Tissue_Sarcoma	Synovial_Sarcoma
ALK	EML4-ALK	Known fusion	Patient2360	Male	>60	III	NSCLC	Non_Small_Cell_Lung_Cancer	Lung_Adenocarcinoma
RET	CCDC6-RET	Known fusion	Patient2361	Male	18-60	III	NSCLC	Non_Small_Cell_Lung_Cancer	Lung_Adenosquamous_Carcinoma
ALK	KIF5B-ALK	Known fusion	Patient2363	Male	18-60	IV	NSCLC	Non_Small_Cell_Lung_Cancer	Lung_Adenocarcinoma
ROS1	EZR-ROS1	Known fusion	Patient2401	Female	18-60	IV	NSCLC	Non_Small_Cell_Lung_Cancer	Lung_Adenocarcinoma
RET	KIF5B-RET	Known fusion	Patient2418	Male	18-60	I	NSCLC	Non_Small_Cell_Lung_Cancer	Lung_Adenocarcinoma
ROS1	CD74-ROS1	Known fusion	Patient2428	Female	18-60	I	NSCLC	Non_Small_Cell_Lung_Cancer	Lung_Adenocarcinoma
ROS1	CD74-ROS1	Known fusion	Patient2433	Female	18-60	IV	NSCLC	Non_Small_Cell_Lung_Cancer	Lung_Adenocarcinoma
FUS	FUS-DDIT3	Known fusion	Patient2450	Female	18-60	I	STS	Soft_Tissue_Sarcoma	Myxoid_Fibrosarcoma
FGFR3	FGFR3-TACC3	Known fusion	Patient2452	Male	>60	I	NSCLC	Non_Small_Cell_Lung_Cancer	Lung_Adenosquamous_Carcinoma
ALK	EML4-ALK	Known fusion	Patient2455	Female	18-60	IV	NSCLC	Non_Small_Cell_Lung_Cancer	Lung_Adenocarcinoma
SS18	SS18-SSX1	Known fusion	Patient2457	Male	18-60	III	STS	Soft_Tissue_Sarcoma	Synovial_Sarcoma
FGFR2	FGFR2-MTUS2	Rarely reported fusion	Patient2479	Male	>60	III	ICC	Intrahepatic_Cholangiocarcinoma	Intrahepatic_Cholangiocarcinoma
ALK	Intergenic-ALK	Potential fusion	Patient2529	Female	18-60	IV	NSCLC	Non_Small_Cell_Lung_Cancer	Lung_Adenocarcinoma
EWSR1	EWSR1-ATF1	Known fusion	Patient2532	Female	18-60	IV	MM	Melanoma	Cutaneous_Melanoma
PDGFB	COL1A1-PDGFB	Known fusion	Patient2538	Male	18-60	IV	STS	Soft_Tissue_Sarcoma	Fibrosarcoma
EWSR1	EWSR1-FLI1	Known fusion	Patient2551	Male	<12	IV	STS	Soft_Tissue_Sarcoma	Ewing_Sarcoma
FGFR3	FGFR3-TACC3	Known fusion	Patient2563	Male	>60	III	ESCA	Esophageal_Carcinoma	Esophageal_Squamous_Cell_Carcinoma
FUS	FUS-DDIT3	Known fusion	Patient2566	Female	18-60	III	STS	Soft_Tissue_Sarcoma	Mucinous_Liposarcoma
ROS1	CD74-ROS1	Known fusion	Patient2576	Male	18-60	II	NSCLC	Non_Small_Cell_Lung_Cancer	Lung_Adenocarcinoma
EWSR1	EWSR1-FLI1	Known fusion	Patient2589	Male	18-60	IV	STS	Soft_Tissue_Sarcoma	Ewing_Sarcoma
EWSR1	EWSR1-FLI1	Known fusion	Patient2601	Male	18-60	III	BS	Bone_Sarcoma	Ewing_Sarcoma
RET	KIF5B-RET	Known fusion	Patient2614	Male	18-60	IV	NSCLC	Non_Small_Cell_Lung_Cancer	Lung_Adenocarcinoma
BRAF	TRIM24-BRAF	Known fusion	Patient2616	Female	>60	III	CRC	Colorectal_Carcinoma	Colorectal_Adenocarcinoma
RET	KIF5B-RET	Known fusion	Patient2668	Male	18-60	I	NSCLC	Non_Small_Cell_Lung_Cancer	Lung_Adenocarcinoma
RET	KIF5B-RET	Known fusion	Patient2715	Female	>60	IV	NSCLC	Non_Small_Cell_Lung_Cancer	Lung_Adenocarcinoma
ALK	EML4-ALK	Known fusion	Patient2768	Male	18-60	IV	NSCLC	Non_Small_Cell_Lung_Cancer	Lung_Adenocarcinoma
FGFR2	FGFR2-TNIP1	Rarely reported fusion	Patient2771	Male	18-60	IV	CUP	Cancer_of_Unknown_Primary	Cancer_of_Unknown_Primary
RET	KIF5B-RET	Known fusion	Patient2781	Male	>60	I	NSCLC	Non_Small_Cell_Lung_Cancer	Lung_Adenocarcinoma
ROS1	SDC4-ROS1	Known fusion	Patient2821	Female	18-60	IV	NSCLC	Non_Small_Cell_Lung_Cancer	Lung_Adenocarcinoma
ALK	EML4-ALK	Known fusion	Patient2829	Male	>60	IV	NSCLC	Non_Small_Cell_Lung_Cancer	Lung_Adenocarcinoma
ROS1	CD74-ROS1	Known fusion	Patient2851	Female	18-60	I	NSCLC	Non_Small_Cell_Lung_Cancer	Lung_Adenocarcinoma
ALK	SLC4A1AP-ALK	Rarely reported fusion	Patient2874	Female	18-60	III	NSCLC	Non_Small_Cell_Lung_Cancer	Lung_Adenocarcinoma
ROS1	CD74-ROS1	Known fusion	Patient2894	Female	18-60	III	NSCLC	Non_Small_Cell_Lung_Cancer	Lung_Adenocarcinoma
ALK	EML4-ALK	Known fusion	Patient2925	Male	>60	I	NSCLC	Non_Small_Cell_Lung_Cancer	Lung_Adenocarcinoma
RET	ERC1-RET	Known fusion	Patient2927	Male	18-60	I	NSCLC	Non_Small_Cell_Lung_Cancer	Lung_Adenocarcinoma
FGFR2	FGFR2-AHCYL1	Known fusion	Patient2932	Female	18-60	I	ICC	Intrahepatic_Cholangiocarcinoma	Intrahepatic_Cholangiocarcinoma
ALK	EML4-ALK	Known fusion	Patient2940	Male	18-60	I	NSCLC	Non_Small_Cell_Lung_Cancer	Lung_Adenocarcinoma
BRAF	PARP12-BRAF	Rarely reported fusion	Patient2943	Male	>60	III	NSCLC	Non_Small_Cell_Lung_Cancer	Lung_Adenocarcinoma
RET	ERC1-RET	Known fusion	Patient2944	Female	18-60	I	NSCLC	Non_Small_Cell_Lung_Cancer	Lung_Adenocarcinoma
ROS1	EZR-ROS1	Known fusion	Patient2969	Male	18-60	III	NSCLC	Non_Small_Cell_Lung_Cancer	Lung_Adenocarcinoma
RET	KIF5B-RET	Known fusion	Patient2976	Female	18-60	IV	NSCLC	Non_Small_Cell_Lung_Cancer	Lung_Adenocarcinoma
ALK	EML4-ALK	Known fusion	Patient2983	Female	18-60	III	NSCLC	Non_Small_Cell_Lung_Cancer	Lung_Adenocarcinoma
MET	RBPMS-MET	Rarely reported fusion	Patient2985	Male	18-60	III	ICC	Intrahepatic_Cholangiocarcinoma	Intrahepatic_Cholangiocarcinoma
BRAF	TRIM24-BRAF	Known fusion	Patient2994	Male	18-60	II	ICC	Intrahepatic_Cholangiocarcinoma	Intrahepatic_Cholangiocarcinoma
RET	KIF5B-RET	Known fusion	Patient3035	Female	>60	I	NSCLC	Non_Small_Cell_Lung_Cancer	Lung_Adenocarcinoma
ALK	EML4-ALK	Known fusion	Patient3045	Female	18-60	III	NSCLC	Non_Small_Cell_Lung_Cancer	Lung_Adenocarcinoma
ALK	EML4-ALK	Known fusion	Patient3058	Female	18-60	III	NSCLC	Non_Small_Cell_Lung_Cancer	Lung_Adenocarcinoma
ALK	EML4-ALK	Known fusion	Patient3087	Female	18-60	NA	NSCLC	Non_Small_Cell_Lung_Cancer	Lung_Adenosquamous_Carcinoma
ALK	EML4-ALK	Known fusion	Patient3093	Female	>60	III	NSCLC	Non_Small_Cell_Lung_Cancer	Lung_Adenocarcinoma
ALK	EML4-ALK	Known fusion	Patient3102	Male	18-60	I	NSCLC	Non_Small_Cell_Lung_Cancer	Lung_Adenocarcinoma
RAF1	PDZRN3-RAF1	Known fusion	Patient3104	Female	18-60	IV	CUP	Cancer_of_Unknown_Primary	Cancer_of_Unknown_Primary
TFE3	ASPSCR1-TFE3	Known fusion	Patient3112	Male	12-17	IV	STS	Soft_Tissue_Sarcoma	Alveolar_Soft_Part_Sarcoma
ALK	EML4-ALK	Known fusion	Patient3129	Female	18-60	III	NSCLC	Non_Small_Cell_Lung_Cancer	Lung_Adenocarcinoma
RET	KIF5B-RET	Known fusion	Patient3139	Female	18-60	I	NSCLC	Non_Small_Cell_Lung_Cancer	Lung_Adenocarcinoma
TFE3	MED15-TFE3	Known fusion	Patient3153	Female	18-60	II	KIRC	Kidney_Renal_Cell_Carcinoma	MiT_family_translocation_renal_cell_carcinoma
ALK	EML4-ALK	Known fusion	Patient3162	Male	18-60	III	NSCLC	Non_Small_Cell_Lung_Cancer	Lung_Adenocarcinoma
FGFR3	FGFR3-TACC3	Known fusion	Patient3171	Male	18-60	IV	GBC	Gallbladder_Carcinoma	Gallbladder_Adenocarcinoma
FGFR2	FGFR2-PHLDB2	Rarely reported fusion	Patient3188	Male	18-60	IV	ECC	Extrahepatic_Cholangiocarcinoma	Perihilar_Cholangiocarcinoma
TFE3	ASPSCR1-TFE3	Known fusion	Patient3255	Female	18-60	IV	STS	Soft_Tissue_Sarcoma	Alveolar_Soft_Part_Sarcoma
ALK	EML4-ALK	Known fusion	Patient3263	Male	18-60	IV	NSCLC	Non_Small_Cell_Lung_Cancer	Lung_Adenocarcinoma
ROS1	ITGA9-ROS1	Rarely reported fusion	Patient3276	Female	>60	III	CRC	Colorectal_Carcinoma	Colorectal_Adenocarcinoma
TFE3	MED15-TFE3	Known fusion	Patient3279	Female	12-17	I	KIRC	Kidney_Renal_Cell_Carcinoma	MiT_family_translocation_renal_cell_carcinoma
RET	ERC1-RET	Known fusion	Patient3281	Female	18-60	I	NSCLC	Non_Small_Cell_Lung_Cancer	Lung_Adenocarcinoma
ALK	EML4-ALK	Known fusion	Patient3305	Male	18-60	IV	NSCLC	Non_Small_Cell_Lung_Cancer	Lung_Adenocarcinoma
ALK	EML4-ALK	Known fusion	Patient3318	Male	18-60	I	NSCLC	Non_Small_Cell_Lung_Cancer	Lung_Adenocarcinoma
FGFR3	FGFR3-TACC3	Known fusion	Patient3341	Male	>60	III	NSCLC	Non_Small_Cell_Lung_Cancer	Lung_Squamous_Cell_Carcinoma
ALK	EML4-ALK	Known fusion	Patient3353	Female	18-60	I	NSCLC	Non_Small_Cell_Lung_Cancer	Lung_Adenocarcinoma
RET	KIF5B-RET	Known fusion	Patient3355	Male	18-60	I	NSCLC	Non_Small_Cell_Lung_Cancer	Lung_Adenocarcinoma
ROS1	CD74-ROS1	Known fusion	Patient3372	Female	18-60	II	NSCLC	Non_Small_Cell_Lung_Cancer	Lung_Adenocarcinoma
ALK	EML4-ALK	Known fusion	Patient3448	Female	>60	I	NSCLC	Non_Small_Cell_Lung_Cancer	Lung_Adenocarcinoma
RET	KIF5B-RET	Known fusion	Patient3462	Male	18-60	I	NSCLC	Non_Small_Cell_Lung_Cancer	Lung_Adenocarcinoma
RET	KIF5B-RET	Known fusion	Patient3465	Female	18-60	I	NSCLC	Non_Small_Cell_Lung_Cancer	Lung_Adenocarcinoma
EWSR1	EWSR1-FLI1	Known fusion	Patient3482	Female	<12	NA	BS	Bone_Sarcoma	Ewing_Sarcoma
TFE3	ASPSCR1-TFE3	Known fusion	Patient3488	Male	>60	III	KIRC	Kidney_Renal_Cell_Carcinoma	MiT_family_translocation_renal_cell_carcinoma
ROS1	CD74-ROS1	Known fusion	Patient3509	Male	18-60	IV	NSCLC	Non_Small_Cell_Lung_Cancer	Lung_Adenocarcinoma
ALK	EML4-ALK	Known fusion	Patient3528	Female	>60	IV	NSCLC	Non_Small_Cell_Lung_Cancer	Lung_Adenocarcinoma
FGFR3	FGFR3-TACC3	Known fusion	Patient3552	Female	>60	IV	UC	Urothelial_Carcinoma	Urothelial_Carcinoma_of_the_Renal_Pelvis
ALK	EML4-ALK	Known fusion	Patient3558	Female	18-60	IV	NSCLC	Non_Small_Cell_Lung_Cancer	Lung_Adenocarcinoma
ALK	EML4-ALK	Known fusion	Patient3564	Female	18-60	IV	NSCLC	Non_Small_Cell_Lung_Cancer	Lung_Adenocarcinoma
ROS1	EZR-ROS1	Known fusion	Patient3565	Female	18-60	I	NSCLC	Non_Small_Cell_Lung_Cancer	Lung_Adenocarcinoma
ALK	EML4-ALK	Known fusion	Patient3566	Male	18-60	IV	NSCLC	Non_Small_Cell_Lung_Cancer	Lung_Adenocarcinoma
ALK	EML4-ALK	Known fusion	Patient3581	Male	18-60	IV	NSCLC	Non_Small_Cell_Lung_Cancer	Lung_Adenocarcinoma
ALK	EML4-ALK	Known fusion	Patient3587	Male	>60	IV	NSCLC	Non_Small_Cell_Lung_Cancer	Lung_Adenocarcinoma
ALK	EML4-ALK	Known fusion	Patient3591	Male	18-60	III	NSCLC	Non_Small_Cell_Lung_Cancer	Lung_Adenocarcinoma
RET	KIF5B-RET	Known fusion	Patient3593	Male	18-60	IV	NSCLC	Non_Small_Cell_Lung_Cancer	Lung_Adenocarcinoma
EWSR1	EWSR1-FLI1	Known fusion	Patient3610	Female	12-17	I	STS	Soft_Tissue_Sarcoma	Malignant_Small_Cell_Tumor
ALK	EML4-ALK	Known fusion	Patient3623	Female	>60	I	NSCLC	Non_Small_Cell_Lung_Cancer	Lung_Adenocarcinoma
RET	KIF5B-RET	Known fusion	Patient3656	Male	18-60	III	NSCLC	Non_Small_Cell_Lung_Cancer	Lung_Adenocarcinoma
RET	Intergenic-RET	Potential fusion	Patient3694	Male	18-60	IV	NSCLC	Non_Small_Cell_Lung_Cancer	Lung_Adenocarcinoma
ALK	EML4-ALK	Known fusion	Patient3698	Male	18-60	II	NSCLC	Non_Small_Cell_Lung_Cancer	Lung_Adenocarcinoma
RET	KIF5B-RET	Known fusion	Patient3699	Male	>60	I	NSCLC	Non_Small_Cell_Lung_Cancer	Lung_Adenocarcinoma
RAF1	ATG7-RAF1	Known fusion	Patient3701	Male	18-60	IV	NSCLC	Non_Small_Cell_Lung_Cancer	Lung_Adenocarcinoma
ALK	Intergenic-ALK	Potential fusion	Patient3713	Male	18-60	III	NSCLC	Non_Small_Cell_Lung_Cancer	Lung_Adenosquamous_Carcinoma
ALK	EML4-ALK	Known fusion	Patient3720	Male	18-60	III	NSCLC	Non_Small_Cell_Lung_Cancer	Lung_Adenocarcinoma
MET	CD47-MET	Known fusion	Patient3771	Male	18-60	IV	NSCLC	Non_Small_Cell_Lung_Cancer	Lung_Adenocarcinoma
PDGFB	TTC28-PDGFB	Rarely reported fusion	Patient3830	Male	>60	I	BS	Bone_Sarcoma	Osteosarcoma
ALK	EML4-ALK	Known fusion	Patient3832	Female	18-60	III	NSCLC	Non_Small_Cell_Lung_Cancer	Lung_Adenocarcinoma
ALK	EML4-ALK	Known fusion	Patient3835	Male	18-60	III	NSCLC	Non_Small_Cell_Lung_Cancer	Lung_Adenocarcinoma
ALK	EML4-ALK	Known fusion	Patient3862	Female	18-60	IV	NSCLC	Non_Small_Cell_Lung_Cancer	Lung_Adenocarcinoma
ALK	EML4-ALK	Known fusion	Patient3874	Female	18-60	II	NSCLC	Non_Small_Cell_Lung_Cancer	Lung_Adenocarcinoma
ALK	EML4-ALK	Known fusion	Patient3879	Male	18-60	III	NSCLC	Non_Small_Cell_Lung_Cancer	Lung_Adenocarcinoma
ROS1	GOPC-ROS1	Known fusion	Patient3881	Female	18-60	III	GBC	Gallbladder_Carcinoma	Gallbladder_Adenocarcinoma
ALK	EML4-ALK	Known fusion	Patient3901	Female	18-60	III	NSCLC	Non_Small_Cell_Lung_Cancer	Lung_Adenocarcinoma
ALK	EML4-ALK	Known fusion	Patient3902	Male	>60	II	NSCLC	Non_Small_Cell_Lung_Cancer	Lung_Adenocarcinoma
ALK	EML4-ALK	Known fusion	Patient3913	Female	18-60	I	NSCLC	Non_Small_Cell_Lung_Cancer	Lung_Adenocarcinoma
ALK	ACYP2-ALK	Rarely reported fusion	Patient3920	Male	18-60	II	NSCLC	Non_Small_Cell_Lung_Cancer	Lung_Adenocarcinoma
BRD4	BRD4-NUTM1	Known fusion	Patient3927	Male	18-60	NA	STS	Soft_Tissue_Sarcoma	Malignant_Small_Cell_Tumor
FGFR2	FGFR2-ARHGAP24	Rarely reported fusion	Patient3930	Male	>60	III	ICC	Intrahepatic_Cholangiocarcinoma	Intrahepatic_Cholangiocarcinoma
ALK	CTNNA2-ALK	Rarely reported fusion	Patient3934	Female	>60	II	NSCLC	Non_Small_Cell_Lung_Cancer	Lung_Adenocarcinoma
ALK	EML4-ALK	Known fusion	Patient3937	Male	18-60	IV	NSCLC	Non_Small_Cell_Lung_Cancer	Lung_Adenocarcinoma
FUS	FUS-DDIT3	Known fusion	Patient3954	Male	18-60	NA	STS	Soft_Tissue_Sarcoma	Mucinous_Liposarcoma
FGFR2	FGFR2-BTBD16	Rarely reported fusion	Patient3959	Female	>60	II	GC	Gastric_Cancer	Gastric_Adenosquamous_Carcinoma
ALK	EML4-ALK	Known fusion	Patient3997	Male	18-60	IV	NSCLC	Non_Small_Cell_Lung_Cancer	Lung_Adenocarcinoma
RET	CCDC6-RET	Known fusion	Patient3998	Male	18-60	I	NSCLC	Non_Small_Cell_Lung_Cancer	Lung_Adenocarcinoma
FUS	FUS-DDIT3	Known fusion	Patient4053	Female	18-60	I	STS	Soft_Tissue_Sarcoma	Mucinous_Liposarcoma
PDGFB	COL1A1-PDGFB	Known fusion	Patient4062	Male	18-60	IV	STS	Soft_Tissue_Sarcoma	Fibrosarcoma
ALK	EML4-ALK	Known fusion	Patient4091	Female	18-60	IV	NSCLC	Non_Small_Cell_Lung_Cancer	Lung_Adenocarcinoma
EWSR1	EWSR1-NR4A3	Known fusion	Patient4093	Female	18-60	IV	STS	Soft_Tissue_Sarcoma	Extraskeletal_Myxoid_Chondrosarcoma
NTRK3	ETV6-NTRK3	Known fusion	Patient4109	Female	18-60	II	THCA	Thyroid_Carcinoma	Poorly_Differentiated_Thyroid_Carcinoma
SS18	SS18-SSX1	Known fusion	Patient4131	Male	18-60	III	STS	Soft_Tissue_Sarcoma	Synovial_Sarcoma
ROS1	TJP1-ROS1	Rarely reported fusion	Patient4137	Male	18-60	I	STS	Soft_Tissue_Sarcoma	Malignant_Peripheral_Nerve_Sheath_Tumor
ROS1	CD74-ROS1	Known fusion	Patient4138	Female	18-60	III	NSCLC	Non_Small_Cell_Lung_Cancer	Lung_Adenocarcinoma
ROS1	SDC4-ROS1	Known fusion	Patient4151	Male	>60	II	NSCLC	Non_Small_Cell_Lung_Cancer	Lung_Squamous_Cell_Carcinoma
ALK	DCTN1-ALK	Known fusion	Patient4191	Female	18-60	II	CRC	Colorectal_Carcinoma	Colorectal_Adenocarcinoma
EWSR1	EWSR1-FLI1	Known fusion	Patient4207	Female	<12	II	BS	Bone_Sarcoma	Ewing_Sarcoma
ALK	EML4-ALK	Known fusion	Patient4234	Male	18-60	I	NSCLC	Non_Small_Cell_Lung_Cancer	Lung_Adenocarcinoma
EWSR1	EWSR1-FLI1	Known fusion	Patient4256	Female	18-60	NA	BS	Bone_Sarcoma	Ewing_Sarcoma
ALK	EML4-ALK	Known fusion	Patient4258	Female	>60	I	NSCLC	Non_Small_Cell_Lung_Cancer	Lung_Adenocarcinoma
ALK	EML4-ALK	Known fusion	Patient4293	Male	18-60	III	NSCLC	Non_Small_Cell_Lung_Cancer	Lung_Adenocarcinoma
ETV6	ETV6-CACNA1C	Rarely reported fusion	Patient4294	Female	>60	IV	NSCLC	Non_Small_Cell_Lung_Cancer	Lung_Adenocarcinoma
ALK	EML4-ALK	Known fusion	Patient4310	Male	18-60	IV	NSCLC	Non_Small_Cell_Lung_Cancer	Lung_Adenocarcinoma
ALK	EML4-ALK	Known fusion	Patient4324	Female	>60	IV	NSCLC	Non_Small_Cell_Lung_Cancer	Lung_Adenocarcinoma
FUS	FUS-DDIT3	Known fusion	Patient4335	Male	18-60	NA	STS	Soft_Tissue_Sarcoma	Mucinous_Liposarcoma
EWSR1	EWSR1-FLI1	Known fusion	Patient4345	Male	<12	III	BS	Bone_Sarcoma	Ewing_Sarcoma
ALK	EML4-ALK	Known fusion	Patient4368	Male	18-60	II	NSCLC	Non_Small_Cell_Lung_Cancer	Lung_Adenocarcinoma
ALK	EML4-ALK	Known fusion	Patient4383	Male	18-60	I	NSCLC	Non_Small_Cell_Lung_Cancer	Lung_Adenocarcinoma
ROS1	TPM3-ROS1	Known fusion	Patient4395	Female	18-60	I	NSCLC	Non_Small_Cell_Lung_Cancer	Lung_Adenocarcinoma
PRKACA	DNAJB1-PRKACA	Known fusion	Patient4398	Female	18-60	IV	LIHC	Liver_Hepatocellular_Carcinoma	Liver_Hepatocellular_Carcinoma
ALK	EML4-ALK	Known fusion	Patient4399	Male	18-60	IV	NSCLC	Non_Small_Cell_Lung_Cancer	Lung_Squamous_Cell_Carcinoma
ALK	EML4-ALK	Known fusion	Patient4410	Female	18-60	III	NSCLC	Non_Small_Cell_Lung_Cancer	Lung_Adenocarcinoma
EWSR1	EWSR1-ATF1	Known fusion	Patient4428	Male	18-60	III-IV	STS	Soft_Tissue_Sarcoma	Clear_Cell_Sarcoma
ROS1	MSN-ROS1	Known fusion	Patient4429	Male	18-60	III	NSCLC	Non_Small_Cell_Lung_Cancer	Lung_Adenocarcinoma
RET	CCDC6-RET	Known fusion	Patient4455	Female	18-60	I	THCA	Thyroid_Carcinoma	Papillary_Throid_Carcinoma
ALK	KIF5B-ALK	Known fusion	Patient4473	Male	18-60	I	NSCLC	Non_Small_Cell_Lung_Cancer	Lung_Adenocarcinoma
ALK	EML4-ALK	Known fusion	Patient4487	Male	18-60	III	NSCLC	Non_Small_Cell_Lung_Cancer	Lung_Adenocarcinoma
PDGFB	COL1A1-PDGFB	Known fusion	Patient4488	Female	>60	IV	NSCLC	Non_Small_Cell_Lung_Cancer	Lung_Adenocarcinoma
ALK	EML4-ALK	Known fusion	Patient4498	Female	>60	IV	NSCLC	Non_Small_Cell_Lung_Cancer	Lung_Adenocarcinoma
ALK	EML4-ALK	Known fusion	Patient4501	Female	>60	I	NSCLC	Non_Small_Cell_Lung_Cancer	Lung_Adenocarcinoma
ALK	Intergenic-ALK	Potential fusion	Patient4507	Male	18-60	IV	NSCLC	Non_Small_Cell_Lung_Cancer	Lung_Adenocarcinoma
ALK	EML4-ALK	Known fusion	Patient4600	Male	18-60	IV	NSCLC	Non_Small_Cell_Lung_Cancer	Lung_Adenocarcinoma
FUS	FUS-DDIT3	Known fusion	Patient4627	Male	18-60	III	STS	Soft_Tissue_Sarcoma	Well_Differentiated_Liposarcoma
SS18	SS18-SSX1	Known fusion	Patient4632	Female	18-60	NA	STS	Soft_Tissue_Sarcoma	Malignant_Small_Cell_Tumor
BRAF	CNTNAP2-BRAF	Known fusion	Patient4658	Male	>60	IV	NSCLC	Non_Small_Cell_Lung_Cancer	Lung_Squamous_Cell_Carcinoma
ALK	EML4-ALK	Known fusion	Patient4728	Female	18-60	I	NSCLC	Non_Small_Cell_Lung_Cancer	Lung_Adenocarcinoma
NTRK1	TPM3-NTRK1	Known fusion	Patient4756	Female	18-60	IV	NSCLC	Non_Small_Cell_Lung_Cancer	Lung_Adenocarcinoma
ROS1	SLC34A2-ROS1	Known fusion	Patient4791	Male	18-60	IV	NSCLC	Non_Small_Cell_Lung_Cancer	Lung_Adenocarcinoma
FGFR2	FGFR2-CTNNA3	Known fusion	Patient4829	Female	18-60	IV	ECC	Extrahepatic_Cholangiocarcinoma	Extrahepatic_Cholangiocarcinoma
TFE3	ASPSCR1-TFE3	Known fusion	Patient4862	Female	18-60	I	STS	Soft_Tissue_Sarcoma	Soft_Tissue_Sarcoma, NOS
ROS1	EZR-ROS1	Known fusion	Patient4877	Male	>60	IV	NSCLC	Non_Small_Cell_Lung_Cancer	Lung_Adenocarcinoma
ALK	Intergenic-ALK	Potential fusion	Patient4906	Male	18-60	III	NSCLC	Non_Small_Cell_Lung_Cancer	Lung_Adenocarcinoma
MET	KIF13B-MET	Rarely reported fusion	Patient4909	Female	18-60	III	ICC	Intrahepatic_Cholangiocarcinoma	Intrahepatic_Cholangiocarcinoma
SS18	SS18-SSX1	Known fusion	Patient4911	Female	18-60	IV	STS	Soft_Tissue_Sarcoma	Synovial_Sarcoma
ALK	EML4-ALK	Known fusion	Patient4918	Female	18-60	III	NSCLC	Non_Small_Cell_Lung_Cancer	Lung_Adenocarcinoma
ALK	ALK-Intragenic	Potential fusion	Patient4920	Male	18-60	II	ESCA	Esophageal_Carcinoma	Esophageal_Squamous_Cell_Carcinoma
CREBBP	CREBBP-SLX4	Known fusion	Patient4921	Male	>60	II	ESCA	Esophageal_Carcinoma	Esophageal_Squamous_Cell_Carcinoma
RET	NCOA4-RET	Known fusion	Patient4943	Female	>60	IV	NSCLC	Non_Small_Cell_Lung_Cancer	Lung_Adenocarcinoma
TFE3	ASPSCR1-TFE3	Known fusion	Patient4949	Male	18-60	I	STS	Soft_Tissue_Sarcoma	Alveolar_Soft_Part_Sarcoma
SS18	SS18-SSX1	Known fusion	Patient4999	Male	12-17	II	STS	Soft_Tissue_Sarcoma	Synovial_Sarcoma
EWSR1	EWSR1-CREB3L2	Known fusion	Patient5030	Female	18-60	III	STS	Soft_Tissue_Sarcoma	Low_grade_Fibromyxoid_Sarcoma
TFE3	ASPSCR1-TFE3	Known fusion	Patient5081	Male	18-60	IV	STS	Soft_Tissue_Sarcoma	Alveolar_Soft_Part_Sarcoma
NTRK1	TPM3-NTRK1	Known fusion	Patient5118	Male	18-60	III	CRC	Colorectal_Carcinoma	Colorectal_Adenocarcinoma
ALK	EML4-ALK	Known fusion	Patient5165	Female	18-60	I	NSCLC	Non_Small_Cell_Lung_Cancer	Lung_Adenocarcinoma
ALK	EML4-ALK	Known fusion	Patient5170	Male	>60	IV	SCLC	Small_Cell_Lung_Cancer	Small_Cell_Lung_Cancer
ALK	EML4-ALK	Known fusion	Patient5201	Female	>60	III	NSCLC	Non_Small_Cell_Lung_Cancer	Lung_Adenocarcinoma
FGFR2	FGFR2-INA	Known fusion	Patient5228	Female	18-60	I	ICC	Intrahepatic_Cholangiocarcinoma	Intrahepatic_Cholangiocarcinoma
EWSR1	EWSR1-FLI1	Known fusion	Patient5240	Male	18-60	I	STS	Soft_Tissue_Sarcoma	Ewing_Sarcoma
ALK	EML4-ALK	Known fusion	Patient5285	Male	18-60	I	NSCLC	Non_Small_Cell_Lung_Cancer	Lung_Adenocarcinoma
ALK	EML4-ALK	Known fusion	Patient5318	Female	18-60	IV	NSCLC	Non_Small_Cell_Lung_Cancer	Lung_Adenocarcinoma
NTRK1	LMNA-NTRK1	Known fusion	Patient5327	Male	18-60	IV	STS	Soft_Tissue_Sarcoma	Fibroblastic_Myofibroblastic_Tumor
RET	KIF5B-RET	Known fusion	Patient5357	Female	>60	III	NSCLC	Non_Small_Cell_Lung_Cancer	Lung_Adenocarcinoma
ALK	EML4-ALK	Known fusion	Patient5373	Female	18-60	I	NSCLC	Non_Small_Cell_Lung_Cancer	Lung_Adenocarcinoma
FGFR3	FGFR3-TACC3	Known fusion	Patient5400	Male	>60	NA	NSCLC	Non_Small_Cell_Lung_Cancer	Lung_Squamous_Cell_Carcinoma
RET	CCDC6-RET	Known fusion	Patient5417	Female	>60	IV	THCA	Thyroid_Carcinoma	Follicular_Thyroid_Carcinoma
ALK	EML4-ALK	Known fusion	Patient5418	Male	18-60	I	NSCLC	Non_Small_Cell_Lung_Cancer	Lung_Adenocarcinoma
BRAF	CUL1-BRAF	Known fusion	Patient5515	Male	>60	III	CRC	Colorectal_Carcinoma	Colorectal_Adenocarcinoma
SS18	SS18-SSX1	Known fusion	Patient5519	Female	18-60	NA	STS	Soft_Tissue_Sarcoma	Synovial_Sarcoma
TFE3	ASPSCR1-TFE3	Known fusion	Patient5532	Female	18-60	IV	STS	Soft_Tissue_Sarcoma	Alveolar_Soft_Part_Sarcoma
FGFR2	FGFR2-WAC	Known fusion	Patient5580	Female	18-60	IV	CUP	Cancer_of_Unknown_Primary	Cancer_of_Unknown_Primary
ROS1	CD74-ROS1	Known fusion	Patient5628	Male	18-60	III	NSCLC	Non_Small_Cell_Lung_Cancer	Lung_Adenosquamous_Carcinoma
SS18	SS18-SSX2	Known fusion	Patient5675	Female	18-60	NA	STS	Soft_Tissue_Sarcoma	Malignant_Peripheral_Nerve_Sheath_Tumor
TFE3	NONO-TFE3	Known fusion	Patient5679	Male	18-60	I	KIRC	Kidney_Renal_Cell_Carcinoma	MiT_family_translocation_renal_cell_carcinoma
ALK	EML4-ALK	Known fusion	Patient5748	Male	>60	IV	NSCLC	Non_Small_Cell_Lung_Cancer	Lung_Adenocarcinoma
RET	NCOA4-RET	Known fusion	Patient5764	Female	18-60	I	THCA	Thyroid_Carcinoma	Papillary_Throid_Carcinoma
EGFR	EGFR-VOPP1	Known fusion	Patient5776	Male	>60	II	ESCA	Esophageal_Carcinoma	Esophageal_Squamous_Cell_Carcinoma
ALK	EML4-ALK	Known fusion	Patient5781	Male	18-60	III	NSCLC	Non_Small_Cell_Lung_Cancer	Lung_Adenocarcinoma
TFE3	SFPQ-TFE3	Known fusion	Patient5851	Female	>60	NA	KIRC	Kidney_Renal_Cell_Carcinoma	MiT_family_translocation_renal_cell_carcinoma
ALK	EML4-ALK	Known fusion	Patient5879	Female	>60	I	NSCLC	Non_Small_Cell_Lung_Cancer	Lung_Adenocarcinoma
EWSR1	EWSR1-CREM	Known fusion	Patient5933	Male	18-60	IV	MM	Melanoma	Melanoma_of_Unknown_Primary
PDGFB	COL1A1-PDGFB	Known fusion	Patient5966	Female	18-60	III	STS	Soft_Tissue_Sarcoma	Fibrosarcoma
EWSR1	EWSR1-ATF1	Known fusion	Patient6030	Male	12-17	NA	STS	Soft_Tissue_Sarcoma	Clear_Cell_Sarcoma
ERBB2	ERBB2-STARD3	Rarely reported fusion	Patient6058	Female	>60	NA	BRCA	Breast_Carcinoma	Breast_Invasive_Carcinoma
NTRK1	TPR-NTRK1	Known fusion	Patient6065	Female	>60	II	CRC	Colorectal_Carcinoma	Colorectal_Adenocarcinoma
RET	TIMM23B-RET	Rarely reported fusion	Patient6067	Male	>60	III	GC	Gastric_Cancer	Gastric_Adenocarcinoma
ROS1	MAP3K9-ROS1	Rarely reported fusion	Patient6088	Male	18-60	IV	CRC	Colorectal_Carcinoma	Colorectal_Adenocarcinoma
EWSR1	EWSR1-NR4A3	Known fusion	Patient6101	Male	18-60	III	BS	Bone_Sarcoma	Chondroblastic_Osteosarcoma
ROS1	Intergenic-ROS1	Potential fusion	Patient6127	Female	18-60	IV	BRCA	Breast_Carcinoma	Breast_Invasive_Carcinoma
EWSR1	EWSR1-CREB1	Known fusion	Patient6162	Male	18-60	I	STS	Soft_Tissue_Sarcoma	Inflammatory_Myofibroblastic_Tumor
TFE3	KHSRP-TFE3	Known fusion	Patient6180	Male	18-60	III	KIRC	Kidney_Renal_Cell_Carcinoma	MiT_family_translocation_renal_cell_carcinoma
FOXO1	PAX3-FOXO1	Known fusion	Patient6200	Female	12-17	IV	STS	Soft_Tissue_Sarcoma	Rhabdomyosarcoma
NTRK1	LMNA-NTRK1	Known fusion	Patient6205	Male	<12	NA	STS	Soft_Tissue_Sarcoma	Fibrosarcoma
NTRK1	LMNA-NTRK1	Known fusion	Patient6206	Male	12-17	NA	STS	Soft_Tissue_Sarcoma	Soft_Tissue_Sarcoma, NOS
ROS1	CD74-ROS1	Known fusion	Patient6232	Male	>60	II	NSCLC	Non_Small_Cell_Lung_Cancer	Lung_Adenosquamous_Carcinoma
RET	MPRIP-RET	Rarely reported fusion	Patient6248	Male	18-60	I	THCA	Thyroid_Carcinoma	Papillary_Throid_Carcinoma
FGFR2	FGFR2-BICC1	Known fusion	Patient6250	Female	>60	III	ICC	Intrahepatic_Cholangiocarcinoma	Intrahepatic_Cholangiocarcinoma
SS18	SS18-SSX2	Known fusion	Patient6272	Female	>60	IV	STS	Soft_Tissue_Sarcoma	Fibrosarcoma
MYC	RNF213-MYC	Known fusion	Patient6274	Female	18-60	IV	OV	Ovarian_Carcinoma	Ovarian_Carcinoma, NOS
RET	CSGALNACT2-RET	Known fusion	Patient6275	Male	18-60	IV	MM	Melanoma	Melanoma_of_Unknown_Primary
ALK	KLC1-ALK	Known fusion	Patient6323	Female	>60	I	NSCLC	Non_Small_Cell_Lung_Cancer	Lung_Adenosquamous_Carcinoma
FUS	FUS-DDIT3	Known fusion	Patient6326	Male	18-60	III	STS	Soft_Tissue_Sarcoma	Liposarcoma
FUS	FUS-CREB3L2	Known fusion	Patient6395	Male	18-60	I	STS	Soft_Tissue_Sarcoma	Low_grade_Fibromyxoid_Sarcoma
ALK	EML4-ALK	Known fusion	Patient6404	Male	>60	IV	CRC	Colorectal_Carcinoma	Colorectal_Adenocarcinoma
SS18	SS18-SSX2	Known fusion	Patient6418	Female	18-60	NA	STS	Soft_Tissue_Sarcoma	Fibrosarcoma
NTRK1	LMNA-NTRK1	Known fusion	Patient6424	Male	>60	IV	CRC	Colorectal_Carcinoma	Colorectal_Adenocarcinoma
SS18	SS18-SSX2	Known fusion	Patient6427	Female	18-60	II	STS	Soft_Tissue_Sarcoma	Synovial_Sarcoma
SS18	SS18-SSX2	Known fusion	Patient6428	Male	18-60	III	STS	Soft_Tissue_Sarcoma	Soft_Tissue_Sarcoma, NOS
FUS	FUS-DDIT3	Known fusion	Patient6452	Female	18-60	I	STS	Soft_Tissue_Sarcoma	Liposarcoma
SS18	SS18-SSX1	Known fusion	Patient6461	Female	18-60	NA	STS	Soft_Tissue_Sarcoma	Synovial_Sarcoma
FUS	FUS-DDIT3	Known fusion	Patient6475	Male	18-60	IV	STS	Soft_Tissue_Sarcoma	Liposarcoma
ALK	EML4-ALK	Known fusion	Patient6495	Male	>60	IV	KIRC	Kidney_Renal_Cell_Carcinoma	Renal_Clear_Cell_Carcinoma
ROS1	Intergenic-ROS1	Potential fusion	Patient6514	Female	18-60	II	CRC	Colorectal_Carcinoma	Colorectal_Adenocarcinoma
SS18	SS18-SSX1	Known fusion	Patient6515	Male	18-60	NA	HNC	Head_and_Neck_Carcinoma	Nasopharyngeal_Carcinoma
NCOA2	PAX3-NCOA2	Known fusion	Patient6540	Male	18-60	IV	STS	Soft_Tissue_Sarcoma	Rhabdomyosarcoma
EWSR1	EWSR1-ERG	Known fusion	Patient6547	Female	18-60	III	STS	Soft_Tissue_Sarcoma	Malignant_Small_Cell_Tumor
NTRK1	LMNA-NTRK1	Known fusion	Patient6573	Male	<12	II	STS	Soft_Tissue_Sarcoma	Rhabdomyosarcoma
FGFR3	FGFR3-TACC3	Known fusion	Patient6629	Male	>60	I	ICC	Intrahepatic_Cholangiocarcinoma	Intrahepatic_Cholangiocarcinoma
EWSR1	EWSR1-FLI1	Known fusion	Patient6655	Male	18-60	NA	STS	Soft_Tissue_Sarcoma	Soft_Tissue_Sarcoma, NOS
RET	NCOA4-RET	Known fusion	Patient6662	Female	18-60	II	ICC	Intrahepatic_Cholangiocarcinoma	Intrahepatic_Cholangiocarcinoma
EWSR1	EWSR1-FEV	Known fusion	Patient6688	Male	18-60	IV	STS	Soft_Tissue_Sarcoma	Ewing_Sarcoma
FUS	FUS-NFATC2	Known fusion	Patient6723	Male	18-60	II	BS	Bone_Sarcoma	Bone_Sarcoma, NOS
EWSR1	EWSR1-FLI1	Known fusion	Patient6724	Male	12-17	NA	BS	Bone_Sarcoma	Bone_Sarcoma, NOS
FUS	FUS-CREB3L2	Known fusion	Patient6735	Male	18-60	I	STS	Soft_Tissue_Sarcoma	Low_grade_Fibromyxoid_Sarcoma
PRKACA	DNAJB1-PRKACA	Known fusion	Patient6745	Male	18-60	III	LIHC	Liver_Hepatocellular_Carcinoma	Liver_Hepatocellular_Carcinoma
TFE3	MATR3-TFE3	Known fusion	Patient6770	Female	18-60	NA	KIRC	Kidney_Renal_Cell_Carcinoma	MiT_family_translocation_renal_cell_carcinoma
SS18	SS18-SSX1	Known fusion	Patient6796	Female	18-60	IV	STS	Soft_Tissue_Sarcoma	Soft_Tissue_Sarcoma, NOS
FGFR2	FGFR2-TACC2	Known fusion	Patient6800	Female	>60	NA	ICC	Intrahepatic_Cholangiocarcinoma	Intrahepatic_Cholangiocarcinoma
FGFR2	FGFR2-ACACA	Rarely reported fusion	Patient6806	Male	18-60	II	LIHC	Liver_Hepatocellular_Carcinoma	Liver_Hepatocellular_Carcinoma
FUS	FUS-DDIT3	Known fusion	Patient6812	Female	18-60	III-IV	STS	Soft_Tissue_Sarcoma	Liposarcoma
CBFB	CBFB-CES4A	Known fusion	Patient6901	Male	18-60	IV	LIHC	Liver_Hepatocellular_Carcinoma	Liver_Hepatocellular_Carcinoma
TFE3	LUC7L3-TFE3	Known fusion	Patient6945	Female	18-60	NA	KIRC	Kidney_Renal_Cell_Carcinoma	MiT_family_translocation_renal_cell_carcinoma
FGFR3	FGFR3-TACC3	Known fusion	Patient6953	Male	18-60	NA	ESCA	Esophageal_Carcinoma	Esophageal_Squamous_Cell_Carcinoma
MET	CAPZA2-MET	Known fusion	Patient6962	Male	18-60	NA	LIHC	Liver_Hepatocellular_Carcinoma	Liver_Hepatocellular_Carcinoma
MYB	MYB-NFIB	Known fusion	Patient6986	Female	18-60	IV	CUP	Cancer_of_Unknown_Primary	Cancer_of_Unknown_Primary
FGFR2	FGFR2-TXLNA	Known fusion	Patient7001	Male	>60	NA	ICC	Intrahepatic_Cholangiocarcinoma	Intrahepatic_Cholangiocarcinoma
FUS	FUS-DDIT3	Known fusion	Patient7061	Female	18-60	IV	STS	Soft_Tissue_Sarcoma	Liposarcoma
TFE3	PRCC-TFE3	Known fusion	Patient7067	Male	18-60	IV	KIRC	Kidney_Renal_Cell_Carcinoma	Unclassified_Kidney_Renal_Cell_Carcinoma
PDGFB	COL1A1-PDGFB	Known fusion	Patient7155	Male	18-60	IV	STS	Soft_Tissue_Sarcoma	Low_grade_Fibromyxoid_Sarcoma
RET	KIF5B-RET	Known fusion	Patient7156	Female	18-60	IV	BRCA	Breast_Carcinoma	Breast_Invasive_Carcinoma
BRAF	TEX2-BRAF	Rarely reported fusion	Patient7190	Female	>60	III	CRC	Colorectal_Carcinoma	Colorectal_Adenocarcinoma
SS18	SS18-SSX1	Known fusion	Patient7197	Female	18-60	NA	STS	Soft_Tissue_Sarcoma	Synovial_Sarcoma
FGFR2	FGFR2-POC1B	Rarely reported fusion	Patient7202	Male	>60	IV	ICC	Intrahepatic_Cholangiocarcinoma	Intrahepatic_Cholangiocarcinoma
NTRK1	LMNA-NTRK1	Known fusion	Patient7209	Male	18-60	NA	STS	Soft_Tissue_Sarcoma	Gastrointestinal_Stromal_Tumor
TFE3	ASPSCR1-TFE3	Known fusion	Patient7222	Female	18-60	NA	KIRC	Kidney_Renal_Cell_Carcinoma	Renal_Clear_Cell_Carcinoma
FGFR2	FGFR2-NRAP	Known fusion	Patient7235	Female	18-60	I	ICC	Intrahepatic_Cholangiocarcinoma	Intrahepatic_Cholangiocarcinoma
SS18	SS18-SSX2	Known fusion	Patient7249	Female	18-60	NA	STS	Soft_Tissue_Sarcoma	Synovial_Sarcoma
FUS	FUS-DDIT3	Known fusion	Patient7256	Female	>60	III	STS	Soft_Tissue_Sarcoma	Liposarcoma
SS18	SS18-SSX2	Known fusion	Patient7260	Male	18-60	III	STS	Soft_Tissue_Sarcoma	Synovial_Sarcoma
FGFR3	FGFR3-TACC3	Known fusion	Patient7291	Female	>60	IV	GBC	Gallbladder_Carcinoma	Gallbladder_Adenocarcinoma
FOXO1	PAX3-FOXO1	Known fusion	Patient7302	Female	18-60	IV	STS	Soft_Tissue_Sarcoma	Rhabdomyosarcoma
ALK	SQSTM1-ALK	Known fusion	Patient7343	Female	18-60	NA	STS	Soft_Tissue_Sarcoma	Soft_Tissue_Sarcoma, NOS
TFE3	ASPSCR1-TFE3	Known fusion	Patient7380	Female	18-60	NA	KIRC	Kidney_Renal_Cell_Carcinoma	MiT_family_translocation_renal_cell_carcinoma
SS18	SS18-SSX1	Known fusion	Patient7387	Female	18-60	IV	STS	Soft_Tissue_Sarcoma	Synovial_Sarcoma
ROS1	Intergenic-ROS1	Potential fusion	Patient7410	Male	18-60	III	STS	Soft_Tissue_Sarcoma	Fibroblastic_Myofibroblastic_Tumor
FGFR2	FGFR2-PRDX3	Rarely reported fusion	Patient7506	Male	18-60	I	ECC	Extrahepatic_Cholangiocarcinoma	Perihilar_Cholangiocarcinoma
PDGFB	COL1A1-PDGFB	Known fusion	Patient7533	Female	18-60	IV	STS	Soft_Tissue_Sarcoma	Solitary_Fibrous_Tumor
RET	NCOA4-RET	Known fusion	Patient7548	Female	>60	II	CRC	Colorectal_Carcinoma	Colorectal_Adenocarcinoma
TFE3	PRCC-TFE3	Known fusion	Patient7596	Male	18-60	IV	KIRC	Kidney_Renal_Cell_Carcinoma	MiT_family_translocation_renal_cell_carcinoma
SS18	SS18-SSX2	Known fusion	Patient7610	Male	18-60	NA	STS	Soft_Tissue_Sarcoma	Soft_Tissue_Sarcoma, NOS
ROS1	ZRANB2-ROS1	Potential fusion	Patient7619	Male	>60	II	KIRC	Kidney_Renal_Cell_Carcinoma	Renal_Clear_Cell_Carcinoma
FGFR2	FGFR2-BICC1	Known fusion	Patient7704	Female	18-60	III	ICC	Intrahepatic_Cholangiocarcinoma	Intrahepatic_Cholangiocarcinoma
TFE3	ASPSCR1-TFE3	Known fusion	Patient7749	Male	12-17	III	KIRC	Kidney_Renal_Cell_Carcinoma	MiT_family_translocation_renal_cell_carcinoma
TERT	KLC1-TERT	Rarely reported fusion	Patient7779	Male	>60	NA	STS	Soft_Tissue_Sarcoma	Pleomorphic_Rhabdomyosarcoma
BRAF	TMEM178B-BRAF	Known fusion	Patient7846	Male	>60	II	PAC	Pancreatic_Cancer	Pancreatic_Adenocarcinoma
FGFR3	FGFR3-TACC3	Known fusion	Patient7856	Female	18-60	IV	GBC	Gallbladder_Carcinoma	Gallbladder_Adenocarcinoma
RET	KIF5B-RET	Known fusion	Patient7879	Female	>60	III	NSCLC	Non_Small_Cell_Lung_Cancer	Lung_Adenocarcinoma
NTRK3	MEF2A-NTRK3	Rarely reported fusion	Patient7929	Female	>60	IV	STS	Soft_Tissue_Sarcoma	Leiomyosarcoma
MET	PCM1-MET	Rarely reported fusion	Patient7947	Female	18-60	NA	ICC	Intrahepatic_Cholangiocarcinoma	Intrahepatic_Cholangiocarcinoma
RET	CCDC6-RET	Known fusion	Patient8002	Female	>60	IV	NSCLC	Non_Small_Cell_Lung_Cancer	Lung_Adenocarcinoma
ROS1	GOPC-ROS1	Known fusion	Patient8078	Male	18-60	IV	NSCLC	Non_Small_Cell_Lung_Cancer	Lung_Adenocarcinoma
FGFR2	FGFR2-PIBF1	Rarely reported fusion	Patient8082	Female	>60	III	CRC	Colorectal_Carcinoma	Colorectal_Adenocarcinoma
ALK	EML4-ALK	Known fusion	Patient8105	Female	18-60	II	NSCLC	Non_Small_Cell_Lung_Cancer	Lung_Squamous_Cell_Carcinoma
FGFR3	FGFR3-TACC3	Known fusion	Patient8157	Female	18-60	III	GBC	Gallbladder_Carcinoma	Gallbladder_Adenocarcinoma
TERT	SLC12A7-TERT	Known fusion	Patient8204	Male	18-60	III	LIHC	Liver_Hepatocellular_Carcinoma	Liver_Hepatocellular_Carcinoma
FGFR2	FGFR2-WAC	Known fusion	Patient8229	Female	18-60	NA	ICC	Intrahepatic_Cholangiocarcinoma	Intrahepatic_Cholangiocarcinoma
ALK	EML4-ALK	Known fusion	Patient8257	Male	>60	III	GC	Gastric_Cancer	Gastric_Adenocarcinoma
NTRK3	ETV6-NTRK3	Known fusion	Patient8267	Female	18-60	IV	SCLC	Small_Cell_Lung_Cancer	Small_Cell_Lung_Cancer
EGFR	EGFR-Intergenic	Known fusion	Patient8324	Female	>60	NA	SCLC	Small_Cell_Lung_Cancer	Small_Cell_Lung_Cancer
NTRK1	LMNA-NTRK1	Known fusion	Patient8338	Female	18-60	IV	STS	Soft_Tissue_Sarcoma	Dermatofibrosarcoma_Protuberans
BLK	GATA6-BLK	Rarely reported fusion	Patient8429	Male	>60	III	GC	Gastric_Cancer	Gastric_Adenocarcinoma
FGFR2	FGFR2-CPQ	Rarely reported fusion	Patient8577	Female	18-60	III	BS	Bone_Sarcoma	Osteosarcoma
FGFR3	FGFR3-TACC3	Known fusion	Patient8704	Male	18-60	I	ECC	Extrahepatic_Cholangiocarcinoma	Perihilar_Cholangiocarcinoma
NTRK3	ETV6-NTRK3	Known fusion	Patient8726	Male	<12	III	STS	Soft_Tissue_Sarcoma	Fibrosarcoma
NTRK3	ETV6-NTRK3	Known fusion	Patient8752	Female	<12	IV	STS	Soft_Tissue_Sarcoma	Fibrosarcoma
SS18	SS18-SSX1	Known fusion	Patient8761	Male	<12	II	STS	Soft_Tissue_Sarcoma	Synovial_Sarcoma
NTRK3	ETV6-NTRK3	Known fusion	Patient8767	Male	<12	I	STS	Soft_Tissue_Sarcoma	Fibrosarcoma
MET	TFG-MET	Known fusion	Patient8773	Male	<12	IV	STS	Soft_Tissue_Sarcoma	Fibrosarcoma
NTRK3	ETV6-NTRK3	Known fusion	Patient8776	Female	<12	III	STS	Soft_Tissue_Sarcoma	Fibrosarcoma
EWSR1	EWSR1-CREB1	Known fusion	Patient8780	Male	18-60	IV	STS	Soft_Tissue_Sarcoma	Clear_Cell_Sarcoma
MET	CAPZA2-MET	Known fusion	Patient8976	Female	>60	III	GC	Gastric_Cancer	Gastric_Adenocarcinoma
RET	ACBD5-RET	Known fusion	Patient9058	Male	18-60	I	LIHC	Liver_Hepatocellular_Carcinoma	Liver_Hepatocellular_Carcinoma
FGFR3	FGFR3-TACC3	Known fusion	Patient9173	Male	18-60	III	ESCA	Esophageal_Carcinoma	Esophageal_Squamous_Cell_Carcinoma
NTRK1	TPM3-NTRK1	Known fusion	Patient9188	Female	<12	I	STS	Soft_Tissue_Sarcoma	Nerve_Sheath_Tumor
NTRK3	PPFIA2-NTRK3	Rarely reported fusion	Patient9233	Male	18-60	I	STS	Soft_Tissue_Sarcoma	Dedifferentiated_Liposarcoma
SS18	SS18-SSX1	Known fusion	Patient9236	Female	18-60	I	STS	Soft_Tissue_Sarcoma	Synovial_Sarcoma
FGFR3	FGFR3-TACC3	Known fusion	Patient9251	Male	18-60	IV	HNC	Head_and_Neck_Carcinoma	Head_and_Neck_Squamous_Cell_Carcinoma
EWSR1	EWSR1-FLI1	Known fusion	Patient9340	Female	18-60	II	STS	Soft_Tissue_Sarcoma	Ewing_Sarcoma
EWSR1	EWSR1-FLI1	Known fusion	Patient9359	Female	18-60	IV	STS	Soft_Tissue_Sarcoma	Ewing_Sarcoma
BRAF	TRIM24-BRAF	Known fusion	Patient9399	Female	>60	II	CRC	Colorectal_Carcinoma	Colorectal_Adenocarcinoma
RET	ATP2B3-RET	Rarely reported fusion	Patient9425	Female	>60	III	CRC	Colorectal_Carcinoma	Colorectal_Adenocarcinoma
COL1A1	COL1A1-DACH1	Rarely reported fusion	Patient9475	Male	18-60	II	MM	Melanoma	Cutaneous_Melanoma
SS18	SS18-SSX1	Known fusion	Patient9547	Male	18-60	IV	STS	Soft_Tissue_Sarcoma	Synovial_Sarcoma
PDGFB	COL1A1-PDGFB	Known fusion	Patient9557	Female	18-60	III	STS	Soft_Tissue_Sarcoma	Fibrosarcoma
EWSR1	EWSR1-FLI1	Known fusion	Patient9558	Female	12-17	IV	STS	Soft_Tissue_Sarcoma	Ewing_Sarcoma
NTRK3	ETV6-NTRK3	Known fusion	Patient9606	Male	18-60	II	CRC	Colorectal_Carcinoma	Colorectal_Adenocarcinoma
FGFR2	FGFR2-BICC1	Known fusion	Patient9644	Male	18-60	NA	ICC	Intrahepatic_Cholangiocarcinoma	Intrahepatic_Cholangiocarcinoma
ALK	Intergenic-ALK	Potential fusion	Patient9653	Female	18-60	II	BRCA	Breast_Carcinoma	Breast_Invasive_Carcinoma
ERBB2	ERBB2-IKZF3	Known fusion	Patient9680	Female	18-60	II	BRCA	Breast_Carcinoma	Breast_Invasive_Carcinoma
TFE3	ASPSCR1-TFE3	Known fusion	Patient9687	Female	18-60	NA	KIRC	Kidney_Renal_Cell_Carcinoma	Renal_Clear_Cell_Carcinoma
TFE3	MED15-TFE3	Known fusion	Patient9688	Male	18-60	NA	KIRC	Kidney_Renal_Cell_Carcinoma	Renal_Clear_Cell_Carcinoma
TFE3	NONO-TFE3	Known fusion	Patient9692	Male	18-60	NA	KIRC	Kidney_Renal_Cell_Carcinoma	Renal_Clear_Cell_Carcinoma
ALK	EML4-ALK	Known fusion	Patient9701	Male	18-60	I	CRC	Colorectal_Carcinoma	Colorectal_Adenocarcinoma
TFE3	NONO-TFE3	Known fusion	Patient9733	Female	18-60	NA	KIRC	Kidney_Renal_Cell_Carcinoma	Renal_Clear_Cell_Carcinoma
TFE3	RBM10-TFE3	Known fusion	Patient9734	Male	18-60	NA	KIRC	Kidney_Renal_Cell_Carcinoma	Renal_Clear_Cell_Carcinoma
TFE3	EWSR1-TFE3	Known fusion	Patient9735	Male	18-60	NA	KIRC	Kidney_Renal_Cell_Carcinoma	Renal_Clear_Cell_Carcinoma
NTRK3	RBPMS-NTRK3	Known fusion	Patient9771	Male	18-60	IV	STS	Soft_Tissue_Sarcoma	Spindle_Cell_Sarcoma
FUS	FUS-DDIT3	Known fusion	Patient9859	Male	>60	IV	STS	Soft_Tissue_Sarcoma	Mucinous_Liposarcoma
FGFR3	FGFR3-TACC3	Known fusion	Patient9876	Male	>60	III	ESCA	Esophageal_Carcinoma	Esophageal_Squamous_Cell_Carcinoma
EWSR1	EWSR1-ERG	Known fusion	Patient9890	Male	<12	NA	BS	Bone_Sarcoma	Ewing_Sarcoma
SS18	SS18-SSX2	Known fusion	Patient9891	Female	18-60	III	STS	Soft_Tissue_Sarcoma	Synovial_Sarcoma
SS18	SS18-SSX1	Known fusion	Patient9894	Male	18-60	III	STS	Soft_Tissue_Sarcoma	Synovial_Sarcoma
SS18	SS18-SSX2	Known fusion	Patient9896	Male	18-60	III	STS	Soft_Tissue_Sarcoma	Synovial_Sarcoma
SS18	SS18-SSX2	Known fusion	Patient9897	Female	18-60	III	STS	Soft_Tissue_Sarcoma	Synovial_Sarcoma
NTRK3	ETV6-NTRK3	Known fusion	Patient9931	Female	<12	I	STS	Soft_Tissue_Sarcoma	Fibrosarcoma
FGFR3	FGFR3-TACC3	Known fusion	Patient9935	Male	18-60	III	ESCA	Esophageal_Carcinoma	Esophageal_Squamous_Cell_Carcinoma
EWSR1	EWSR1-FEV	Known fusion	Patient9985	Female	<12	IV	BS	Bone_Sarcoma	Ewing_Sarcoma
CIC	CIC-NUTM1	Known fusion	Patient9991	Male	18-60	NA	STS	Soft_Tissue_Sarcoma	Unclassified_Sarcoma
FGFR2	FGFR2-NRAP	Known fusion	Patient10050	Female	>60	III	ICC	Intrahepatic_Cholangiocarcinoma	Intrahepatic_Cholangiocarcinoma
FGFR2	FGFR2-CFAP57	Rarely reported fusion	Patient10054	Female	18-60	I	ICC	Intrahepatic_Cholangiocarcinoma	Intrahepatic_Cholangiocarcinoma
TFE3	PRCC-TFE3	Known fusion	Patient10064	Female	12-17	I	KIRC	Kidney_Renal_Cell_Carcinoma	Renal_Clear_Cell_Carcinoma
TFE3	SFPQ-TFE3	Known fusion	Patient10068	Male	12-17	I	KIRC	Kidney_Renal_Cell_Carcinoma	Renal_Clear_Cell_Carcinoma
TFE3	PARP14-TFE3	Known fusion	Patient10071	Female	18-60	I	KIRC	Kidney_Renal_Cell_Carcinoma	MiT_family_translocation_renal_cell_carcinoma
TFE3	ASPSCR1-TFE3	Known fusion	Patient10075	Male	18-60	NA	KIRC	Kidney_Renal_Cell_Carcinoma	Renal_Clear_Cell_Carcinoma
TFE3	SFPQ-TFE3	Known fusion	Patient10091	Female	18-60	I	KIRC	Kidney_Renal_Cell_Carcinoma	MiT_family_translocation_renal_cell_carcinoma
EWSR1	EWSR1-FLI1	Known fusion	Patient10094	Male	18-60	III	STS	Soft_Tissue_Sarcoma	Ewing_Sarcoma
EWSR1	EWSR1-FLI1	Known fusion	Patient10103	Male	<12	II	BS	Bone_Sarcoma	Ewing_Sarcoma
EWSR1	EWSR1-ATF1	Known fusion	Patient10184	Female	18-60	NA	STS	Soft_Tissue_Sarcoma	Clear_Cell_Sarcoma
CAMTA1	WWTR1-CAMTA1	Known fusion	Patient10189	Male	18-60	I	STS	Soft_Tissue_Sarcoma	Epithelioid_Hemangioendothelioma
SS18	SS18-SSX1	Known fusion	Patient10191	Female	18-60	IV	STS	Soft_Tissue_Sarcoma	Synovial_Sarcoma
ROS1	ROS1-SDC4	Known fusion	Patient0449	Male	18-60	IV	NSCLC	Non_Small_Cell_Lung_Cancer	Lung_Adenocarcinoma
RET	RET-KIF5B	Known fusion	Patient2095	Female	>60	II	NSCLC	Non_Small_Cell_Lung_Cancer	Lung_Adenocarcinoma
ALK	ALK-Intergenic	Potential fusion	Patient2975	Female	>60	I	NSCLC	Non_Small_Cell_Lung_Cancer	Lung_Adenocarcinoma
ALK	ALK-SAP130	Rarely reported fusion	Patient3022	Male	18-60	I	NSCLC	Non_Small_Cell_Lung_Cancer	Lung_Adenocarcinoma
TFE3	TFE3-CLTC	Known fusion	Patient3132	Male	18-60	III	KIRC	Kidney_Renal_Cell_Carcinoma	MiT_family_translocation_renal_cell_carcinoma
EWSR1	FLI1-EWSR1	Known fusion	Patient3219	Male	18-60	IV	BS	Bone_Sarcoma	Ewing_Sarcoma
RET	RET-Intergenic	Potential fusion	Patient3606	Female	18-60	I	NSCLC	Non_Small_Cell_Lung_Cancer	Lung_Adenocarcinoma
ROS1	ROS1-SLC34A2	Known fusion	Patient3651	Female	>60	III	NSCLC	Non_Small_Cell_Lung_Cancer	Lung_Adenocarcinoma
ALK	ALK-RAB10	Rarely reported fusion	Patient4365	Female	18-60	IV	NSCLC	Non_Small_Cell_Lung_Cancer	Lung_Adenocarcinoma
ALK	ALK-Intergenic	Potential fusion	Patient4825	Male	18-60	IV	NSCLC	Non_Small_Cell_Lung_Cancer	Lung_Adenocarcinoma
RET	RET-RELCH	Known fusion	Patient5019	Female	18-60	I	NSCLC	Non_Small_Cell_Lung_Cancer	Lung_Adenocarcinoma
TFE3	TFE3-EWSR1	Known fusion	Patient5239	Male	18-60	I	KIRC	Kidney_Renal_Cell_Carcinoma	MiT_family_translocation_renal_cell_carcinoma
ROS1	ROS1-GRIK2	Rarely reported fusion	Patient5244	Female	18-60	I	BRCA	Breast_Carcinoma	Breast_Invasive_Carcinoma
RET	RET-Intergenic	Potential fusion	Patient5281	Female	18-60	IV	THCA	Thyroid_Carcinoma	Papillary_Throid_Carcinoma
ROS1	ROS1-Intergenic	Potential fusion	Patient5393	Male	18-60	III-IV	STS	Soft_Tissue_Sarcoma	Myxoid_Fibrosarcoma
ROS1	ROS1-UTRN	Rarely reported fusion	Patient5801	Female	18-60	IV	STS	Soft_Tissue_Sarcoma	Dedifferentiated_Liposarcoma
TFE3	TFE3-ASPSCR1	Known fusion	Patient5923	Female	12-17	I	KIRC	Kidney_Renal_Cell_Carcinoma	MiT_family_translocation_renal_cell_carcinoma
ROS1	ROS1-Intergenic	Potential fusion	Patient6176	Male	18-60	II	ESCA	Esophageal_Carcinoma	Esophageal_Squamous_Cell_Carcinoma
ROS1	ROS1-CEP85L	Known fusion	Patient6572	Male	>60	I	ICC	Intrahepatic_Cholangiocarcinoma	Intrahepatic_Cholangiocarcinoma
ROS1	ROS1-CD74	Known fusion	Patient8074	Female	18-60	III	NSCLC	Non_Small_Cell_Lung_Cancer	Lung_Adenocarcinoma
NTRK3	NTRK3-LRRC28	Rarely reported fusion	Patient9289	Male	>60	III	GC	Gastric_Cancer	Gastric_Adenocarcinoma
TFE3	TFE3-ASPSCR1	Known fusion	Patient9685	Male	18-60	NA	KIRC	Kidney_Renal_Cell_Carcinoma	Renal_Clear_Cell_Carcinoma
TFE3	TFE3-ASPSCR1	Known fusion	Patient9691	Female	18-60	NA	KIRC	Kidney_Renal_Cell_Carcinoma	Renal_Clear_Cell_Carcinoma
RET	RET-PCGF5	Rarely reported fusion	Patient9820	Female	18-60	NA	BRCA	Breast_Carcinoma	Breast_Invasive_Carcinoma
TFE3	TFE3-SFPQ	Known fusion	Patient10069	Female	18-60	NA	KIRC	Kidney_Renal_Cell_Carcinoma	Renal_Clear_Cell_Carcinoma
TFE3	TFE3-ASPSCR1	Known fusion	Patient10153	Female	18-60	III	STS	Soft_Tissue_Sarcoma	Alveolar_Soft_Part_Sarcoma
