# Supplementary material for: Landscape of somatic alterations in large-scale solid tumors from an Asian population
Source: Nat Commun. 2022 Jul 23;13:4264. doi: 10.1038/s41467-022-31780-9 (PMC9308789; doi:10.1038/s41467-022-31780-9)
Supplement: Supplementary file 10 — Supplementary Dataset 8 [file 41467_2022_31780_MOESM10_ESM.xlsx]

## Sheet: Supplementary Data 8
Supplementary Data 8
Corelation between gene variations and clinical features across tumor types in OM cohort based on two-sided Chisq/Fisher test.
Tumor Type	Abbreviation of Tumor Type	Gene	Clinical Feature	Group1 vs. Group2	Group1 Total	Group2 Total	Group1 Frequency (%)	Group2 Frequency (%)	Test Type	pValue	qValue (FDR)
Gastric Cancer	GC	CDH1	Age	≤60 vs. >60	441	425	21.09	12	chisq	0.000466	0.0489
Gastric Cancer	GC	FAT4	Age	≤60 vs. >60	441	425	10.43	19.06	chisq	0.000479	0.0489
Gastric Cancer	GC	GLI3	Age	≤60 vs. >60	441	425	5.44	12.24	chisq	0.000645	0.0489
Gastric Cancer	GC	SPEN	Age	≤60 vs. >60	441	425	1.36	5.88	chisq	0.00068	0.0489
Non Small Cell Lung Cancer	NSCLC	CDKN2B	Smoke	Smoker vs. Nonsmoker	613	1069	5.38	2.9	chisq	0.0151	0.0478
Non Small Cell Lung Cancer	NSCLC	CREB3L2	Smoke	Smoker vs. Nonsmoker	613	1069	1.79	0.47	chisq	0.0148	0.0478
Non Small Cell Lung Cancer	NSCLC	FGFR3	Smoke	Smoker vs. Nonsmoker	613	1069	1.96	0.56	chisq	0.015	0.0478
Non Small Cell Lung Cancer	NSCLC	GATA2	Smoke	Smoker vs. Nonsmoker	613	1069	1.96	0.56	chisq	0.015	0.0478
Non Small Cell Lung Cancer	NSCLC	PDK1	Gender	Male vs. Female	1170	869	1.11	0.12	chisq	0.0154	0.0478
Colorectal Carcinoma	CRC	TET1	Age	≤58 vs. >58	616	609	6.17	2.96	chisq	0.0106	0.0472
Colorectal Carcinoma	CRC	H3-3A	Stage	Early vs. Advanced	347	810	1.44	0.25	fisher	0.0284	0.0471
Colorectal Carcinoma	CRC	LMO1	Stage	Early vs. Advanced	347	810	1.44	0.25	fisher	0.0284	0.0471
Colorectal Carcinoma	CRC	FLI1	Stage	Early vs. Advanced	347	810	5.19	2.47	chisq	0.028	0.0468
Colorectal Carcinoma	CRC	RELA	Stage	Early vs. Advanced	347	810	2.59	0.86	fisher	0.028	0.0468
Colorectal Carcinoma	CRC	U2AF1	Stage	Early vs. Advanced	347	810	2.59	0.86	fisher	0.028	0.0468
Non Small Cell Lung Cancer	NSCLC	CDK8	Smoke	Smoker vs. Nonsmoker	613	1069	1.63	0.37	chisq	0.0142	0.0463
Non Small Cell Lung Cancer	NSCLC	FEV	Smoke	Smoker vs. Nonsmoker	613	1069	1.14	0.19	fisher	0.0141	0.0463
Non Small Cell Lung Cancer	NSCLC	GATA3	Smoke	Smoker vs. Nonsmoker	613	1069	2.45	0.84	chisq	0.014	0.0463
Non Small Cell Lung Cancer	NSCLC	GATA6	Smoke	Smoker vs. Nonsmoker	613	1069	2.45	0.84	chisq	0.014	0.0463
Colorectal Carcinoma	CRC	FOXO1	Stage	Early vs. Advanced	347	810	3.75	1.48	chisq	0.0273	0.0461
Colorectal Carcinoma	CRC	RNF43	Stage	Early vs. Advanced	347	810	13.83	9.26	chisq	0.0272	0.0461
Colorectal Carcinoma	CRC	TIPARP	Stage	Early vs. Advanced	347	810	3.75	1.48	chisq	0.0273	0.0461
Non Small Cell Lung Cancer	NSCLC	EMSY	Gender	Male vs. Female	1170	869	2.48	0.92	chisq	0.0147	0.046
Non Small Cell Lung Cancer	NSCLC	PRSS1	Gender	Male vs. Female	1170	869	2.31	0.81	chisq	0.0145	0.0456
Colorectal Carcinoma	CRC	CDKN2A	Age	≤58 vs. >58	616	609	4.06	1.48	chisq	0.01	0.0455
Colorectal Carcinoma	CRC	DNMT3A	Age	≤58 vs. >58	616	609	5.03	2.13	chisq	0.0101	0.0455
Colorectal Carcinoma	CRC	RAD51D	Age	≤58 vs. >58	616	609	2.11	0.33	chisq	0.01	0.0455
Colorectal Carcinoma	CRC	TET3	Age	≤58 vs. >58	616	609	7.31	3.78	chisq	0.0101	0.0455
Colorectal Carcinoma	CRC	CDKN2B	Age	≤58 vs. >58	616	609	2.44	0.49	chisq	0.00966	0.0453
Colorectal Carcinoma	CRC	FGF7	Age	≤58 vs. >58	616	609	2.44	0.49	chisq	0.00966	0.0453
Colorectal Carcinoma	CRC	NEK11	Stage	Early vs. Advanced	347	810	4.32	1.85	chisq	0.0263	0.045
Colorectal Carcinoma	CRC	RELB	Stage	Early vs. Advanced	347	810	4.32	1.85	chisq	0.0263	0.045
Non Small Cell Lung Cancer	NSCLC	PAK3	Smoke	Smoker vs. Nonsmoker	613	1069	2.61	0.94	chisq	0.0134	0.0449
Colorectal Carcinoma	CRC	MACC1	Age	≤58 vs. >58	616	609	3.57	1.15	chisq	0.00932	0.0446
Colorectal Carcinoma	CRC	PIK3CG	Age	≤58 vs. >58	616	609	7.79	4.11	chisq	0.00919	0.0444
Colorectal Carcinoma	CRC	RANBP2	Age	≤58 vs. >58	616	609	8.44	4.6	chisq	0.00913	0.0444
Colorectal Carcinoma	CRC	CHD4	Age	≤58 vs. >58	616	609	9.09	5.09	chisq	0.00894	0.0442
Non Small Cell Lung Cancer	NSCLC	SOX2	Age	≤60 vs. >60	1045	994	4.4	8.25	chisq	0.000485	0.0433
Non Small Cell Lung Cancer	NSCLC	IKZF1	Smoke	Smoker vs. Nonsmoker	613	1069	2.77	1.03	chisq	0.0127	0.0429
Non Small Cell Lung Cancer	NSCLC	RPTOR	Smoke	Smoker vs. Nonsmoker	613	1069	2.77	1.03	chisq	0.0127	0.0429
Colorectal Carcinoma	CRC	TPMT	Stage	Early vs. Advanced	347	810	1.73	0.37	fisher	0.0248	0.0427
Colorectal Carcinoma	CRC	EPHA5	Stage	Early vs. Advanced	347	810	11.53	7.28	chisq	0.0245	0.0424
Colorectal Carcinoma	CRC	NR4A3	Stage	Early vs. Advanced	347	810	4.9	2.22	chisq	0.0245	0.0424
Non Small Cell Lung Cancer	NSCLC	NEK11	Gender	Male vs. Female	1170	869	1.97	0.58	chisq	0.0133	0.0421
Pancreatic Cancer	PAC	POLB	sampletype	Primary vs. Metastasis/Recurrent	375	123	0.27	5.69	fisher	0.000312	0.0409
Non Small Cell Lung Cancer	NSCLC	SOCS1	Gender	Male vs. Female	1170	869	0.09	0.81	fisher	0.0127	0.0404
Thyroid Carcinoma	THCA	BRAF	Stage	Early vs. Advanced	18	13	72.22	15.38	chisq	0.00577	0.0404
Colorectal Carcinoma	CRC	CARD11	Stage	Early vs. Advanced	347	810	8.93	5.19	chisq	0.0231	0.0403
Colorectal Carcinoma	CRC	ROCK1	Age	≤58 vs. >58	616	609	6.98	3.45	chisq	0.00806	0.0403
Colorectal Carcinoma	CRC	PPP2R1A	Age	≤58 vs. >58	616	609	3.9	1.31	chisq	0.00795	0.0402
Colorectal Carcinoma	CRC	PRKCI	Age	≤58 vs. >58	616	609	3.9	1.31	chisq	0.00795	0.0402
Non Small Cell Lung Cancer	NSCLC	BCL2L1	Smoke	Smoker vs. Nonsmoker	613	1069	1.47	0.28	fisher	0.0117	0.0402
Non Small Cell Lung Cancer	NSCLC	NRAS	Smoke	Smoker vs. Nonsmoker	613	1069	1.47	0.28	fisher	0.0117	0.0402
Non Small Cell Lung Cancer	NSCLC	CDC73	Gender	Male vs. Female	1170	869	1.79	0.46	chisq	0.0123	0.0394
Non Small Cell Lung Cancer	NSCLC	MET	Gender	Male vs. Female	1170	869	5.38	2.99	chisq	0.0122	0.0394
Non Small Cell Lung Cancer	NSCLC	PTEN	Smoke	Smoker vs. Nonsmoker	613	1069	5.87	3.18	chisq	0.0113	0.0394
Non Small Cell Lung Cancer	NSCLC	RAD54B	Gender	Male vs. Female	1170	869	1.79	0.46	chisq	0.0123	0.0394
Non Small Cell Lung Cancer	NSCLC	TPMT	Smoke	Smoker vs. Nonsmoker	613	1069	0.98	0.09	fisher	0.0111	0.0392
Colorectal Carcinoma	CRC	SETD2	Age	≤58 vs. >58	616	609	8.12	4.27	chisq	0.00752	0.0389
Colorectal Carcinoma	CRC	KAT6A	Stage	Early vs. Advanced	347	810	10.37	6.3	chisq	0.0221	0.0387
Colorectal Carcinoma	CRC	ERG	Stage	Early vs. Advanced	347	810	4.03	1.6	chisq	0.0217	0.0381
Non Small Cell Lung Cancer	NSCLC	EP300	Gender	Male vs. Female	1170	869	4.19	2.07	chisq	0.0115	0.0379
Colorectal Carcinoma	CRC	BTK	Stage	Early vs. Advanced	347	810	3.46	1.23	chisq	0.0213	0.0376
Colorectal Carcinoma	CRC	GATA1	Stage	Early vs. Advanced	347	810	3.46	1.23	chisq	0.0213	0.0376
Colorectal Carcinoma	CRC	GATA2	Stage	Early vs. Advanced	347	810	3.46	1.23	chisq	0.0213	0.0376
Colorectal Carcinoma	CRC	BAP1	Stage	Early vs. Advanced	347	810	4.61	1.98	chisq	0.0209	0.0373
Colorectal Carcinoma	CRC	IL7R	Stage	Early vs. Advanced	347	810	4.61	1.98	chisq	0.0209	0.0373
Colorectal Carcinoma	CRC	PRDM1	Stage	Early vs. Advanced	347	810	4.61	1.98	chisq	0.0209	0.0373
Non Small Cell Lung Cancer	NSCLC	POLB	Smoke	Smoker vs. Nonsmoker	613	1069	3.26	1.31	chisq	0.0105	0.0372
Colorectal CarcinomaCRC(MSS/no-PLOE-Driver)	CRC(MSS/no-PLOE-Driver)	TP53	Stage	Early vs. Advanced	269	729	70.26	81.48	chiq	0.000184	0.0369
Head and Neck Carcinoma	HNC	TERT	Age	≤51 vs. >51	93	82	1.08	18.29	chisq	0.000233	0.0368
Colorectal Carcinoma	CRC	FUBP1	Age	≤58 vs. >58	616	609	4.71	1.81	chisq	0.00701	0.0367
Gastric Cancer	GC	PIK3C2B	Stage	Early vs. Advanced	191	582	5.76	0.69	fisher	8.65e-05	0.0366
Colorectal Carcinoma	CRC	KDM5C	Age	≤58 vs. >58	616	609	5.68	2.46	chisq	0.00688	0.0365
Colorectal Carcinoma	CRC	EPHA5	Age	≤58 vs. >58	616	609	10.71	6.24	chisq	0.00679	0.0364
Colorectal Carcinoma	CRC	EWSR1	Age	≤58 vs. >58	616	609	4.22	1.48	chisq	0.00673	0.0364
Colorectal Carcinoma	CRC	LRP1B	Age	≤58 vs. >58	616	609	22.56	16.26	chisq	0.00656	0.0364
Colorectal Carcinoma	CRC	PBRM1	Age	≤58 vs. >58	616	609	9.25	5.09	chisq	0.00672	0.0364
Non Small Cell Lung Cancer	NSCLC	CIC	Gender	Male vs. Female	1170	869	3.08	1.27	chisq	0.0109	0.0363
Non Small Cell Lung Cancer	NSCLC	RPTOR	Gender	Male vs. Female	1170	869	2.74	1.04	chisq	0.011	0.0363
Non Small Cell Lung Cancer	NSCLC	TSHR	Gender	Male vs. Female	1170	869	2.74	1.04	chisq	0.011	0.0363
Non Small Cell Lung Cancer	NSCLC	TET1	Smoke	Smoker vs. Nonsmoker	613	1069	4.24	1.96	chisq	0.0101	0.036
Colorectal Carcinoma	CRC	CHEK2	Age	≤58 vs. >58	616	609	3.73	1.15	chisq	0.00612	0.0345
Colorectal Carcinoma	CRC	KEAP1	Age	≤58 vs. >58	616	609	3.73	1.15	chisq	0.00612	0.0345
Colorectal Carcinoma	CRC	MDM2	Age	≤58 vs. >58	616	609	2.27	0.33	chisq	0.00605	0.0345
Non Small Cell Lung Cancer	NSCLC	EPHA2	Gender	Male vs. Female	1170	869	2.22	0.69	chisq	0.0101	0.0343
Non Small Cell Lung Cancer	NSCLC	PALB2	Gender	Male vs. Female	1170	869	2.22	0.69	chisq	0.0101	0.0343
Colorectal Carcinoma	CRC	JUN	Stage	Early vs. Advanced	347	810	2.88	0.86	chisq	0.0189	0.0342
Colorectal Carcinoma	CRC	NUP93	Age	≤58 vs. >58	616	609	5.03	1.97	chisq	0.00584	0.0342
Colorectal Carcinoma	CRC	RAD51B	Stage	Early vs. Advanced	347	810	2.88	0.86	chisq	0.0189	0.0342
Soft Tissue Sarcoma	STS	CDK4	Age	≤47 vs. >47	287	284	4.88	13.38	chisq	0.000711	0.0339
Colorectal Carcinoma	CRC	CHD2	Age	≤58 vs. >58	616	609	6.01	2.63	chisq	0.00567	0.0337
Colorectal Carcinoma	CRC	FANCM	Age	≤58 vs. >58	616	609	8.28	4.27	chisq	0.00555	0.0337
Colorectal Carcinoma	CRC	NCOA2	Age	≤58 vs. >58	616	609	6.01	2.63	chisq	0.00567	0.0337
Colorectal Carcinoma	CRC	DOT1L	Stage	Early vs. Advanced	347	810	6.63	3.33	chisq	0.0179	0.0326
Colorectal Carcinoma	CRC	HGF	Stage	Early vs. Advanced	347	810	5.76	2.72	chisq	0.0179	0.0326
Non Small Cell Lung Cancer	NSCLC	MST1R	Gender	Male vs. Female	1170	869	2.05	0.58	chisq	0.00948	0.0326
Colorectal CarcinomaCRC(MSS/no-PLOE-Driver)	CRC(MSS/no-PLOE-Driver)	BCOR	Stage	Early vs. Advanced	269	729	5.58	1.1	chiq	7.93e-05	0.0317
Colorectal Carcinoma	CRC	ACVR1B	Stage	Early vs. Advanced	347	810	7.49	3.95	chisq	0.0172	0.0317
Colorectal Carcinoma	CRC	SMO	Stage	Early vs. Advanced	347	810	4.32	1.73	chisq	0.0172	0.0317
Colorectal Carcinoma	CRC	DAXX	Stage	Early vs. Advanced	347	810	3.75	1.36	chisq	0.017	0.0315
Liver Hepatocellular Carcinoma	LIHC	TERT	Age	≤54 vs. >54	585	548	38.97	49.82	chisq	0.000303	0.0315
Non Small Cell Lung Cancer	NSCLC	GSK3B	Gender	Male vs. Female	1170	869	1.45	0.23	chisq	0.00908	0.0315
Colorectal Carcinoma	CRC	FAM135B	Age	≤58 vs. >58	616	609	8.77	4.6	chisq	0.00504	0.0311
Gastric Cancer	GC	NOTCH1	Age	≤60 vs. >60	441	425	2.27	8.24	chisq	0.000143	0.031
Gastric Cancer	GC	TP53	Age	≤60 vs. >60	441	425	56.01	68.94	chisq	0.000115	0.031
Colorectal Carcinoma	CRC	PAK3	Stage	Early vs. Advanced	347	810	4.9	2.1	chisq	0.0166	0.0309
Non Small Cell Lung Cancer	NSCLC	EP300	Smoke	Smoker vs. Nonsmoker	613	1069	4.57	2.15	chisq	0.00845	0.0305
Non Small Cell Lung Cancer	NSCLC	RICTOR	Smoke	Smoker vs. Nonsmoker	613	1069	4.57	2.15	chisq	0.00845	0.0305
Liver Hepatocellular Carcinoma	LIHC	FLT1	Age	≤54 vs. >54	585	548	0.85	4.56	chisq	0.000216	0.03
Liver Hepatocellular Carcinoma	LIHC	TP53	Age	≤54 vs. >54	585	548	63.93	52.92	chisq	0.000215	0.03
Colorectal Carcinoma	CRC	RICTOR	Stage	Early vs. Advanced	347	810	8.36	4.57	chisq	0.016	0.0299
Colorectal Carcinoma	CRC	BRIP1	Stage	Early vs. Advanced	347	810	5.48	2.47	chisq	0.0156	0.0292
Colorectal Carcinoma	CRC	TEK	Stage	Early vs. Advanced	347	810	5.48	2.47	chisq	0.0156	0.0292
Colorectal Carcinoma	CRC	CXCR4	Stage	Early vs. Advanced	347	810	3.17	0.99	chisq	0.0154	0.029
Colorectal Carcinoma	CRC	NPM1	Stage	Early vs. Advanced	347	810	3.17	0.99	chisq	0.0154	0.029
Colorectal Carcinoma	CRC	PDCD1	Stage	Early vs. Advanced	347	810	3.17	0.99	chisq	0.0154	0.029
Colorectal Carcinoma	CRC	SMARCD1	Stage	Early vs. Advanced	347	810	3.17	0.99	chisq	0.0154	0.029
Non Small Cell Lung Cancer	NSCLC	HCK	Gender	Male vs. Female	1170	869	2.99	1.15	chisq	0.00816	0.0285
Non Small Cell Lung Cancer	NSCLC	MTOR	Gender	Male vs. Female	1170	869	2.99	1.15	chisq	0.00816	0.0285
Small Cell Lung Cancer	SCLC	AMER1	Gender	Male vs. Female	174	46	1.72	17.39	fisher	0.000214	0.0285
Small Cell Lung Cancer	SCLC	ATRX	Gender	Male vs. Female	174	46	2.3	19.57	fisher	0.00014	0.0285
Non Small Cell Lung Cancer	NSCLC	COL1A1	Gender	Male vs. Female	1170	869	2.65	0.92	chisq	0.00792	0.0282
Non Small Cell Lung Cancer	NSCLC	WT1	Gender	Male vs. Female	1170	869	2.65	0.92	chisq	0.00792	0.0282
Non Small Cell Lung Cancer	NSCLC	BTK	Smoke	Smoker vs. Nonsmoker	613	1069	2.61	0.84	chisq	0.00747	0.028
Non Small Cell Lung Cancer	NSCLC	CDC73	Smoke	Smoker vs. Nonsmoker	613	1069	2.28	0.65	chisq	0.00764	0.028
Non Small Cell Lung Cancer	NSCLC	CRKL	Smoke	Smoker vs. Nonsmoker	613	1069	2.28	0.65	chisq	0.00764	0.028
Non Small Cell Lung Cancer	NSCLC	FYN	Smoke	Smoker vs. Nonsmoker	613	1069	2.28	0.65	chisq	0.00764	0.028
Non Small Cell Lung Cancer	NSCLC	TIPARP	Smoke	Smoker vs. Nonsmoker	613	1069	2.28	0.65	chisq	0.00764	0.028
Non Small Cell Lung Cancer	NSCLC	BRIP1	Gender	Male vs. Female	1170	869	2.48	0.81	chisq	0.00766	0.0276
Non Small Cell Lung Cancer	NSCLC	CSF1R	Gender	Male vs. Female	1170	869	2.48	0.81	chisq	0.00766	0.0276
Non Small Cell Lung Cancer	NSCLC	ATR	Smoke	Smoker vs. Nonsmoker	613	1069	4.89	2.34	chisq	0.00707	0.027
Colorectal Carcinoma	CRC	ARID2	Stage	Early vs. Advanced	347	810	8.93	4.94	chisq	0.0139	0.0266
Colorectal Carcinoma	CRC	TSHR	Stage	Early vs. Advanced	347	810	7.78	4.07	chisq	0.0139	0.0266
Colorectal Carcinoma	CRC	IRF2	Stage	Early vs. Advanced	347	810	4.03	1.48	chisq	0.0136	0.0263
Colorectal Carcinoma	CRC	CUL3	Stage	Early vs. Advanced	347	810	5.19	2.22	chisq	0.0133	0.0258
Non Small Cell Lung Cancer	NSCLC	RB1	Gender	Male vs. Female	1170	869	8.8	5.52	chisq	0.0067	0.0246
Colorectal Carcinoma	CRC	MAGI2	Age	≤58 vs. >58	616	609	7.79	3.78	chisq	0.00391	0.0245
Colorectal Carcinoma	CRC	NSD2	Age	≤58 vs. >58	616	609	6.66	2.96	chisq	0.00384	0.0244
Non Small Cell Lung Cancer	NSCLC	CD274	Smoke	Smoker vs. Nonsmoker	613	1069	1.31	0.19	fisher	0.00628	0.0244
Non Small Cell Lung Cancer	NSCLC	FOXO1	Smoke	Smoker vs. Nonsmoker	613	1069	1.31	0.19	fisher	0.00628	0.0244
Non Small Cell Lung Cancer	NSCLC	GABRA6	Smoke	Smoker vs. Nonsmoker	613	1069	3.26	1.22	chisq	0.00633	0.0244
Non Small Cell Lung Cancer	NSCLC	JAK2	Smoke	Smoker vs. Nonsmoker	613	1069	3.26	1.22	chisq	0.00633	0.0244
Non Small Cell Lung Cancer	NSCLC	JAK3	Smoke	Smoker vs. Nonsmoker	613	1069	3.26	1.22	chisq	0.00633	0.0244
Non Small Cell Lung Cancer	NSCLC	PARP2	Smoke	Smoker vs. Nonsmoker	613	1069	1.31	0.19	fisher	0.00628	0.0244
Non Small Cell Lung Cancer	NSCLC	RAD51B	Smoke	Smoker vs. Nonsmoker	613	1069	1.31	0.19	fisher	0.00628	0.0244
Colorectal Carcinoma	CRC	MAP2K2	Stage	Early vs. Advanced	347	810	3.46	1.11	chisq	0.0124	0.0243
Colorectal Carcinoma	CRC	NUP93	Stage	Early vs. Advanced	347	810	5.76	2.59	chisq	0.0124	0.0243
Colorectal Carcinoma	CRC	STAG2	Stage	Early vs. Advanced	347	810	5.76	2.59	chisq	0.0124	0.0243
Colorectal Carcinoma	CRC	FAM135B	Stage	Early vs. Advanced	347	810	9.51	5.31	chisq	0.0119	0.0237
Colorectal Carcinoma	CRC	KEL	Stage	Early vs. Advanced	347	810	6.34	2.96	chisq	0.0114	0.0227
Colorectal Carcinoma	CRC	CXCR4	Age	≤58 vs. >58	616	609	3.08	0.66	chisq	0.00351	0.0226
Colorectal Carcinoma	CRC	GATA1	Age	≤58 vs. >58	616	609	3.08	0.66	chisq	0.00351	0.0226
Colorectal Carcinoma	CRC	IL7R	Age	≤58 vs. >58	616	609	4.22	1.31	chisq	0.00347	0.0226
Colorectal Carcinoma	CRC	MET	Age	≤58 vs. >58	616	609	6.01	2.46	chisq	0.00335	0.0226
Colorectal Carcinoma	CRC	RPTOR	Age	≤58 vs. >58	616	609	6.01	2.46	chisq	0.00335	0.0226
Colorectal Carcinoma	CRC	FLCN	Age	≤58 vs. >58	616	609	5.03	1.81	chisq	0.00322	0.0224
Colorectal Carcinoma	CRC	SPOP	Age	≤58 vs. >58	616	609	5.03	1.81	chisq	0.00322	0.0224
Non Small Cell Lung Cancer	NSCLC	TIPARP	Gender	Male vs. Female	1170	869	1.97	0.46	chisq	0.00605	0.0224
Colorectal Carcinoma	CRC	LRP1B	Stage	Early vs. Advanced	347	810	24.21	17.53	chisq	0.011	0.0219
Colorectal Carcinoma	CRC	PTEN	Age	≤58 vs. >58	616	609	9.9	5.25	chisq	0.00305	0.0219
Colorectal Carcinoma	CRC	MACC1	Stage	Early vs. Advanced	347	810	4.32	1.6	chisq	0.0108	0.0218
Non Small Cell Lung Cancer	NSCLC	MET	Smoke	Smoker vs. Nonsmoker	613	1069	6.04	3.09	chisq	0.00531	0.0218
Colorectal Carcinoma	CRC	DDR1	Age	≤58 vs. >58	616	609	4.55	1.48	chisq	0.00298	0.0217
Colorectal Carcinoma	CRC	FGFR3	Age	≤58 vs. >58	616	609	3.73	0.99	chisq	0.00292	0.0217
Colorectal Carcinoma	CRC	TGFBR2	Age	≤58 vs. >58	616	609	11.2	6.24	chisq	0.00294	0.0217
Non Small Cell Lung Cancer	NSCLC	FRS2	Smoke	Smoker vs. Nonsmoker	613	1069	3.59	7.02	chisq	0.00522	0.0217
Non Small Cell Lung Cancer	NSCLC	PTCH1	Gender	Male vs. Female	1170	869	2.74	0.92	chisq	0.00578	0.0216
Colorectal Carcinoma	CRC	FGFR4	Age	≤58 vs. >58	616	609	5.36	1.97	chisq	0.00271	0.0213
Colorectal Carcinoma	CRC	PIK3CD	Stage	Early vs. Advanced	347	810	5.48	2.35	chisq	0.0106	0.0213
Colorectal Carcinoma	CRC	RB1	Age	≤58 vs. >58	616	609	6.33	2.63	chisq	0.00277	0.0213
Colorectal Carcinoma	CRC	SMARCA4	Age	≤58 vs. >58	616	609	9.74	5.09	chisq	0.00275	0.0213
Colorectal Carcinoma	CRC	TIE1	Age	≤58 vs. >58	616	609	5.36	1.97	chisq	0.00271	0.0213
Colorectal Carcinoma	CRC	PAX5	Age	≤58 vs. >58	616	609	4.87	1.64	chisq	0.00255	0.021
Colorectal Carcinoma	CRC	AURKB	Stage	Early vs. Advanced	347	810	2.02	0.37	fisher	0.0103	0.0208
Colorectal Carcinoma	CRC	GRIN2A	Stage	Early vs. Advanced	347	810	10.09	5.68	chisq	0.0103	0.0208
Colorectal Carcinoma	CRC	TENT5C	Stage	Early vs. Advanced	347	810	2.02	0.37	fisher	0.0103	0.0208
Soft Tissue Sarcoma	STS	ATRX	Age	≤47 vs. >47	287	284	5.23	14.44	chisq	0.000372	0.0207
Colorectal Carcinoma	CRC	CSNK1A1	Stage	Early vs. Advanced	347	810	2.88	0.74	fisher	0.00994	0.0206
Colorectal Carcinoma	CRC	INHBA	Stage	Early vs. Advanced	347	810	3.75	1.23	chisq	0.01	0.0206
Colorectal Carcinoma	CRC	RXRA	Stage	Early vs. Advanced	347	810	3.75	1.23	chisq	0.01	0.0206
Non Small Cell Lung Cancer	NSCLC	MYCN	Gender	Male vs. Female	1170	869	1.79	0.35	chisq	0.00521	0.0196
Esophageal Carcinoma	ESCA	TYK2	Treatment	Treatment-naive vs. Pretreated	530	63	2.08	14.29	fisher	6.48e-05	0.0193
Colorectal Carcinoma	CRC	MET	Stage	Early vs. Advanced	347	810	6.63	3.09	chisq	0.00912	0.019
Colorectal Carcinoma	CRC	UGT1A1	Stage	Early vs. Advanced	347	810	2.31	0.49	fisher	0.00914	0.019
Colorectal Carcinoma	CRC	ABL1	Age	≤58 vs. >58	616	609	5.19	1.81	chisq	0.00216	0.0189
Colorectal Carcinoma	CRC	TMPRSS2	Age	≤58 vs. >58	616	609	2.92	0.49	chisq	0.00225	0.0189
Colorectal Carcinoma	CRC	TSC2	Age	≤58 vs. >58	616	609	7.14	3.12	chisq	0.00223	0.0189
Colorectal Carcinoma	CRC	STAT3	Stage	Early vs. Advanced	347	810	4.61	1.73	chisq	0.00866	0.0182
Non Small Cell Lung Cancer	NSCLC	STAT4	Gender	Male vs. Female	1170	869	2.22	0.58	chisq	0.00477	0.0181
Colorectal Carcinoma	CRC	SLIT2	Age	≤58 vs. >58	616	609	9.9	5.09	chisq	0.00202	0.018
Non Small Cell Lung Cancer	NSCLC	ARID1B	Smoke	Smoker vs. Nonsmoker	613	1069	4.24	1.78	chisq	0.00428	0.0179
Non Small Cell Lung Cancer	NSCLC	BCL2L1	Gender	Male vs. Female	1170	869	1.37	0.12	chisq	0.00466	0.0179
Colorectal Carcinoma	CRC	AXIN1	Stage	Early vs. Advanced	347	810	5.76	2.47	chisq	0.00841	0.0178
Colorectal Carcinoma	CRC	BMPR1A	Stage	Early vs. Advanced	347	810	5.76	2.47	chisq	0.00841	0.0178
Colorectal Carcinoma	CRC	GNAS	Stage	Early vs. Advanced	347	810	13.83	8.52	chisq	0.00827	0.0176
Soft Tissue Sarcoma	STS	EWSR1	Age	≤47 vs. >47	287	284	8.36	1.41	chisq	0.000259	0.0173
Colorectal Carcinoma	CRC	APEX1	Stage	Early vs. Advanced	347	810	2.59	0.62	fisher	0.00792	0.017
Colorectal Carcinoma	CRC	BCL2L11	Stage	Early vs. Advanced	347	810	2.59	0.62	fisher	0.00792	0.017
Colorectal Carcinoma	CRC	RAD51D	Stage	Early vs. Advanced	347	810	2.59	0.62	fisher	0.00792	0.017
Non Small Cell Lung Cancer	NSCLC	BRCA2	Gender	Male vs. Female	1170	869	4.19	1.84	chisq	0.0043	0.0168
Non Small Cell Lung Cancer	NSCLC	IGF1R	Gender	Male vs. Female	1170	869	2.99	1.04	chisq	0.00435	0.0168
Non Small Cell Lung Cancer	NSCLC	LZTR1	Gender	Male vs. Female	1170	869	2.99	1.04	chisq	0.00435	0.0168
Non Small Cell Lung Cancer	NSCLC	MED12	Gender	Male vs. Female	1170	869	2.99	5.64	chisq	0.00421	0.0168
Non Small Cell Lung Cancer	NSCLC	MS4A1	Gender	Male vs. Female	1170	869	1.62	0.23	chisq	0.00422	0.0168
Non Small Cell Lung Cancer	NSCLC	SMO	Gender	Male vs. Female	1170	869	2.05	0.46	chisq	0.00423	0.0168
Non Small Cell Lung Cancer	NSCLC	ADAM29	Smoke	Smoker vs. Nonsmoker	613	1069	2.45	0.65	chisq	0.00385	0.0166
Non Small Cell Lung Cancer	NSCLC	BARD1	Smoke	Smoker vs. Nonsmoker	613	1069	2.61	0.75	chisq	0.00391	0.0166
Non Small Cell Lung Cancer	NSCLC	EGF	Smoke	Smoker vs. Nonsmoker	613	1069	2.45	0.65	chisq	0.00385	0.0166
Non Small Cell Lung Cancer	NSCLC	FLT3	Smoke	Smoker vs. Nonsmoker	613	1069	2.61	0.75	chisq	0.00391	0.0166
Non Small Cell Lung Cancer	NSCLC	INPP4B	Smoke	Smoker vs. Nonsmoker	613	1069	2.94	0.94	chisq	0.00387	0.0166
Non Small Cell Lung Cancer	NSCLC	LRP1	Smoke	Smoker vs. Nonsmoker	613	1069	7.67	4.21	chisq	0.00385	0.0166
Colorectal Carcinoma	CRC	CTNNB1	Age	≤58 vs. >58	616	609	9.74	4.93	chisq	0.00181	0.0165
Non Small Cell Lung Cancer	NSCLC	CDK4	Stage	Early vs. Advanced	910	1045	2.75	6.32	chisq	0.000285	0.0159
Non Small Cell Lung Cancer	NSCLC	INHBA	Smoke	Smoker vs. Nonsmoker	613	1069	3.43	1.22	chisq	0.00351	0.0158
Non Small Cell Lung Cancer	NSCLC	LZTR1	Smoke	Smoker vs. Nonsmoker	613	1069	3.43	1.22	chisq	0.00351	0.0158
Non Small Cell Lung Cancer	NSCLC	MS4A1	Smoke	Smoker vs. Nonsmoker	613	1069	2.12	0.47	chisq	0.00345	0.0158
Colorectal Carcinoma	CRC	ITK	Age	≤58 vs. >58	616	609	4.22	1.15	chisq	0.00167	0.0155
Colorectal Carcinoma	CRC	IGF1R	Age	≤58 vs. >58	616	609	6.33	2.46	chisq	0.00159	0.0152
Colorectal Carcinoma	CRC	LRP1	Age	≤58 vs. >58	616	609	13.64	7.88	chisq	0.0016	0.0152
Colorectal Carcinoma	CRC	MRE11	Age	≤58 vs. >58	616	609	5.84	2.13	chisq	0.00154	0.0152
Colorectal Carcinoma	CRC	FGF12	Stage	Early vs. Advanced	347	810	5.48	2.22	chisq	0.00694	0.0151
Colorectal Carcinoma	CRC	PAX5	Stage	Early vs. Advanced	347	810	5.48	2.22	chisq	0.00694	0.0151
Colorectal Carcinoma	CRC	IDH1	Stage	Early vs. Advanced	347	810	3.46	0.99	chisq	0.00676	0.0149
Colorectal Carcinoma	CRC	LCK	Stage	Early vs. Advanced	347	810	3.46	0.99	chisq	0.00676	0.0149
Colorectal Carcinoma	CRC	TNFSF13B	Stage	Early vs. Advanced	347	810	3.46	0.99	chisq	0.00676	0.0149
Non Small Cell Lung Cancer	NSCLC	FYN	Gender	Male vs. Female	1170	869	1.88	0.35	chisq	0.0036	0.0147
Non Small Cell Lung Cancer	NSCLC	NCOR1	Smoke	Smoker vs. Nonsmoker	613	1069	3.75	1.4	chisq	0.00318	0.0147
Non Small Cell Lung Cancer	NSCLC	ROCK2	Gender	Male vs. Female	1170	869	1.88	0.35	chisq	0.0036	0.0147
Colorectal Carcinoma	CRC	KMT2A	Age	≤58 vs. >58	616	609	9.42	4.6	chisq	0.00143	0.0145
Colorectal Carcinoma	CRC	GSK3B	Age	≤58 vs. >58	616	609	3.08	0.49	chisq	0.00137	0.0142
Non Small Cell Lung Cancer	NSCLC	KIT	Smoke	Smoker vs. Nonsmoker	613	1069	3.92	1.5	chisq	0.00301	0.0141
Colorectal Carcinoma	CRC	NOTCH1	Age	≤58 vs. >58	616	609	9.9	4.93	chisq	0.00132	0.014
Colorectal Carcinoma	CRC	NOTCH2	Age	≤58 vs. >58	616	609	6.66	2.63	chisq	0.00132	0.014
Non Small Cell Lung Cancer	NSCLC	FLT4	Smoke	Smoker vs. Nonsmoker	613	1069	5.06	2.25	chisq	0.0029	0.0137
Colorectal CarcinomaCRC(MSS/no-PLOE-Driver)	CRC(MSS/no-PLOE-Driver)	RNF43	Age	≤58 vs. >58	496	560	9.27	3.21	chiq	6.61e-05	0.0136
Colorectal Carcinoma	CRC	ROCK1	Stage	Early vs. Advanced	347	810	8.07	3.95	chisq	0.00595	0.0133
Non Small Cell Lung Cancer	NSCLC	JAK3	Gender	Male vs. Female	1170	869	3.08	1.04	chisq	0.00317	0.0133
Non Small Cell Lung Cancer	NSCLC	POLE	Gender	Male vs. Female	1170	869	4.44	1.96	chisq	0.00319	0.0133
Non Small Cell Lung Cancer	NSCLC	YES1	Gender	Male vs. Female	1170	869	1.45	0.12	chisq	0.00313	0.0133
Colorectal Carcinoma	CRC	KRAS	Stage	Early vs. Advanced	347	810	55.33	46.3	chisq	0.00591	0.0132
Colorectal Carcinoma	CRC	AMER1	Stage	Early vs. Advanced	347	810	12.68	7.41	chisq	0.00576	0.013
Colorectal Carcinoma	CRC	U2AF1	Age	≤58 vs. >58	616	609	2.44	0.16	chisq	0.00116	0.0129
Non Small Cell Lung Cancer	NSCLC	FOXP1	Gender	Male vs. Female	1170	869	2.14	0.46	chisq	0.00295	0.0127
Colorectal Carcinoma	CRC	GSK3B	Stage	Early vs. Advanced	347	810	3.75	1.11	chisq	0.00556	0.0126
Colorectal Carcinoma	CRC	CREBBP	Age	≤58 vs. >58	616	609	10.88	5.58	chisq	0.0011	0.0125
Non Small Cell Lung Cancer	NSCLC	RELB	Gender	Male vs. Female	1170	869	1.71	0.23	chisq	0.00288	0.0124
Colorectal Carcinoma	CRC	BARD1	Stage	Early vs. Advanced	347	810	6.34	2.72	chisq	0.00535	0.0122
Colorectal Carcinoma	CRC	ETV6	Stage	Early vs. Advanced	347	810	4.61	1.6	chisq	0.00524	0.012
Colorectal Carcinoma	CRC	REL	Stage	Early vs. Advanced	347	810	4.61	1.6	chisq	0.00524	0.012
Colorectal Carcinoma	CRC	WEE2	Stage	Early vs. Advanced	347	810	4.61	1.6	chisq	0.00524	0.012
Colorectal Carcinoma	CRC	ALK	Stage	Early vs. Advanced	347	810	9.51	4.94	chisq	0.00513	0.0119
Bone Sarcoma	BS	CCND3	Age	≤21 vs. >21	97	86	21.65	2.33	chisq	0.000205	0.0116
Bone Sarcoma	BS	GID4	Age	≤21 vs. >21	97	86	23.71	3.49	chisq	0.000217	0.0116
Non Small Cell Lung Cancer	NSCLC	INPP4B	Gender	Male vs. Female	1170	869	2.56	0.69	chisq	0.00264	0.0115
Non Small Cell Lung Cancer	NSCLC	NKX2-1	Gender	Male vs. Female	1170	869	4.27	7.48	chisq	0.00264	0.0115
Non Small Cell Lung Cancer	NSCLC	ADAM29	Gender	Male vs. Female	1170	869	2.39	0.58	chisq	0.00237	0.0107
Non Small Cell Lung Cancer	NSCLC	PIK3R1	Gender	Male vs. Female	1170	869	2.39	0.58	chisq	0.00237	0.0107
Non Small Cell Lung Cancer	NSCLC	RBM10	Age	≤60 vs. >60	1045	994	7.56	12.88	chisq	9.6e-05	0.0107
Non Small Cell Lung Cancer	NSCLC	SF3B1	Gender	Male vs. Female	1170	869	3.33	1.15	chisq	0.0024	0.0107
Non Small Cell Lung Cancer	NSCLC	JAK2	Gender	Male vs. Female	1170	869	3.16	1.04	chisq	0.00231	0.0106
Colorectal Carcinoma	CRC	TOP2A	Age	≤58 vs. >58	616	609	7.79	3.28	chisq	0.000898	0.0105
Colorectal Carcinoma	CRC	ABL2	Stage	Early vs. Advanced	347	810	5.48	2.1	chisq	0.00442	0.0104
Colorectal Carcinoma	CRC	ERBB4	Stage	Early vs. Advanced	347	810	11.24	6.17	chisq	0.00447	0.0104
Colorectal Carcinoma	CRC	EZH2	Stage	Early vs. Advanced	347	810	5.48	2.1	chisq	0.00442	0.0104
Colorectal Carcinoma	CRC	FOXP1	Stage	Early vs. Advanced	347	810	6.05	2.47	chisq	0.00441	0.0104
Colorectal Carcinoma	CRC	PALB2	Stage	Early vs. Advanced	347	810	6.05	2.47	chisq	0.00441	0.0104
Non Small Cell Lung Cancer	NSCLC	CDKN2B	Stage	Early vs. Advanced	910	1045	2.31	5.84	chisq	0.000163	0.0104
Non Small Cell Lung Cancer	NSCLC	PIK3CB	Stage	Early vs. Advanced	910	1045	0.66	3.16	chisq	0.000158	0.0104
Non Small Cell Lung Cancer	NSCLC	RAC1	Stage	Early vs. Advanced	910	1045	0.22	2.3	chisq	0.000144	0.0104
Colorectal Carcinoma	CRC	HSP90AA1	Stage	Early vs. Advanced	347	810	4.9	1.73	chisq	0.00421	0.0101
Colorectal Carcinoma	CRC	MEN1	Age	≤58 vs. >58	616	609	3.57	0.66	chisq	0.000836	0.0101
Colorectal Carcinoma	CRC	PPP2R1A	Stage	Early vs. Advanced	347	810	4.9	1.73	chisq	0.00421	0.0101
Colorectal Carcinoma	CRC	FEN1	Stage	Early vs. Advanced	347	810	2.31	0.37	fisher	0.00411	0.01
Colorectal Carcinoma	CRC	XRCC2	Stage	Early vs. Advanced	347	810	2.02	0.25	fisher	0.00414	0.01
Colorectal Carcinoma	CRC	LZTR1	Stage	Early vs. Advanced	347	810	7.2	3.21	chisq	0.00402	0.00983
Non Small Cell Lung Cancer	NSCLC	REL	Gender	Male vs. Female	1170	869	1.54	0.12	chisq	0.0021	0.00978
Non Small Cell Lung Cancer	NSCLC	CSF1R	Smoke	Smoker vs. Nonsmoker	613	1069	3.26	1.03	chisq	0.002	0.00965
Non Small Cell Lung Cancer	NSCLC	NOTCH4	Smoke	Smoker vs. Nonsmoker	613	1069	4.89	2.06	chisq	0.00202	0.00965
Non Small Cell Lung Cancer	NSCLC	TYK2	Smoke	Smoker vs. Nonsmoker	613	1069	2.77	0.75	chisq	0.00198	0.00965
Colorectal Carcinoma	CRC	SPEN	Age	≤58 vs. >58	616	609	10.39	5.09	chisq	0.000778	0.00962
Colorectal Carcinoma	CRC	CAMTA1	Age	≤58 vs. >58	616	609	7.63	3.12	chisq	0.000754	0.00959
Colorectal Carcinoma	CRC	CBL	Age	≤58 vs. >58	616	609	4.22	0.99	chisq	0.000749	0.00959
Colorectal Carcinoma	CRC	KDM5B	Age	≤58 vs. >58	616	609	7.63	3.12	chisq	0.000754	0.00959
Colorectal Carcinoma	CRC	TAF1	Age	≤58 vs. >58	616	609	6.66	2.46	chisq	0.000735	0.00959
Colorectal Carcinoma	CRC	BMX	Stage	Early vs. Advanced	347	810	2.59	0.49	fisher	0.00383	0.00943
Colorectal Carcinoma	CRC	MED12	Stage	Early vs. Advanced	347	810	8.65	4.2	chisq	0.00382	0.00943
Colorectal Carcinoma	CRC	PTK6	Stage	Early vs. Advanced	347	810	4.32	1.36	chisq	0.00372	0.00925
Non Small Cell Lung Cancer	NSCLC	ITK	Smoke	Smoker vs. Nonsmoker	613	1069	3.75	1.31	chisq	0.00185	0.00916
Non Small Cell Lung Cancer	NSCLC	MDM2	Smoke	Smoker vs. Nonsmoker	613	1069	4.08	8.14	chisq	0.00185	0.00916
Non Small Cell Lung Cancer	NSCLC	ARID2	Smoke	Smoker vs. Nonsmoker	613	1069	6.04	2.81	chisq	0.00175	0.00895
Non Small Cell Lung Cancer	NSCLC	CIC	Smoke	Smoker vs. Nonsmoker	613	1069	3.92	1.4	chisq	0.00177	0.00895
Non Small Cell Lung Cancer	NSCLC	POLE	Smoke	Smoker vs. Nonsmoker	613	1069	5.22	2.25	chisq	0.00174	0.00895
Colorectal Carcinoma	CRC	PIK3C2B	Stage	Early vs. Advanced	347	810	5.76	2.22	chisq	0.00353	0.00884
Colorectal Carcinoma	CRC	STK24	Stage	Early vs. Advanced	347	810	6.34	2.59	chisq	0.00352	0.00884
Non Small Cell Lung Cancer	NSCLC	NRG1	Gender	Male vs. Female	1170	869	3.93	1.5	chisq	0.00186	0.00876
Non Small Cell Lung Cancer	NSCLC	EGFR	Stage	Early vs. Advanced	910	1045	55.27	46.22	chisq	7.85e-05	0.00874
Colorectal Carcinoma	CRC	FLT3	Stage	Early vs. Advanced	347	810	9.22	4.57	chisq	0.00342	0.00864
Colorectal Carcinoma	CRC	PMS2	Stage	Early vs. Advanced	347	810	5.19	1.85	chisq	0.00339	0.00864
Colorectal Carcinoma	CRC	PTEN	Stage	Early vs. Advanced	347	810	11.24	6.05	chisq	0.00339	0.00864
Colorectal Carcinoma	CRC	SYK	Stage	Early vs. Advanced	347	810	3.46	0.86	chisq	0.0034	0.00864
Colorectal Carcinoma	CRC	EPHA2	Stage	Early vs. Advanced	347	810	7.49	3.33	chisq	0.0032	0.0083
Non Small Cell Lung Cancer	NSCLC	CARD11	Smoke	Smoker vs. Nonsmoker	613	1069	4.4	1.68	chisq	0.00152	0.00796
Colorectal Carcinoma	CRC	INPP4B	Stage	Early vs. Advanced	347	810	6.63	2.72	chisq	0.00281	0.00736
Colorectal Carcinoma	CRC	JAK3	Stage	Early vs. Advanced	347	810	6.63	2.72	chisq	0.00281	0.00736
Colorectal Carcinoma	CRC	MAP3K13	Stage	Early vs. Advanced	347	810	6.05	2.35	chisq	0.00282	0.00736
Colorectal Carcinoma	CRC	MITF	Stage	Early vs. Advanced	347	810	6.05	2.35	chisq	0.00282	0.00736
Colorectal Carcinoma	CRC	ROCK2	Stage	Early vs. Advanced	347	810	6.63	2.72	chisq	0.00281	0.00736
Colorectal Carcinoma	CRC	TET2	Stage	Early vs. Advanced	347	810	7.2	3.09	chisq	0.00271	0.00727
Colorectal Carcinoma	CRC	GRM3	Stage	Early vs. Advanced	347	810	7.78	3.46	chisq	0.00256	0.0069
Colorectal Carcinoma	CRC	ERBB3	Stage	Early vs. Advanced	347	810	10.09	5.06	chisq	0.00243	0.0066
Colorectal Carcinoma	CRC	NOTCH3	Age	≤58 vs. >58	616	609	10.88	5.25	chisq	0.000457	0.00656
Non Small Cell Lung Cancer	NSCLC	TET2	Gender	Male vs. Female	1170	869	4.02	1.5	chisq	0.00138	0.00656
Non Small Cell Lung Cancer	NSCLC	KIT	Gender	Male vs. Female	1170	869	3.68	1.27	chisq	0.00132	0.00635
Colorectal Carcinoma	CRC	ARID1B	Age	≤58 vs. >58	616	609	10.71	5.09	chisq	0.000402	0.0063
Colorectal Carcinoma	CRC	KMT2D	Age	≤58 vs. >58	616	609	14.61	8.05	chisq	0.000413	0.0063
Colorectal Carcinoma	CRC	POLD1	Age	≤58 vs. >58	616	609	8.6	3.61	chisq	0.000425	0.0063
Colorectal Carcinoma	CRC	TERT	Age	≤58 vs. >58	616	609	9.58	4.27	chisq	0.000395	0.0063
Non Small Cell Lung Cancer	NSCLC	PDGFRA	Smoke	Smoker vs. Nonsmoker	613	1069	5.06	2.06	chisq	0.00118	0.00626
Colorectal Carcinoma	CRC	ABL1	Stage	Early vs. Advanced	347	810	6.34	2.47	chisq	0.00226	0.00616
Colorectal Carcinoma	CRC	BRD4	Stage	Early vs. Advanced	347	810	6.34	2.47	chisq	0.00226	0.00616
Colorectal Carcinoma	CRC	QKI	Stage	Early vs. Advanced	347	810	6.92	2.84	chisq	0.00224	0.00616
Colorectal Carcinoma	CRC	TSC1	Stage	Early vs. Advanced	347	810	6.92	2.84	chisq	0.00224	0.00616
Colorectal Carcinoma	CRC	TYK2	Stage	Early vs. Advanced	347	810	6.92	2.84	chisq	0.00224	0.00616
Colorectal Carcinoma	CRC	CTNNA1	Stage	Early vs. Advanced	347	810	5.76	2.1	chisq	0.00218	0.00615
Bone Sarcoma	BS	VEGFA	Age	≤21 vs. >21	97	86	24.74	2.33	chisq	3.74e-05	0.00598
Colorectal Carcinoma	CRC	BCORL1	Stage	Early vs. Advanced	347	810	8.07	3.58	chisq	0.00204	0.00578
Colorectal Carcinoma	CRC	RAD54B	Stage	Early vs. Advanced	347	810	4.32	1.23	chisq	0.002	0.00572
Colorectal Carcinoma	CRC	BCL6	Stage	Early vs. Advanced	347	810	5.19	1.73	chisq	0.00199	0.00571
Colorectal Carcinoma	CRC	AXIN2	Stage	Early vs. Advanced	347	810	10.37	5.19	chisq	0.00195	0.00563
Non Small Cell Lung Cancer	NSCLC	DDR2	Smoke	Smoker vs. Nonsmoker	613	1069	3.59	1.12	chisq	0.00104	0.00562
Non Small Cell Lung Cancer	NSCLC	PBRM1	Smoke	Smoker vs. Nonsmoker	613	1069	3.43	1.03	chisq	0.00105	0.00562
Non Small Cell Lung Cancer	NSCLC	ZNF703	Smoke	Smoker vs. Nonsmoker	613	1069	3.59	1.12	chisq	0.00104	0.00562
Colorectal Carcinoma	CRC	BRD4	Age	≤58 vs. >58	616	609	5.68	1.64	chisq	0.000311	0.00532
Colorectal Carcinoma	CRC	CHD2	Stage	Early vs. Advanced	347	810	7.2	2.96	chisq	0.00179	0.0052
Colorectal Carcinoma	CRC	ROS1	Stage	Early vs. Advanced	347	810	10.09	4.94	chisq	0.00176	0.00514
Colorectal Carcinoma	CRC	FANCA	Stage	Early vs. Advanced	347	810	7.78	3.33	chisq	0.00172	0.00508
Colorectal Carcinoma	CRC	ASXL1	Age	≤58 vs. >58	616	609	9.74	4.27	chisq	0.000277	0.00494
Non Small Cell Lung Cancer	NSCLC	CARD11	Gender	Male vs. Female	1170	869	3.93	1.38	chisq	0.000996	0.00484
Colorectal Carcinoma	CRC	CYLD	Stage	Early vs. Advanced	347	810	5.48	1.85	chisq	0.00161	0.00477
Non Small Cell Lung Cancer	NSCLC	EPHA7	Smoke	Smoker vs. Nonsmoker	613	1069	4.57	1.68	chisq	0.000854	0.00475
Colorectal Carcinoma	CRC	FGF7	Stage	Early vs. Advanced	347	810	3.46	0.74	chisq	0.00156	0.00468
Colorectal Carcinoma	CRC	MAP3K1	Stage	Early vs. Advanced	347	810	9.8	4.69	chisq	0.00157	0.00468
Non Small Cell Lung Cancer	NSCLC	IKZF1	Gender	Male vs. Female	1170	869	2.82	0.69	chisq	0.000936	0.00459
Colorectal Carcinoma	CRC	ADGRA2	Stage	Early vs. Advanced	347	810	8.93	4.07	chisq	0.00151	0.00457
Non Small Cell Lung Cancer	NSCLC	HNF1A	Gender	Male vs. Female	1170	869	1.97	0.23	chisq	0.000905	0.0045
Colorectal Carcinoma	CRC	AR	Stage	Early vs. Advanced	347	810	7.49	3.09	chisq	0.00143	0.00439
Colorectal Carcinoma	CRC	EMSY	Stage	Early vs. Advanced	347	810	6.92	2.72	chisq	0.00144	0.00439
Colorectal Carcinoma	CRC	XPO1	Stage	Early vs. Advanced	347	810	6.92	2.72	chisq	0.00144	0.00439
Colorectal Carcinoma	CRC	PDGFRB	Stage	Early vs. Advanced	347	810	6.34	2.35	chisq	0.0014	0.00437
Colorectal Carcinoma	CRC	PTK2	Stage	Early vs. Advanced	347	810	6.34	2.35	chisq	0.0014	0.00437
Colorectal Carcinoma	CRC	NOTCH2	Stage	Early vs. Advanced	347	810	8.07	3.46	chisq	0.00137	0.00436
Colorectal Carcinoma	CRC	SMARCA4	Stage	Early vs. Advanced	347	810	11.24	5.68	chisq	0.00138	0.00436
Non Small Cell Lung Cancer	NSCLC	GABRA6	Gender	Male vs. Female	1170	869	2.65	0.58	chisq	0.000817	0.0041
Colorectal Carcinoma	CRC	MTOR	Stage	Early vs. Advanced	347	810	10.09	4.81	chisq	0.00125	0.004
Intrahepatic Cholangiocarcinoma	ICC	KRAS	Age	≤59 vs. >59	289	266	19.72	36.84	chisq	1.1e-05	0.00396
Uterine Corpus Endometrial Carcinoma	UCEC	PTEN	Treatment	Treatment-naive vs. Pretreated	43	18	76.74	16.67	chisq	4.78e-05	0.00392
Colorectal Carcinoma	CRC	BRCA2	Age	≤58 vs. >58	616	609	12.18	5.91	chisq	0.0002	0.00371
Non Small Cell Lung Cancer	NSCLC	ATM	Smoke	Smoker vs. Nonsmoker	613	1069	6.36	2.81	chisq	0.000648	0.00365
Colorectal Carcinoma	CRC	DNMT3A	Stage	Early vs. Advanced	347	810	6.63	2.47	chisq	0.00112	0.00363
Colorectal Carcinoma	CRC	GABRA6	Stage	Early vs. Advanced	347	810	5.19	1.6	chisq	0.00112	0.00363
Colorectal Carcinoma	CRC	STAT4	Stage	Early vs. Advanced	347	810	5.19	1.6	chisq	0.00112	0.00363
Colorectal Carcinoma	CRC	TFE3	Stage	Early vs. Advanced	347	810	5.19	1.6	chisq	0.00112	0.00363
Non Small Cell Lung Cancer	NSCLC	MYCN	Smoke	Smoker vs. Nonsmoker	613	1069	2.28	0.37	chisq	0.000633	0.00362
Non Small Cell Lung Cancer	NSCLC	CDKN2A	Stage	Early vs. Advanced	910	1045	10.22	16.94	chisq	2.35e-05	0.00357
Non Small Cell Lung Cancer	NSCLC	KEAP1	Stage	Early vs. Advanced	910	1045	3.63	8.33	chisq	2.41e-05	0.00357
Colorectal Carcinoma	CRC	KMT2C	Age	≤58 vs. >58	616	609	15.26	8.21	chisq	0.000183	0.00354
Colorectal Carcinoma	CRC	NTRK3	Stage	Early vs. Advanced	347	810	8.93	3.95	chisq	0.00103	0.00343
Non Small Cell Lung Cancer	NSCLC	NF1	Gender	Male vs. Female	1170	869	7.18	3.57	chisq	0.000675	0.00343
Colorectal Carcinoma	CRC	AXL	Age	≤58 vs. >58	616	609	6.49	1.97	chisq	0.000154	0.00335
Colorectal Carcinoma	CRC	CIC	Age	≤58 vs. >58	616	609	9.74	4.11	chisq	0.000164	0.00335
Colorectal Carcinoma	CRC	FLT1	Age	≤58 vs. >58	616	609	11.36	5.25	chisq	0.000166	0.00335
Colorectal Carcinoma	CRC	LRP2	Age	≤58 vs. >58	616	609	16.88	9.36	chisq	0.000138	0.00335
Colorectal Carcinoma	CRC	PALB2	Age	≤58 vs. >58	616	609	5.68	1.48	chisq	0.000145	0.00335
Non Small Cell Lung Cancer	NSCLC	BRCA1	Smoke	Smoker vs. Nonsmoker	613	1069	3.75	1.12	chisq	0.000543	0.00314
Non Small Cell Lung Cancer	NSCLC	HCK	Smoke	Smoker vs. Nonsmoker	613	1069	3.43	0.94	chisq	0.000528	0.0031
Colorectal Carcinoma	CRC	DPYD	Stage	Early vs. Advanced	347	810	7.49	2.96	chisq	0.000918	0.00307
Colorectal Carcinoma	CRC	TBX3	Stage	Early vs. Advanced	347	810	6.92	2.59	chisq	0.000901	0.00304
Colorectal Carcinoma	CRC	TERT	Stage	Early vs. Advanced	347	810	10.95	5.31	chisq	0.000897	0.00304
Non Small Cell Lung Cancer	NSCLC	PDCD1LG2	Smoke	Smoker vs. Nonsmoker	613	1069	1.79	0.19	fisher	0.000498	0.00296
Colorectal Carcinoma	CRC	CTCF	Stage	Early vs. Advanced	347	810	6.34	2.22	chisq	0.000845	0.00291
Colorectal Carcinoma	CRC	FLT1	Stage	Early vs. Advanced	347	810	12.68	6.54	chisq	0.000851	0.00291
Colorectal Carcinoma	CRC	KIT	Stage	Early vs. Advanced	347	810	6.34	2.22	chisq	0.000845	0.00291
Colorectal Carcinoma	CRC	RET	Stage	Early vs. Advanced	347	810	9.22	4.07	chisq	0.000823	0.00288
Colorectal Carcinoma	CRC	TOP2A	Stage	Early vs. Advanced	347	810	9.22	4.07	chisq	0.000823	0.00288
Non Small Cell Lung Cancer	NSCLC	INHBA	Gender	Male vs. Female	1170	869	3.16	0.81	chisq	0.000525	0.0027
Non Small Cell Lung Cancer	NSCLC	KIT	Treatment	Treatment-naive vs. Pretreated	1533	258	1.89	6.98	chisq	6.28e-06	0.00266
Colorectal Carcinoma	CRC	JAK2	Age	≤58 vs. >58	616	609	5.52	1.31	chisq	0.000101	0.00265
Colorectal Carcinoma	CRC	PKD2	Stage	Early vs. Advanced	347	810	4.9	1.36	chisq	0.000717	0.00255
Non Small Cell Lung Cancer	NSCLC	ARID1A	Gender	Male vs. Female	1170	869	6.67	3.11	chisq	0.000474	0.00246
Non Small Cell Lung Cancer	NSCLC	ESR1	Gender	Male vs. Female	1170	869	2.99	0.69	chisq	0.000464	0.00244
Non Small Cell Lung Cancer	NSCLC	ARFRP1	Gender	Male vs. Female	1170	869	1.03	3.34	chisq	0.000435	0.00232
Non Small Cell Lung Cancer	NSCLC	ATR	Gender	Male vs. Female	1170	869	5.04	1.96	chisq	0.000431	0.00232
Colorectal Carcinoma	CRC	ZBTB2	Stage	Early vs. Advanced	347	810	3.46	0.62	chisq	0.000641	0.0023
Non Small Cell Lung Cancer	NSCLC	RANBP2	Gender	Male vs. Female	1170	869	4.53	1.61	chisq	0.000415	0.00226
Colorectal Carcinoma	CRC	PIK3R1	Stage	Early vs. Advanced	347	810	10.09	4.57	chisq	0.000609	0.0022
Non Small Cell Lung Cancer	NSCLC	STAT4	Smoke	Smoker vs. Nonsmoker	613	1069	2.61	0.47	chisq	0.000343	0.00207
Non Small Cell Lung Cancer	NSCLC	GLI3	Smoke	Smoker vs. Nonsmoker	613	1069	5.87	2.34	chisq	0.000323	0.00198
Colorectal Carcinoma	CRC	AURKA	Stage	Early vs. Advanced	347	810	4.03	0.86	chisq	0.000538	0.00196
Non Small Cell Lung Cancer	NSCLC	TBX3	Gender	Male vs. Female	1170	869	3.85	1.15	chisq	0.000348	0.00192
Kidney Renal Cell Carcinoma	KIRC	TFE3	Age	≤54 vs. >54	161	147	18.01	2.04	chisq	1.07e-05	0.00185
Colorectal Carcinoma	CRC	MSH2	Age	≤58 vs. >58	616	609	6.01	1.48	chisq	5.86e-05	0.0018
Colorectal Carcinoma	CRC	PARP4	Age	≤58 vs. >58	616	609	6.33	1.64	chisq	5.31e-05	0.0018
Colorectal Carcinoma	CRC	POLE	Age	≤58 vs. >58	616	609	9.42	3.61	chisq	6.48e-05	0.0018
Colorectal Carcinoma	CRC	PTCH1	Age	≤58 vs. >58	616	609	8.93	3.28	chisq	6.31e-05	0.0018
Colorectal Carcinoma	CRC	STAG2	Age	≤58 vs. >58	616	609	5.68	1.31	chisq	6.38e-05	0.0018
Colorectal Carcinoma	CRC	ABL2	Age	≤58 vs. >58	616	609	5.19	0.99	chisq	4.42e-05	0.00179
Non Small Cell Lung Cancer	NSCLC	NOTCH3	Smoke	Smoker vs. Nonsmoker	613	1069	6.2	2.53	chisq	0.000283	0.00176
Non Small Cell Lung Cancer	NSCLC	ROCK1	Smoke	Smoker vs. Nonsmoker	613	1069	3.92	1.12	chisq	0.000279	0.00176
Colorectal Carcinoma	CRC	IRF4	Stage	Early vs. Advanced	347	810	4.32	0.99	chisq	0.000475	0.00175
Non Small Cell Lung Cancer	NSCLC	RB1	Smoke	Smoker vs. Nonsmoker	613	1069	9.95	5.14	chisq	0.000269	0.00171
Non Small Cell Lung Cancer	NSCLC	NOTCH2	Smoke	Smoker vs. Nonsmoker	613	1069	4.89	1.68	chisq	0.000259	0.00167
Non Small Cell Lung Cancer	NSCLC	WT1	Smoke	Smoker vs. Nonsmoker	613	1069	3.43	0.84	chisq	0.00025	0.00164
Non Small Cell Lung Cancer	NSCLC	BLK	Gender	Male vs. Female	1170	869	1.97	0.12	chisq	0.00029	0.00162
Non Small Cell Lung Cancer	NSCLC	CRKL	Gender	Male vs. Female	1170	869	1.97	0.12	chisq	0.00029	0.00162
Colorectal Carcinoma	CRC	WT1	Stage	Early vs. Advanced	347	810	4.61	1.11	chisq	0.000414	0.00153
Non Small Cell Lung Cancer	NSCLC	KLHL6	Age	≤60 vs. >60	1045	994	3.35	8.05	chisq	6.75e-06	0.00144
Non Small Cell Lung Cancer	NSCLC	LRP1B	Age	≤60 vs. >60	1045	994	15.5	23.34	chisq	9.68e-06	0.00144
Colorectal Carcinoma	CRC	BCR	Stage	Early vs. Advanced	347	810	8.65	3.46	chisq	0.000372	0.00139
Colorectal Carcinoma	CRC	IGF1R	Stage	Early vs. Advanced	347	810	8.07	3.09	chisq	0.000369	0.00139
Colorectal Carcinoma	CRC	KDR	Stage	Early vs. Advanced	347	810	9.22	3.83	chisq	0.000365	0.00139
Non Small Cell Lung Cancer	NSCLC	ARID2	Gender	Male vs. Female	1170	869	5.56	2.19	chisq	0.00024	0.00138
Colorectal Carcinoma	CRC	FGFR3	Stage	Early vs. Advanced	347	810	4.9	1.23	chisq	0.000356	0.00136
Colorectal Carcinoma	CRC	NCOA2	Stage	Early vs. Advanced	347	810	7.49	2.72	chisq	0.000353	0.00136
Non Small Cell Lung Cancer	NSCLC	PDGFRA	Gender	Male vs. Female	1170	869	4.87	1.73	chisq	0.000229	0.00133
Colorectal Carcinoma	CRC	ETV1	Stage	Early vs. Advanced	347	810	6.05	1.85	chisq	0.000336	0.00131
Soft Tissue Sarcoma	STS	MDM2	Age	≤47 vs. >47	287	284	5.23	16.9	chisq	1.57e-05	0.00131
Colorectal Carcinoma	CRC	NOTCH3	Stage	Early vs. Advanced	347	810	12.68	6.17	chisq	0.000325	0.00128
Colorectal Carcinoma	CRC	PDGFRA	Stage	Early vs. Advanced	347	810	6.92	2.35	chisq	0.000323	0.00128
Colorectal Carcinoma	CRC	BLK	Stage	Early vs. Advanced	347	810	5.19	1.36	chisq	0.000303	0.00121
Colorectal Carcinoma	CRC	FAT1	Age	≤58 vs. >58	616	609	13.8	6.4	chisq	2.72e-05	0.00121
Colorectal Carcinoma	CRC	ROCK2	Age	≤58 vs. >58	616	609	6.33	1.48	chisq	2.34e-05	0.00116
Colorectal Carcinoma	CRC	EGF	Stage	Early vs. Advanced	347	810	6.34	1.98	chisq	0.000276	0.00111
Non Small Cell Lung Cancer	NSCLC	NOTCH3	Gender	Male vs. Female	1170	869	5.81	2.3	chisq	0.000179	0.00106
Colorectal Carcinoma	CRC	GATA3	Stage	Early vs. Advanced	347	810	5.48	1.48	chisq	0.000256	0.00104
Colorectal Carcinoma	CRC	ITK	Stage	Early vs. Advanced	347	810	5.48	1.48	chisq	0.000256	0.00104
Non Small Cell Lung Cancer	NSCLC	TBX3	Smoke	Smoker vs. Nonsmoker	613	1069	4.57	1.4	chisq	0.000146	0.000977
Non Small Cell Lung Cancer	NSCLC	ABL2	Smoke	Smoker vs. Nonsmoker	613	1069	4.89	1.59	chisq	0.000143	0.000968
Non Small Cell Lung Cancer	NSCLC	DDR2	Gender	Male vs. Female	1170	869	3.25	0.69	chisq	0.000159	0.000965
Non Small Cell Lung Cancer	NSCLC	KMT2C	Gender	Male vs. Female	1170	869	9.06	4.6	chisq	0.000161	0.000965
Non Small Cell Lung Cancer	NSCLC	PBRM1	Gender	Male vs. Female	1170	869	3.25	0.69	chisq	0.000159	0.000965
Colorectal Carcinoma	CRC	CYP17A1	Stage	Early vs. Advanced	347	810	3.75	0.62	chisq	0.000232	0.000961
Colorectal Carcinoma	CRC	GLI2	Stage	Early vs. Advanced	347	810	12.68	6.05	chisq	0.00023	0.000961
Colorectal Carcinoma	CRC	RUNX1T1	Stage	Early vs. Advanced	347	810	8.07	2.96	chisq	0.000227	0.000961
Colorectal Carcinoma	CRC	FANCE	Stage	Early vs. Advanced	347	810	3.17	0.37	fisher	0.000225	0.00096
Colorectal Carcinoma	CRC	CHEK1	Stage	Early vs. Advanced	347	810	4.32	0.86	chisq	0.000206	0.000886
Colorectal Carcinoma	CRC	PRKAR1A	Stage	Early vs. Advanced	347	810	4.32	0.86	chisq	0.000206	0.000886
Non Small Cell Lung Cancer	NSCLC	FLT1	Gender	Male vs. Female	1170	869	4.27	1.27	chisq	0.000138	0.000864
Non Small Cell Lung Cancer	NSCLC	KDR	Gender	Male vs. Female	1170	869	4.27	1.27	chisq	0.000138	0.000864
Non Small Cell Lung Cancer	NSCLC	TSHR	Smoke	Smoker vs. Nonsmoker	613	1069	3.59	0.84	chisq	0.000122	0.000836
Colorectal Carcinoma	CRC	CSK	Stage	Early vs. Advanced	347	810	4.61	0.99	chisq	0.000186	0.000817
Colorectal Carcinoma	CRC	EPHA3	Stage	Early vs. Advanced	347	810	10.09	4.2	chisq	0.000184	0.000817
Colorectal Carcinoma	CRC	FYN	Stage	Early vs. Advanced	347	810	4.61	0.99	chisq	0.000186	0.000817
Colorectal Carcinoma	CRC	NBN	Stage	Early vs. Advanced	347	810	8.36	3.09	chisq	0.000182	0.000817
Colorectal Carcinoma	CRC	SLIT2	Stage	Early vs. Advanced	347	810	12.1	5.56	chisq	0.000178	0.000813
Non Small Cell Lung Cancer	NSCLC	GATA3	Gender	Male vs. Female	1170	869	2.65	0.35	chisq	0.000121	0.000779
Colorectal Carcinoma	CRC	MEN1	Stage	Early vs. Advanced	347	810	4.9	1.11	chisq	0.000165	0.000763
Non Small Cell Lung Cancer	NSCLC	LRP1	Gender	Male vs. Female	1170	869	7.61	3.45	chisq	0.000112	0.000734
Colorectal Carcinoma	CRC	FUBP1	Stage	Early vs. Advanced	347	810	6.34	1.85	chisq	0.000148	0.0007
Colorectal Carcinoma	CRC	IKZF1	Stage	Early vs. Advanced	347	810	6.34	1.85	chisq	0.000148	0.0007
Colorectal Carcinoma	CRC	KDM5B	Stage	Early vs. Advanced	347	810	9.22	3.58	chisq	0.00015	0.0007
Colorectal Carcinoma	CRC	NOTCH4	Stage	Early vs. Advanced	347	810	9.22	3.58	chisq	0.00015	0.0007
Colorectal Carcinoma	CRC	TET3	Stage	Early vs. Advanced	347	810	9.8	3.95	chisq	0.00015	0.0007
Colorectal Carcinoma	CRC	ZNF217	Stage	Early vs. Advanced	347	810	8.65	3.21	chisq	0.000146	0.0007
Non Small Cell Lung Cancer	NSCLC	PALB2	Smoke	Smoker vs. Nonsmoker	613	1069	3.26	0.65	chisq	9.85e-05	0.000688
Colorectal Carcinoma	CRC	RB1	Stage	Early vs. Advanced	347	810	8.07	2.84	chisq	0.000136	0.000679
Colorectal Carcinoma	CRC	RPTOR	Stage	Early vs. Advanced	347	810	8.07	2.84	chisq	0.000136	0.000679
Colorectal Carcinoma	CRC	TAF1	Stage	Early vs. Advanced	347	810	8.07	2.84	chisq	0.000136	0.000679
Colorectal Carcinoma	CRC	EP300	Stage	Early vs. Advanced	347	810	12.97	6.05	chisq	0.000128	0.000661
Colorectal Carcinoma	CRC	LRP2	Stage	Early vs. Advanced	347	810	19.31	10.74	chisq	0.000125	0.000649
Non Small Cell Lung Cancer	NSCLC	GLI3	Gender	Male vs. Female	1170	869	5.64	2.07	chisq	9.69e-05	0.000642
Colorectal Carcinoma	CRC	PLCG2	Stage	Early vs. Advanced	347	810	10.09	4.07	chisq	0.000119	0.000628
Colorectal Carcinoma	CRC	NSD2	Stage	Early vs. Advanced	347	810	8.93	3.33	chisq	0.000117	0.000622
Non Small Cell Lung Cancer	NSCLC	ARID1B	Gender	Male vs. Female	1170	869	4.19	1.15	chisq	9.13e-05	0.000614
Non Small Cell Lung Cancer	NSCLC	EGF	Gender	Male vs. Female	1170	869	2.48	0.23	chisq	8.84e-05	0.000604
Colorectal Carcinoma	CRC	RANBP2	Stage	Early vs. Advanced	347	810	11.24	4.81	chisq	0.000111	0.000598
Pancreatic Cancer	PAC	CDKN2B	sampletype	Primary vs. Metastasis/Recurrent	375	123	1.07	11.38	fisher	2.09e-06	0.000546
Non Small Cell Lung Cancer	NSCLC	ROCK1	Gender	Male vs. Female	1170	869	3.42	0.69	chisq	7.75e-05	0.000538
Non Small Cell Lung Cancer	NSCLC	TET2	Smoke	Smoker vs. Nonsmoker	613	1069	4.4	1.22	chisq	7.36e-05	0.000523
Colorectal Carcinoma	CRC	ATRX	Stage	Early vs. Advanced	347	810	10.95	4.57	chisq	9.21e-05	0.000518
Colorectal Carcinoma	CRC	DDR2	Stage	Early vs. Advanced	347	810	6.05	1.6	chisq	9.08e-05	0.000518
Colorectal Carcinoma	CRC	DICER1	Stage	Early vs. Advanced	347	810	10.37	4.2	chisq	9.47e-05	0.000518
Colorectal Carcinoma	CRC	EWSR1	Stage	Early vs. Advanced	347	810	6.05	1.6	chisq	9.08e-05	0.000518
Colorectal Carcinoma	CRC	PIK3CG	Stage	Early vs. Advanced	347	810	10.37	4.2	chisq	9.47e-05	0.000518
Colorectal Carcinoma	CRC	TSC2	Stage	Early vs. Advanced	347	810	9.22	3.46	chisq	9.32e-05	0.000518
Non Small Cell Lung Cancer	NSCLC	PIK3CG	Smoke	Smoker vs. Nonsmoker	613	1069	5.55	1.87	chisq	7.13e-05	0.000514
Non Small Cell Lung Cancer	NSCLC	FOXP1	Smoke	Smoker vs. Nonsmoker	613	1069	2.94	0.47	chisq	6.96e-05	0.000511
Non Small Cell Lung Cancer	NSCLC	HNF1A	Smoke	Smoker vs. Nonsmoker	613	1069	2.94	0.47	chisq	6.96e-05	0.000511
Non Small Cell Lung Cancer	NSCLC	IGF1R	Smoke	Smoker vs. Nonsmoker	613	1069	4.08	1.03	chisq	6.78e-05	0.000511
Colorectal Carcinoma	CRC	CDC73	Stage	Early vs. Advanced	347	810	8.07	2.72	chisq	7.97e-05	0.00047
Non Small Cell Lung Cancer	NSCLC	MAGI2	Gender	Male vs. Female	1170	869	5.21	1.73	chisq	6.53e-05	0.00046
Colorectal Carcinoma	CRC	MAGI2	Stage	Early vs. Advanced	347	810	10.09	3.95	chisq	7.59e-05	0.000453
Non Small Cell Lung Cancer	NSCLC	EPHB1	Gender	Male vs. Female	1170	869	5.04	1.61	chisq	6.23e-05	0.000446
Non Small Cell Lung Cancer	NSCLC	ABL2	Gender	Male vs. Female	1170	869	4.1	1.04	chisq	5.85e-05	0.000426
Colorectal Carcinoma	CRC	CHD4	Stage	Early vs. Advanced	347	810	11.82	5.06	chisq	6.97e-05	0.000422
Non Small Cell Lung Cancer	NSCLC	COL1A1	Smoke	Smoker vs. Nonsmoker	613	1069	3.59	0.75	chisq	5.24e-05	0.000404
Colorectal Carcinoma	CRC	ESR1	Stage	Early vs. Advanced	347	810	8.36	2.84	chisq	6.44e-05	0.000395
Non Small Cell Lung Cancer	NSCLC	GLI2	Gender	Male vs. Female	1170	869	5.81	2.07	chisq	5.25e-05	0.000389
Non Small Cell Lung Cancer	NSCLC	FANCM	Gender	Male vs. Female	1170	869	4.53	1.27	chisq	5.08e-05	0.000383
Colorectal Carcinoma	CRC	BRCA2	Stage	Early vs. Advanced	347	810	14.41	6.79	chisq	5.76e-05	0.000359
Colorectal Carcinoma	CRC	CBL	Stage	Early vs. Advanced	347	810	5.48	1.23	chisq	5.74e-05	0.000359
Colorectal Carcinoma	CRC	PREX2	Stage	Early vs. Advanced	347	810	13.54	6.17	chisq	5.58e-05	0.000359
Colorectal Carcinoma	CRC	PRKDC	Stage	Early vs. Advanced	347	810	14.41	6.79	chisq	5.76e-05	0.000359
Colorectal Carcinoma	CRC	SNCAIP	Stage	Early vs. Advanced	347	810	6.92	1.98	chisq	5.35e-05	0.000352
Colorectal Carcinoma	CRC	FAT3	Stage	Early vs. Advanced	347	810	22.19	12.59	chisq	5.17e-05	0.000346
Colorectal Carcinoma	CRC	ATM	Stage	Early vs. Advanced	347	810	17.87	9.26	chisq	5.05e-05	0.000343
Non Small Cell Lung Cancer	NSCLC	FAT4	Smoke	Smoker vs. Nonsmoker	613	1069	9.95	4.68	chisq	4.3e-05	0.000338
Soft Tissue Sarcoma	STS	KIT	Age	≤47 vs. >47	287	284	5.57	18.66	chisq	3.03e-06	0.000337
Non Small Cell Lung Cancer	NSCLC	FRS2	Gender	Male vs. Female	1170	869	3.59	7.83	chisq	4.37e-05	0.000335
Colorectal Carcinoma	CRC	ACVR2A	Age	≤58 vs. >58	616	609	15.42	7.06	chisq	5.69e-06	0.00032
Colorectal Carcinoma	CRC	BLM	Age	≤58 vs. >58	616	609	6.82	1.48	chisq	5.74e-06	0.00032
Colorectal Carcinoma	CRC	EPHA2	Age	≤58 vs. >58	616	609	7.14	1.64	chisq	5.36e-06	0.00032
Non Small Cell Lung Cancer	NSCLC	EPHA5	Gender	Male vs. Female	1170	869	6.41	2.42	chisq	4.05e-05	0.000316
Colorectal Carcinoma	CRC	GLI1	Stage	Early vs. Advanced	347	810	8.07	2.59	chisq	4.52e-05	0.000311
Non Small Cell Lung Cancer	NSCLC	MST1R	Smoke	Smoker vs. Nonsmoker	613	1069	3.26	0.56	chisq	3.84e-05	0.000307
Non Small Cell Lung Cancer	NSCLC	CUL3	Gender	Male vs. Female	1170	869	2.91	0.35	chisq	3.85e-05	0.000306
Colorectal Carcinoma	CRC	CD79A	Stage	Early vs. Advanced	347	810	2.88	0.12	fisher	4.33e-05	0.000303
Soft Tissue Sarcoma	STS	FRS2	Age	≤47 vs. >47	287	284	3.83	16.2	chisq	1.68e-06	0.000281
Non Small Cell Lung Cancer	NSCLC	RUNX1T1	Gender	Male vs. Female	1170	869	5.21	1.61	chisq	3.25e-05	0.000263
Non Small Cell Lung Cancer	NSCLC	HDAC9	Smoke	Smoker vs. Nonsmoker	613	1069	6.69	2.43	chisq	3.1e-05	0.000252
Non Small Cell Lung Cancer	NSCLC	NRG3	Gender	Male vs. Female	1170	869	4.27	1.04	chisq	2.92e-05	0.000241
Colorectal Carcinoma	CRC	HDAC9	Stage	Early vs. Advanced	347	810	10.09	3.7	chisq	2.9e-05	0.000206
Colorectal Carcinoma	CRC	WEE1	Stage	Early vs. Advanced	347	810	4.32	0.62	chisq	2.85e-05	0.000206
Non Small Cell Lung Cancer	NSCLC	KMT2C	Smoke	Smoker vs. Nonsmoker	613	1069	10.28	4.77	chisq	2.41e-05	0.0002
Non Small Cell Lung Cancer	NSCLC	FGF3	Gender	Male vs. Female	1170	869	5.3	1.61	chisq	2.34e-05	0.000197
Colorectal Carcinoma	CRC	SMARCB1	Stage	Early vs. Advanced	347	810	5.48	1.11	chisq	2.47e-05	0.000181
Colorectal Carcinoma	CRC	NSD1	Stage	Early vs. Advanced	347	810	8.93	2.96	chisq	2.41e-05	0.00018
Non Small Cell Lung Cancer	NSCLC	POLB	Gender	Male vs. Female	1170	869	3.5	0.58	chisq	2.1e-05	0.00018
Non Small Cell Lung Cancer	NSCLC	FBXW7	Smoke	Smoker vs. Nonsmoker	613	1069	3.59	0.65	chisq	2.1e-05	0.000177
Non Small Cell Lung Cancer	NSCLC	KDR	Smoke	Smoker vs. Nonsmoker	613	1069	5.22	1.5	chisq	2.03e-05	0.000177
Non Small Cell Lung Cancer	NSCLC	MAGI2	Smoke	Smoker vs. Nonsmoker	613	1069	5.71	1.78	chisq	2.05e-05	0.000177
Non Small Cell Lung Cancer	NSCLC	IL7R	Smoke	Smoker vs. Nonsmoker	613	1069	6.2	2.06	chisq	1.95e-05	0.000175
Non Small Cell Lung Cancer	NSCLC	ALK	Age	≤60 vs. >60	1045	994	12.44	5.84	chisq	3.85e-07	0.000172
Non Small Cell Lung Cancer	NSCLC	CCND1	Gender	Male vs. Female	1170	869	5.56	1.73	chisq	1.79e-05	0.000157
Non Small Cell Lung Cancer	NSCLC	NOTCH2	Gender	Male vs. Female	1170	869	4.62	1.15	chisq	1.64e-05	0.000146
Colorectal Carcinoma	CRC	FANCM	Stage	Early vs. Advanced	347	810	11.24	4.32	chisq	1.9e-05	0.000145
Non Small Cell Lung Cancer	NSCLC	NTRK3	Smoke	Smoker vs. Nonsmoker	613	1069	7.18	2.62	chisq	1.56e-05	0.000143
Colorectal Carcinoma	CRC	PIK3CB	Stage	Early vs. Advanced	347	810	6.34	1.48	chisq	1.76e-05	0.000136
Colorectal Carcinoma	CRC	ARID1B	Stage	Early vs. Advanced	347	810	13.54	5.8	chisq	1.71e-05	0.000135
Colorectal Carcinoma	CRC	POLD1	Stage	Early vs. Advanced	347	810	10.95	4.07	chisq	1.47e-05	0.000118
Colorectal Carcinoma	CRC	TET1	Stage	Early vs. Advanced	347	810	8.93	2.84	chisq	1.36e-05	0.00011
Non Small Cell Lung Cancer	NSCLC	FGF19	Gender	Male vs. Female	1170	869	5.47	1.61	chisq	1.21e-05	0.00011
Non Small Cell Lung Cancer	NSCLC	PIK3CA	Gender	Male vs. Female	1170	869	14.62	8.17	chisq	1.18e-05	0.00011
Non Small Cell Lung Cancer	NSCLC	BRD4	Gender	Male vs. Female	1170	869	3.42	0.46	chisq	1.12e-05	0.000106
Non Small Cell Lung Cancer	NSCLC	CUL3	Smoke	Smoker vs. Nonsmoker	613	1069	3.92	0.75	chisq	1.13e-05	0.000106
Non Small Cell Lung Cancer	NSCLC	FGF3	Smoke	Smoker vs. Nonsmoker	613	1069	6.04	1.87	chisq	1.07e-05	0.000102
Non Small Cell Lung Cancer	NSCLC	FGFR1	Smoke	Smoker vs. Nonsmoker	613	1069	6.36	2.06	chisq	1.04e-05	0.000102
Non Small Cell Lung Cancer	NSCLC	FLT1	Smoke	Smoker vs. Nonsmoker	613	1069	5.38	1.5	chisq	1.03e-05	0.000102
Liver Hepatocellular Carcinoma	LIHC	CTNNB1	Age	≤54 vs. >54	585	548	14.7	27.37	chisq	2.27e-07	9.45e-05
Non Small Cell Lung Cancer	NSCLC	NRG3	Smoke	Smoker vs. Nonsmoker	613	1069	4.89	1.22	chisq	9.04e-06	9.25e-05
Colorectal Carcinoma	CRC	FAT4	Stage	Early vs. Advanced	347	810	26.22	15.06	chisq	1.05e-05	8.71e-05
Non Small Cell Lung Cancer	NSCLC	FAT1	Smoke	Smoker vs. Nonsmoker	613	1069	9.95	4.3	chisq	8.05e-06	8.43e-05
Colorectal Carcinoma	CRC	LRP1	Stage	Early vs. Advanced	347	810	17	8.02	chisq	9.87e-06	8.34e-05
Non Small Cell Lung Cancer	NSCLC	GRIN2A	Smoke	Smoker vs. Nonsmoker	613	1069	8.16	3.09	chisq	6.7e-06	7.19e-05
Non Small Cell Lung Cancer	NSCLC	FGF4	Gender	Male vs. Female	1170	869	5.21	1.38	chisq	7.26e-06	7.05e-05
Non Small Cell Lung Cancer	NSCLC	SLIT2	Gender	Male vs. Female	1170	869	5.64	1.61	chisq	6.19e-06	6.15e-05
Colorectal Carcinoma	CRC	SPTA1	Stage	Early vs. Advanced	347	810	19.88	10	chisq	7.09e-06	6.11e-05
Non Small Cell Lung Cancer	NSCLC	CCND1	Smoke	Smoker vs. Nonsmoker	613	1069	6.2	1.87	chisq	5.54e-06	6.1e-05
Colorectal Carcinoma	CRC	GLI3	Stage	Early vs. Advanced	347	810	16.14	7.28	chisq	6.62e-06	5.82e-05
Colorectal Carcinoma	CRC	AXL	Stage	Early vs. Advanced	347	810	8.36	2.35	chisq	5.68e-06	5.09e-05
Non Small Cell Lung Cancer	NSCLC	BRD4	Smoke	Smoker vs. Nonsmoker	613	1069	3.92	0.65	chisq	4.3e-06	4.88e-05
Non Small Cell Lung Cancer	NSCLC	EPHA5	Smoke	Smoker vs. Nonsmoker	613	1069	7.83	2.81	chisq	4.33e-06	4.88e-05
Non Small Cell Lung Cancer	NSCLC	FBXW7	Gender	Male vs. Female	1170	869	3.85	0.58	chisq	4.7e-06	4.78e-05
Non Small Cell Lung Cancer	NSCLC	EPHA7	Gender	Male vs. Female	1170	869	4.1	0.69	chisq	4.11e-06	4.28e-05
Colorectal Carcinoma	CRC	POLE	Stage	Early vs. Advanced	347	810	11.82	4.32	chisq	4.52e-06	4.14e-05
Colorectal Carcinoma	CRC	SETD2	Stage	Early vs. Advanced	347	810	11.24	3.95	chisq	4.23e-06	3.95e-05
Non Small Cell Lung Cancer	NSCLC	FAT4	Gender	Male vs. Female	1170	869	9.32	3.91	chisq	3.53e-06	3.76e-05
Colorectal Carcinoma	CRC	MSH6	Age	≤58 vs. >58	616	609	8.93	2.13	chisq	4.03e-07	3.59e-05
Colorectal Carcinoma	CRC	NF1	Stage	Early vs. Advanced	347	810	13.26	5.19	chisq	3.75e-06	3.58e-05
Gastric Cancer	GC	CDH1	Gender	Male vs. Female	599	267	12.02	26.97	chisq	8.49e-08	3.46e-05
Colorectal Carcinoma	CRC	FANCC	Stage	Early vs. Advanced	347	810	5.19	0.74	chisq	3.52e-06	3.43e-05
Colorectal Carcinoma	CRC	NCOR1	Stage	Early vs. Advanced	347	810	11.53	4.07	chisq	3.38e-06	3.37e-05
Non Small Cell Lung Cancer	NSCLC	FGF19	Smoke	Smoker vs. Nonsmoker	613	1069	6.04	1.68	chisq	2.76e-06	3.29e-05
Non Small Cell Lung Cancer	NSCLC	TNK2	Smoke	Smoker vs. Nonsmoker	613	1069	5.87	1.59	chisq	2.68e-06	3.28e-05
Colorectal Carcinoma	CRC	FAT1	Stage	Early vs. Advanced	347	810	17	7.65	chisq	3.21e-06	3.27e-05
Colorectal Carcinoma	CRC	SOX9	Stage	Early vs. Advanced	347	810	20.46	10.12	chisq	3.14e-06	3.27e-05
Non Small Cell Lung Cancer	NSCLC	SMARCA4	Smoke	Smoker vs. Nonsmoker	613	1069	10.44	4.4	chisq	2.56e-06	3.22e-05
Colorectal Carcinoma	CRC	TMPRSS2	Stage	Early vs. Advanced	347	810	4.61	0.49	chisq	2.91e-06	3.1e-05
Non Small Cell Lung Cancer	NSCLC	HDAC9	Gender	Male vs. Female	1170	869	6.41	1.96	chisq	2.82e-06	3.08e-05
Non Small Cell Lung Cancer	NSCLC	PRKDC	Gender	Male vs. Female	1170	869	7.86	2.88	chisq	2.71e-06	3.04e-05
Non Small Cell Lung Cancer	NSCLC	CDKN2B	sampletype	Primary vs. Metastasis/Recurrent	1709	330	3.22	10	chisq	6.58e-08	2.81e-05
Colorectal Carcinoma	CRC	ARID1A	Stage	Early vs. Advanced	347	810	20.46	10	chisq	2.23e-06	2.43e-05
Colorectal Carcinoma	CRC	FLCN	Stage	Early vs. Advanced	347	810	7.49	1.73	chisq	2.11e-06	2.37e-05
Non Small Cell Lung Cancer	NSCLC	KAT6A	Gender	Male vs. Female	1170	869	5.73	1.5	chisq	2.03e-06	2.34e-05
Non Small Cell Lung Cancer	NSCLC	KRAS	Smoke	Smoker vs. Nonsmoker	613	1069	15.99	8.23	chisq	1.59e-06	2.05e-05
Colorectal Carcinoma	CRC	CFTR	Stage	Early vs. Advanced	347	810	10.95	3.58	chisq	1.74e-06	2e-05
Non Small Cell Lung Cancer	NSCLC	GRM3	Gender	Male vs. Female	1170	869	5.38	1.27	chisq	1.6e-06	1.89e-05
Colorectal Carcinoma	CRC	KDM6A	Stage	Early vs. Advanced	347	810	10.37	3.21	chisq	1.46e-06	1.72e-05
Colorectal Carcinoma	CRC	PRKCI	Stage	Early vs. Advanced	347	810	6.34	1.11	chisq	1.24e-06	1.51e-05
Colorectal Carcinoma	CRC	PTCH1	Stage	Early vs. Advanced	347	810	11.53	3.83	chisq	1.13e-06	1.41e-05
Non Small Cell Lung Cancer	NSCLC	MDM2	Gender	Male vs. Female	1170	869	4.1	9.55	chisq	1.11e-06	1.35e-05
Colorectal Carcinoma	CRC	MLH1	Age	≤58 vs. >58	616	609	8.12	1.48	chisq	1.2e-07	1.34e-05
Colorectal Carcinoma	CRC	RAD50	Age	≤58 vs. >58	616	609	9.74	2.3	chisq	8.99e-08	1.33e-05
Non Small Cell Lung Cancer	NSCLC	FAT3	Smoke	Smoker vs. Nonsmoker	613	1069	15.17	7.48	chisq	9.02e-07	1.2e-05
Non Small Cell Lung Cancer	NSCLC	NTRK3	Gender	Male vs. Female	1170	869	6.5	1.84	chisq	9.61e-07	1.2e-05
Non Small Cell Lung Cancer	NSCLC	SLIT2	Smoke	Smoker vs. Nonsmoker	613	1069	7.01	2.06	chisq	7.64e-07	1.05e-05
Non Small Cell Lung Cancer	NSCLC	FAT1	Gender	Male vs. Female	1170	869	9.91	4.03	chisq	8.03e-07	1.03e-05
Non Small Cell Lung Cancer	NSCLC	GRM3	Smoke	Smoker vs. Nonsmoker	613	1069	6.36	1.68	chisq	6.93e-07	1.01e-05
Non Small Cell Lung Cancer	NSCLC	PREX2	Smoke	Smoker vs. Nonsmoker	613	1069	8.16	2.71	chisq	7.09e-07	1.01e-05
Colorectal Carcinoma	CRC	CREBBP	Stage	Early vs. Advanced	347	810	14.7	5.68	chisq	7.19e-07	9.21e-06
Colorectal Carcinoma	CRC	SF3B1	Stage	Early vs. Advanced	347	810	8.36	1.98	chisq	6.39e-07	8.42e-06
Colorectal Carcinoma	CRC	TCF7L2	Stage	Early vs. Advanced	347	810	25.07	12.96	chisq	6.14e-07	8.33e-06
Non Small Cell Lung Cancer	NSCLC	GRIN2A	Gender	Male vs. Female	1170	869	7.18	2.19	chisq	6.08e-07	8.05e-06
Non Small Cell Lung Cancer	NSCLC	TNK2	Gender	Male vs. Female	1170	869	5.21	1.04	chisq	5.7e-07	7.79e-06
Colorectal Carcinoma	CRC	LYN	Stage	Early vs. Advanced	347	810	6.34	0.99	chisq	4.48e-07	6.27e-06
Non Small Cell Lung Cancer	NSCLC	GLI2	Smoke	Smoker vs. Nonsmoker	613	1069	7.5	2.25	chisq	3.96e-07	6.01e-06
Non Small Cell Lung Cancer	NSCLC	HGF	Smoke	Smoker vs. Nonsmoker	613	1069	7.34	2.15	chisq	3.94e-07	6.01e-06
Non Small Cell Lung Cancer	NSCLC	FGF4	Smoke	Smoker vs. Nonsmoker	613	1069	6.36	1.59	chisq	3.24e-07	5.28e-06
Non Small Cell Lung Cancer	NSCLC	PRKDC	Smoke	Smoker vs. Nonsmoker	613	1069	9.46	3.37	chisq	2.95e-07	5.13e-06
Non Small Cell Lung Cancer	NSCLC	RUNX1T1	Smoke	Smoker vs. Nonsmoker	613	1069	6.2	1.5	chisq	3.03e-07	5.13e-06
Colorectal Carcinoma	CRC	JAK2	Stage	Early vs. Advanced	347	810	7.78	1.6	chisq	3.52e-07	5.08e-06
Colorectal Carcinoma	CRC	SPOP	Stage	Early vs. Advanced	347	810	7.78	1.6	chisq	3.52e-07	5.08e-06
Colorectal Carcinoma	CRC	RNF43	Age	≤58 vs. >58	616	609	15.58	5.58	chisq	2.27e-08	5.05e-06
Colorectal Carcinoma	CRC	MSH2	Stage	Early vs. Advanced	347	810	8.36	1.85	chisq	2.84e-07	4.39e-06
Colorectal Carcinoma	CRC	MRE11	Stage	Early vs. Advanced	347	810	8.65	1.98	chisq	2.51e-07	4.02e-06
Non Small Cell Lung Cancer	NSCLC	FGF12	Smoke	Smoker vs. Nonsmoker	613	1069	5.55	1.12	chisq	2.01e-07	3.68e-06
Non Small Cell Lung Cancer	NSCLC	ATM	Gender	Male vs. Female	1170	869	6.5	1.61	chisq	1.98e-07	2.79e-06
Non Small Cell Lung Cancer	NSCLC	CDKN2A	Smoke	Smoker vs. Nonsmoker	613	1069	18.27	9.26	chisq	1.21e-07	2.31e-06
Non Small Cell Lung Cancer	NSCLC	PIK3CG	Gender	Male vs. Female	1170	869	5.73	1.15	chisq	1.58e-07	2.3e-06
Non Small Cell Lung Cancer	NSCLC	ZNF703	Gender	Male vs. Female	1170	869	3.59	0.12	chisq	1.57e-07	2.3e-06
Non Small Cell Lung Cancer	NSCLC	PIK3CA	Smoke	Smoker vs. Nonsmoker	613	1069	15.66	7.3	chisq	9.41e-08	1.88e-06
Colorectal Carcinoma	CRC	RECQL	Stage	Early vs. Advanced	347	810	8.65	1.85	chisq	1.09e-07	1.81e-06
Non Small Cell Lung Cancer	NSCLC	EPHA3	Gender	Male vs. Female	1170	869	6.24	1.38	chisq	1.06e-07	1.66e-06
Non Small Cell Lung Cancer	NSCLC	HGF	Gender	Male vs. Female	1170	869	6.24	1.38	chisq	1.06e-07	1.66e-06
Non Small Cell Lung Cancer	NSCLC	ERBB4	Gender	Male vs. Female	1170	869	6.07	1.27	chisq	9.06e-08	1.52e-06
Colorectal Carcinoma	CRC	PARP4	Stage	Early vs. Advanced	347	810	9.22	2.1	chisq	8.62e-08	1.49e-06
Colorectal Carcinoma	CRC	JAK1	Stage	Early vs. Advanced	347	810	9.51	2.22	chisq	7.56e-08	1.35e-06
Colorectal Carcinoma	CRC	PIK3CA	Stage	Early vs. Advanced	347	810	29.97	15.93	chisq	7.5e-08	1.35e-06
Non Small Cell Lung Cancer	NSCLC	FANCM	Smoke	Smoker vs. Nonsmoker	613	1069	6.36	1.4	chisq	6.34e-08	1.33e-06
Colorectal Carcinoma	CRC	CAMTA1	Stage	Early vs. Advanced	347	810	11.24	3.09	chisq	6.01e-08	1.17e-06
Colorectal Carcinoma	CRC	ASXL1	Stage	Early vs. Advanced	347	810	13.26	4.2	chisq	5.36e-08	1.12e-06
Colorectal Carcinoma	CRC	CIC	Stage	Early vs. Advanced	347	810	13.26	4.2	chisq	5.36e-08	1.12e-06
Colorectal Carcinoma	CRC	MAP4K5	Stage	Early vs. Advanced	347	810	7.2	1.11	chisq	5.52e-08	1.12e-06
Non Small Cell Lung Cancer	NSCLC	EPHA3	Smoke	Smoker vs. Nonsmoker	613	1069	7.67	2.06	chisq	4.92e-08	1.08e-06
Colorectal Carcinoma	CRC	ATR	Stage	Early vs. Advanced	347	810	12.68	3.83	chisq	4.4e-08	1.04e-06
Colorectal Carcinoma	CRC	NRG1	Stage	Early vs. Advanced	347	810	14.99	5.19	chisq	4.41e-08	1.04e-06
Non Small Cell Lung Cancer	NSCLC	ADGRA2	Smoke	Smoker vs. Nonsmoker	613	1069	7.18	1.78	chisq	4.24e-08	9.82e-07
Colorectal Carcinoma	CRC	BLM	Stage	Early vs. Advanced	347	810	9.51	2.1	chisq	3.33e-08	9.16e-07
Colorectal Carcinoma	CRC	FLT4	Stage	Early vs. Advanced	347	810	13.83	4.44	chisq	3.47e-08	9.16e-07
Colorectal Carcinoma	CRC	FBXW7	Stage	Early vs. Advanced	347	810	27.09	13.33	chisq	2.65e-08	7.9e-07
Colorectal Carcinoma	CRC	MSH6	Stage	Early vs. Advanced	347	810	11.53	3.09	chisq	2.49e-08	7.9e-07
Colorectal Carcinoma	CRC	RAD50	Stage	Early vs. Advanced	347	810	12.39	3.46	chisq	1.44e-08	4.95e-07
Colorectal Carcinoma	CRC	TGFBR2	Stage	Early vs. Advanced	347	810	16.14	5.56	chisq	1e-08	3.75e-07
Non Small Cell Lung Cancer	NSCLC	NOTCH1	Smoke	Smoker vs. Nonsmoker	613	1069	8.81	2.53	chisq	1.39e-08	3.4e-07
Colorectal Carcinoma	CRC	KMT2A	Stage	Early vs. Advanced	347	810	14.12	4.32	chisq	8.27e-09	3.37e-07
Colorectal Carcinoma	CRC	SPEN	Stage	Early vs. Advanced	347	810	14.99	4.81	chisq	7.94e-09	3.37e-07
Non Small Cell Lung Cancer	NSCLC	CDKN2A	Gender	Male vs. Female	1170	869	18.63	9.55	chisq	1.57e-08	2.75e-07
Non Small Cell Lung Cancer	NSCLC	MAP3K13	Smoke	Smoker vs. Nonsmoker	613	1069	7.5	1.78	chisq	9.87e-09	2.55e-07
Colorectal CarcinomaCRC(MSS/no-PLOE-Driver)	CRC(MSS/no-PLOE-Driver)	APC	Age	≤58 vs. >58	496	560	60.69	78.39	chiq	5.50342e-10	2.26741e-07
Non Small Cell Lung Cancer	NSCLC	PRKCI	Smoke	Smoker vs. Nonsmoker	613	1069	8.16	2.06	chisq	5.83e-09	1.6e-07
Colorectal Carcinoma	CRC	NOTCH1	Stage	Early vs. Advanced	347	810	14.99	4.57	chisq	2.33e-09	1.16e-07
Colorectal Carcinoma	CRC	TP53	Stage	Early vs. Advanced	347	810	62.54	79.51	chisq	2.12e-09	1.16e-07
Colorectal Carcinoma	CRC	APC	Age	≤58 vs. >58	616	609	62.01	78.82	chisq	1.8e-10	8.01e-08
Non Small Cell Lung Cancer	NSCLC	SMARCA4	Gender	Male vs. Female	1170	869	9.74	2.99	chisq	4.27e-09	7.77e-08
Soft Tissue Sarcoma	STS	TP53	Age	≤47 vs. >47	287	284	13.24	36.62	chisq	1.95e-10	6.51e-08
Non Small Cell Lung Cancer	NSCLC	FGF12	Gender	Male vs. Female	1170	869	5.21	0.46	chisq	3.33e-09	6.32e-08
Colorectal Carcinoma	CRC	BCOR	Stage	Early vs. Advanced	347	810	12.1	2.84	chisq	8.71e-10	5.58e-08
Colorectal Carcinoma	CRC	KMT2C	Stage	Early vs. Advanced	347	810	21.04	8.02	chisq	7.33e-10	5.47e-08
Non Small Cell Lung Cancer	NSCLC	ADGRA2	Gender	Male vs. Female	1170	869	6.5	1.04	chisq	2.12e-09	4.22e-08
Non Small Cell Lung Cancer	NSCLC	BCL6	Smoke	Smoker vs. Nonsmoker	613	1069	7.18	1.4	chisq	1.38e-09	4.05e-08
Non Small Cell Lung Cancer	NSCLC	MAP3K13	Gender	Male vs. Female	1170	869	6.75	1.15	chisq	1.83e-09	3.8e-08
Non Small Cell Lung Cancer	NSCLC	LRP2	Gender	Male vs. Female	1170	869	11.62	4.03	chisq	1.55e-09	3.39e-08
Non Small Cell Lung Cancer	NSCLC	KLHL6	Smoke	Smoker vs. Nonsmoker	613	1069	8.97	2.25	chisq	7.45e-10	2.34e-08
Colorectal Carcinoma	CRC	MLH1	Stage	Early vs. Advanced	347	810	11.24	2.22	chisq	2.22e-10	1.99e-08
Non Small Cell Lung Cancer	NSCLC	KEAP1	Smoke	Smoker vs. Nonsmoker	613	1069	10.44	2.99	chisq	4.76e-10	1.61e-08
Non Small Cell Lung Cancer	NSCLC	FGFR1	Gender	Male vs. Female	1170	869	6.58	0.92	chisq	5.23e-10	1.2e-08
Non Small Cell Lung Cancer	NSCLC	PREX2	Gender	Male vs. Female	1170	869	7.69	1.5	chisq	5.11e-10	1.2e-08
Colorectal Carcinoma	CRC	KMT2D	Stage	Early vs. Advanced	347	810	21.04	7.53	chisq	9.28e-11	1.04e-08
Non Small Cell Lung Cancer	NSCLC	NOTCH1	Gender	Male vs. Female	1170	869	8.03	1.61	chisq	2.9e-10	7.45e-09
Non Small Cell Lung Cancer	NSCLC	ETV5	Smoke	Smoker vs. Nonsmoker	613	1069	7.18	1.22	chisq	1.97e-10	7.24e-09
Non Small Cell Lung Cancer	NSCLC	LRP2	Smoke	Smoker vs. Nonsmoker	613	1069	13.38	4.49	chisq	9.58e-11	3.83e-09
Non Small Cell Lung Cancer	NSCLC	FAM135B	Gender	Male vs. Female	1170	869	13.33	4.72	chisq	1.23e-10	3.35e-09
Non Small Cell Lung Cancer	NSCLC	ETV5	Gender	Male vs. Female	1170	869	6.75	0.81	chisq	8.29e-11	2.42e-09
Non Small Cell Lung Cancer	NSCLC	FAM135B	Smoke	Smoker vs. Nonsmoker	613	1069	14.85	5.24	chisq	3.49e-11	1.53e-09
Non Small Cell Lung Cancer	NSCLC	NFE2L2	Smoke	Smoker vs. Nonsmoker	613	1069	8.16	1.5	chisq	3.14e-11	1.53e-09
Non Small Cell Lung Cancer	NSCLC	BCL6	Gender	Male vs. Female	1170	869	6.67	0.69	chisq	4.06e-11	1.43e-09
Non Small Cell Lung Cancer	NSCLC	NFE2L2	Gender	Male vs. Female	1170	869	7.35	1.04	chisq	4.57e-11	1.43e-09
Non Small Cell Lung Cancer	NSCLC	PRKCI	Gender	Male vs. Female	1170	869	8.03	1.38	chisq	4.35e-11	1.43e-09
Colorectal Carcinoma	CRC	CTNNB1	Stage	Early vs. Advanced	347	810	15.27	3.7	chisq	6.7e-12	1e-09
Non Small Cell Lung Cancer	NSCLC	STK11	Smoke	Smoker vs. Nonsmoker	613	1069	10.77	2.71	chisq	1.23e-11	6.77e-10
Colorectal Carcinoma	CRC	ACVR2A	Stage	Early vs. Advanced	347	810	21.33	6.91	chisq	2.36e-12	5.29e-10
Non Small Cell Lung Cancer	NSCLC	FAT3	Gender	Male vs. Female	1170	869	15.56	5.64	chisq	4.64e-12	1.84e-10
Non Small Cell Lung Cancer	NSCLC	ERBB4	Smoke	Smoker vs. Nonsmoker	613	1069	7.83	1.12	chisq	2.52e-12	1.77e-10
Non Small Cell Lung Cancer	NSCLC	SPTA1	Smoke	Smoker vs. Nonsmoker	613	1069	18.27	7.02	chisq	2.82e-12	1.77e-10
Non Small Cell Lung Cancer	NSCLC	KRAS	Gender	Male vs. Female	1170	869	15.9	5.75	chisq	2.38e-12	1.04e-10
Non Small Cell Lung Cancer	NSCLC	KLHL6	Gender	Male vs. Female	1170	869	8.8	1.38	chisq	1.36e-12	6.62e-11
Non Small Cell Lung Cancer	NSCLC	SOX2	Smoke	Smoker vs. Nonsmoker	613	1069	10.77	2.34	chisq	4.43e-13	3.9e-11
Non Small Cell Lung Cancer	NSCLC	STK11	Gender	Male vs. Female	1170	869	9.06	1.27	chisq	1.5e-13	8.19e-12
Non Small Cell Lung Cancer	NSCLC	KMT2D	Gender	Male vs. Female	1170	869	12.74	3.22	chisq	8.31e-14	5.19e-12
Colorectal Carcinoma	CRC	PBRM1	Stage	Early vs. Advanced	347	810	16.71	3.33	chisq	3.52e-15	1.57e-12
Non Small Cell Lung Cancer	NSCLC	KMT2D	Smoke	Smoker vs. Nonsmoker	613	1069	14.52	3.65	chisq	1.28e-15	1.41e-13
Non Small Cell Lung Cancer	NSCLC	KEAP1	Gender	Male vs. Female	1170	869	10.34	1.38	chisq	1.12e-15	8.16e-14
Non Small Cell Lung Cancer	NSCLC	SPTA1	Gender	Male vs. Female	1170	869	17.09	5.18	chisq	4.88e-16	4.26e-14
Non Small Cell Lung Cancer	NSCLC	SOX2	Gender	Male vs. Female	1170	869	10.17	1.04	chisq	8.97e-17	9.8e-15
Non Small Cell Lung Cancer	NSCLC	TP53	Stage	Early vs. Advanced	910	1045	44.73	66.79	chisq	1.47e-22	6.56e-20
Non Small Cell Lung Cancer	NSCLC	LRP1B	Gender	Male vs. Female	1170	869	27.44	8.4	chisq	9.23e-27	1.35e-24
Non Small Cell Lung Cancer	NSCLC	LRP1B	Smoke	Smoker vs. Nonsmoker	613	1069	31.32	10.1	chisq	1.53e-27	2.24e-25
Non Small Cell Lung Cancer	NSCLC	EGFR	Smoke	Smoker vs. Nonsmoker	613	1069	33.61	62.11	chisq	3.63e-29	7.99e-27
Non Small Cell Lung Cancer	NSCLC	TP53	Smoke	Smoker vs. Nonsmoker	613	1069	73.57	43.97	chisq	1.44e-31	6.32e-29
Non Small Cell Lung Cancer	NSCLC	TP53	Gender	Male vs. Female	1170	869	69.15	42.69	chisq	9.57e-33	2.09e-30
Non Small Cell Lung Cancer	NSCLC	EGFR	Gender	Male vs. Female	1170	869	35.3	67.43	chisq	1.9e-46	8.32e-44
