# Supplementary material for: Landscape of somatic alterations in large-scale solid tumors from an Asian population
Source: Nat Commun. 2022 Jul 23;13:4264. doi: 10.1038/s41467-022-31780-9 (PMC9308789; doi:10.1038/s41467-022-31780-9)
Supplement: Supplementary file 11 — Supplementary Dataset 9 [file 41467_2022_31780_MOESM11_ESM.xlsx]

## Sheet: Supplementary Data 9
Supplementary Data 9
Gene alteration frequencies between the advanced stage tumors of OM cohort (aOM) and MSK cohort across tumor types based on two-sided Chisq/Fisher test.
Tumor Type	Abbreviation of Tumor Type	Gene	aOM Mut	MSK Mut	aOM WT	MSK WT	aOM Total	MSK Total	aOM Frequency (%)	MSK Frequency (%)	Chisq/Fisher Test
											Test Type	pValue	qValue (FDR)
Lung Adenocarcinoma	LUAD	EGFR	317	215	299	401	616	616	51.5	34.9	chisq	6.27e-09	1.63e-06
Lung Adenocarcinoma	LUAD	TP53	400	303	216	313	616	616	64.9	49.2	chisq	3.29e-08	4.27e-06
Liver Hepatocellular Carcinoma	LIHC	TP53	65	26	33	72	98	98	66.3	26.5	chisq	5.25e-08	6.52e-06
Pancreatic Cancer	PAC	TP53	165	117	51	99	216	216	76.4	54.2	chisq	2.04e-06	0.000312
Colorectal Carcinoma	CRC	TP53	506	434	121	193	627	627	80.7	69.2	chisq	3.69e-06	0.000979
Pancreatic Cancer	PAC	KRAS	184	147	32	69	216	216	85.2	68.1	chisq	4.27e-05	0.00218
Pancreatic Cancer	PAC	CDKN2A	73	35	143	181	216	216	33.8	16.2	chisq	3.94e-05	0.00218
Lung Adenocarcinoma	LUAD	KEAP1	44	85	572	531	616	616	7.1	13.8	chisq	0.000198	0.0171
Colorectal Carcinoma	CRC	SMAD4	162	106	465	521	627	627	25.8	16.9	chisq	0.000151	0.0201
Soft Tissue Sarcoma	STS	IL7R	18	1	286	303	304	304	5.9	0.3	chisq	0.000192	0.0382
Intrahepatic Cholangiocarcinoma	ICC	TP53	37	15	62	84	99	99	37.4	15.2	chisq	0.000695	0.0447
Intrahepatic Cholangiocarcinoma	ICC	KRAS	27	8	72	91	99	99	27.3	8.1	chisq	0.000798	0.0447
Colorectal Carcinoma	CRC	PRKN	7	28	620	599	627	627	1.1	4.5	chisq	0.000606	0.0536
Lung Adenocarcinoma	LUAD	STK11	54	93	562	523	616	616	8.8	15.1	chisq	0.000839	0.0545
Lung Adenocarcinoma	LUAD	TERT	79	44	537	572	616	616	12.8	7.1	chisq	0.00123	0.0567
Lung Adenocarcinoma	LUAD	EP300	28	8	588	608	616	616	4.5	1.3	chisq	0.00131	0.0567
Lung Adenocarcinoma	LUAD	KRAS	92	135	524	481	616	616	14.9	21.9	chisq	0.00203	0.0752
Intrahepatic Cholangiocarcinoma	ICC	IDH1	10	28	89	71	99	99	10.1	28.3	chisq	0.00216	0.0805
Head and Neck Carcinoma	HNC	TERT	6	24	78	60	84	84	7.1	28.6	chisq	0.000616	0.0819
Colorectal Carcinoma	CRC	ASXL1	25	53	602	574	627	627	4	8.5	chisq	0.00159	0.0845
Colorectal Carcinoma	CRC	PBRM1	21	48	606	579	627	627	3.3	7.7	chisq	0.00128	0.0845
Lung Adenocarcinoma	LUAD	NOTCH1	31	11	585	605	616	616	5	1.8	chisq	0.00285	0.0928
Breast Carcinoma	BRCA	TP53	98	68	71	101	169	169	58	40.2	chisq	0.0016	0.101
Breast Carcinoma	BRCA	KMT2C	30	10	139	159	169	169	17.8	5.9	chisq	0.00138	0.101
Breast Carcinoma	BRCA	GATA3	41	18	128	151	169	169	24.3	10.7	chisq	0.00162	0.101
Colorectal Carcinoma	CRC	PIK3CA	95	138	532	489	627	627	15.2	22	chisq	0.00229	0.101
Breast Carcinoma	BRCA	MDM4	1	13	168	156	169	169	0.6	7.7	chisq	0.00268	0.126
Lung Adenocarcinoma	LUAD	PTCH1	18	4	598	612	616	616	2.9	0.6	chisq	0.00516	0.135
Lung Adenocarcinoma	LUAD	CCNE1	31	12	585	604	616	616	5	1.9	chisq	0.0052	0.135
Colorectal Carcinoma	CRC	KMT2D	44	74	583	553	627	627	7	11.8	chisq	0.00503	0.167
Colorectal Carcinoma	CRC	BCL2L1	8	25	619	602	627	627	1.3	4	chisq	0.00476	0.167
Soft Tissue Sarcoma	STS	NOTCH1	14	1	290	303	304	304	4.6	0.3	chisq	0.0017	0.17
Kidney Renal Cell Carcinoma	KIRC	VHL	59	36	42	65	101	101	58.4	35.6	chisq	0.00193	0.183
Colorectal Carcinoma	CRC	PIK3CB	10	27	617	600	627	627	1.6	4.3	chisq	0.00758	0.201
Colorectal Carcinoma	CRC	HNF1A	8	24	619	603	627	627	1.3	3.8	chisq	0.00723	0.201
Soft Tissue Sarcoma	STS	CDKN2A	47	23	257	281	304	304	15.5	7.6	chisq	0.00347	0.201
Soft Tissue Sarcoma	STS	CCND3	12	1	292	303	304	304	3.9	0.3	chisq	0.00505	0.201
Soft Tissue Sarcoma	STS	KDM5A	12	1	292	303	304	304	3.9	0.3	chisq	0.00505	0.201
Soft Tissue Sarcoma	STS	CDKN2B	33	14	271	290	304	304	10.9	4.6	chisq	0.00627	0.208
Lung Adenocarcinoma	LUAD	AKT2	18	5	598	611	616	616	2.9	0.8	chisq	0.0115	0.273
Colorectal Carcinoma	CRC	BRAF	45	72	582	555	627	627	7.2	11.5	chisq	0.0116	0.279
Lung Adenocarcinoma	LUAD	ERBB3	16	4	600	612	616	616	2.6	0.6	chisq	0.0131	0.285
Soft Tissue Sarcoma	STS	TP53	91	64	213	240	304	304	29.9	21.1	chisq	0.0155	0.309
Soft Tissue Sarcoma	STS	MAP2K4	16	4	288	300	304	304	5.3	1.3	chisq	0.0124	0.309
Soft Tissue Sarcoma	STS	ARID1A	10	1	294	303	304	304	3.3	0.3	chisq	0.0149	0.309
Soft Tissue Sarcoma	STS	CTNNB1	10	1	294	303	304	304	3.3	0.3	chisq	0.0149	0.309
Colorectal Carcinoma	CRC	CTNNB1	28	50	599	577	627	627	4.5	8	chisq	0.0141	0.311
Intrahepatic Cholangiocarcinoma	ICC	TERT	14	3	85	96	99	99	14.1	3	chisq	0.0112	0.313
Colorectal Carcinoma	CRC	PTCH1	23	42	604	585	627	627	3.7	6.7	chisq	0.0219	0.386
Colorectal Carcinoma	CRC	NCOR1	26	46	601	581	627	627	4.1	7.3	chisq	0.0211	0.386
Colorectal Carcinoma	CRC	AURKA	7	20	620	607	627	627	1.1	3.2	chisq	0.0196	0.386
Colorectal Carcinoma	CRC	AR	19	36	608	591	627	627	3	5.7	chisq	0.0274	0.426
Colorectal Carcinoma	CRC	BCL2	1	9	626	618	627	627	0.2	1.4	chisq	0.0263	0.426
Soft Tissue Sarcoma	STS	NTRK1	16	5	288	299	304	304	5.3	1.6	chisq	0.0264	0.437
Soft Tissue Sarcoma	STS	RICTOR	11	2	293	302	304	304	3.6	0.7	chisq	0.0249	0.437
Breast Carcinoma	BRCA	CDK12	33	16	136	153	169	169	19.5	9.5	chisq	0.0134	0.445
Breast Carcinoma	BRCA	CREBBP	10	1	159	168	169	169	5.9	0.6	chisq	0.0142	0.445
Lung Adenocarcinoma	LUAD	IGF1R	21	8	595	608	616	616	3.4	1.3	chisq	0.0241	0.446
Lung Adenocarcinoma	LUAD	GSK3B	11	2	605	614	616	616	1.8	0.3	chisq	0.0257	0.446
Lung Adenocarcinoma	LUAD	MDM4	3	13	613	603	616	616	0.5	2.1	chisq	0.0235	0.446
Colorectal Carcinoma	CRC	CTCF	15	30	612	597	627	627	2.4	4.8	chisq	0.0335	0.494
Colorectal Carcinoma	CRC	JAK1	13	26	614	601	627	627	2.1	4.1	chisq	0.0509	0.519
Colorectal Carcinoma	CRC	MRE11	12	25	615	602	627	627	1.9	4	chisq	0.0452	0.519
Colorectal Carcinoma	CRC	FOXP1	14	28	613	599	627	627	2.2	4.5	chisq	0.0413	0.519
Colorectal Carcinoma	CRC	TSC2	18	33	609	594	627	627	2.9	5.3	chisq	0.0453	0.519
Colorectal Carcinoma	CRC	SMO	11	24	616	603	627	627	1.8	3.8	chisq	0.0397	0.519
Colorectal Carcinoma	CRC	FLCN	13	26	614	601	627	627	2.1	4.1	chisq	0.0509	0.519
Colorectal Carcinoma	CRC	SMARCB1	6	16	621	611	627	627	1	2.6	chisq	0.0529	0.519
Colorectal Carcinoma	CRC	JUN	5	15	622	612	627	627	0.8	2.4	chisq	0.0425	0.519
Colorectal Carcinoma	CRC	FANCC	6	16	621	611	627	627	1	2.6	chisq	0.0529	0.519
Bone Sarcoma	BS	RB1	14	3	48	59	62	62	22.6	4.8	chisq	0.00903	0.551
Lung Adenocarcinoma	LUAD	ERBB2	50	31	566	585	616	616	8.1	5	chisq	0.0385	0.589
Lung Adenocarcinoma	LUAD	PIK3CD	12	3	604	613	616	616	1.9	0.5	chisq	0.0377	0.589
Colorectal Carcinoma	CRC	NOTCH1	31	48	596	579	627	627	4.9	7.7	chisq	0.0629	0.596
Lung Adenocarcinoma	LUAD	TSHR	15	5	601	611	616	616	2.4	0.8	chisq	0.0425	0.613
Colorectal Carcinoma	CRC	SDHA	21	10	606	617	627	627	3.3	1.6	chisq	0.069	0.618
Colorectal Carcinoma	CRC	CSF1R	13	25	614	602	627	627	2.1	4	chisq	0.07	0.618
Colorectal Carcinoma	CRC	FGFR4	22	11	605	616	627	627	3.5	1.8	chisq	0.0777	0.629
Colorectal Carcinoma	CRC	MEN1	6	15	621	612	627	627	1	2.4	chisq	0.0783	0.629
Colorectal Carcinoma	CRC	IRF4	8	18	619	609	627	627	1.3	2.9	chisq	0.0745	0.629
Soft Tissue Sarcoma	STS	KMT2A	10	2	294	302	304	304	3.3	0.7	chisq	0.0413	0.632
Colorectal Carcinoma	CRC	CDC73	19	9	608	618	627	627	3	1.4	chisq	0.0854	0.647
Colorectal Carcinoma	CRC	FGFR3	9	19	618	608	627	627	1.4	3	chisq	0.0854	0.647
Soft Tissue Sarcoma	STS	IGF1R	11	3	293	301	304	304	3.6	1	chisq	0.0584	0.682
Soft Tissue Sarcoma	STS	ARAF	7	1	297	303	304	304	2.3	0.3	fisher	0.0685	0.682
Soft Tissue Sarcoma	STS	EP300	2	9	302	295	304	304	0.7	3	chisq	0.0679	0.682
Soft Tissue Sarcoma	STS	KDM6A	7	1	297	303	304	304	2.3	0.3	fisher	0.0685	0.682
Soft Tissue Sarcoma	STS	KRAS	7	1	297	303	304	304	2.3	0.3	fisher	0.0685	0.682
Soft Tissue Sarcoma	STS	IRS2	7	1	297	303	304	304	2.3	0.3	fisher	0.0685	0.682
Soft Tissue Sarcoma	STS	FAT1	3	11	301	293	304	304	1	3.6	chisq	0.0584	0.682
Colorectal Carcinoma	CRC	TNFAIP3	10	20	617	607	627	627	1.6	3.2	chisq	0.0963	0.69
Colorectal Carcinoma	CRC	ETV6	10	20	617	607	627	627	1.6	3.2	chisq	0.0963	0.69
Colorectal Carcinoma	CRC	AKT3	8	17	619	610	627	627	1.3	2.7	chisq	0.106	0.693
Colorectal Carcinoma	CRC	NSD1	15	26	612	601	627	627	2.4	4.1	chisq	0.112	0.693
Colorectal Carcinoma	CRC	TET1	18	30	609	597	627	627	2.9	4.8	chisq	0.105	0.693
Colorectal Carcinoma	CRC	CARD11	33	48	594	579	627	627	5.3	7.7	chisq	0.108	0.693
Colorectal Carcinoma	CRC	TNFRSF14	2	8	625	619	627	627	0.3	1.3	chisq	0.112	0.693
Colorectal Carcinoma	CRC	PTEN	39	55	588	572	627	627	6.2	8.8	chisq	0.108	0.693
Bone Sarcoma	BS	NCOR1	12	3	50	59	62	62	19.4	4.8	chisq	0.0276	0.709
Bone Sarcoma	BS	ATRX	9	2	53	60	62	62	14.5	3.2	chisq	0.0581	0.709
Bone Sarcoma	BS	MAP2K4	9	2	53	60	62	62	14.5	3.2	chisq	0.0581	0.709
Bone Sarcoma	BS	TERT	9	2	53	60	62	62	14.5	3.2	chisq	0.0581	0.709
Bone Sarcoma	BS	TP53	22	12	40	50	62	62	35.5	19.4	chisq	0.07	0.712
Colorectal Carcinoma	CRC	CUL3	15	7	612	620	627	627	2.4	1.1	chisq	0.132	0.732
Colorectal Carcinoma	CRC	SF3B1	13	23	614	604	627	627	2.1	3.7	chisq	0.128	0.732
Colorectal Carcinoma	CRC	BCOR	22	34	605	593	627	627	3.5	5.4	chisq	0.133	0.732
Colorectal Carcinoma	CRC	TSHR	28	17	599	610	627	627	4.5	2.7	chisq	0.129	0.732
Colorectal Carcinoma	CRC	IKZF1	14	24	613	603	627	627	2.2	3.8	chisq	0.138	0.732
Colorectal Carcinoma	CRC	MSH2	13	23	614	604	627	627	2.1	3.7	chisq	0.128	0.732
Colorectal Carcinoma	CRC	KIT	14	24	613	603	627	627	2.2	3.8	chisq	0.138	0.732
Colorectal Carcinoma	CRC	MITF	15	25	612	602	627	627	2.4	4	chisq	0.148	0.755
Colorectal Carcinoma	CRC	TENT5C	3	9	624	618	627	627	0.5	1.4	chisq	0.147	0.755
Colorectal Carcinoma	CRC	EGFR	31	20	596	607	627	627	4.9	3.2	chisq	0.153	0.764
Colorectal Carcinoma	CRC	POLE	26	38	601	589	627	627	4.1	6.1	chisq	0.158	0.776
Colorectal Carcinoma	CRC	BLM	14	23	613	604	627	627	2.2	3.7	chisq	0.182	0.811
Colorectal Carcinoma	CRC	KMT2A	30	42	597	585	627	627	4.8	6.7	chisq	0.182	0.811
Colorectal Carcinoma	CRC	IDH2	14	7	613	620	627	627	2.2	1.1	chisq	0.187	0.811
Colorectal Carcinoma	CRC	FUBP1	13	22	614	605	627	627	2.1	3.5	chisq	0.17	0.811
Colorectal Carcinoma	CRC	RAD51B	7	2	620	625	627	627	1.1	0.3	fisher	0.178	0.811
Colorectal Carcinoma	CRC	CCND3	10	4	617	623	627	627	1.6	0.6	chisq	0.179	0.811
Colorectal Carcinoma	CRC	PDCD1	7	14	620	613	627	627	1.1	2.2	chisq	0.187	0.811
Colorectal Carcinoma	CRC	AMER1	47	61	580	566	627	627	7.5	9.7	chisq	0.191	0.812
Colorectal Carcinoma	CRC	AXL	15	24	612	603	627	627	2.4	3.8	chisq	0.193	0.812
Lung Adenocarcinoma	LUAD	PTEN	29	16	587	600	616	616	4.7	2.6	chisq	0.0684	0.829
Lung Adenocarcinoma	LUAD	AKT3	5	14	611	602	616	616	0.8	2.3	chisq	0.0644	0.829
Lung Adenocarcinoma	LUAD	SETD2	24	39	592	577	616	616	3.9	6.3	chisq	0.0702	0.829
Lung Adenocarcinoma	LUAD	RAD54L	7	1	609	615	616	616	1.1	0.2	fisher	0.0694	0.829
Intrahepatic Cholangiocarcinoma	ICC	GNAS	10	2	89	97	99	99	10.1	2	chisq	0.0371	0.831
Colorectal Carcinoma	CRC	MSH6	21	31	606	596	627	627	3.3	4.9	chisq	0.202	0.837
Colorectal Carcinoma	CRC	CHEK2	15	8	612	619	627	627	2.4	1.3	chisq	0.207	0.837
Colorectal Carcinoma	CRC	U2AF1	5	11	622	616	627	627	0.8	1.8	chisq	0.208	0.837
Breast Carcinoma	BRCA	BCOR	9	2	160	167	169	169	5.3	1.2	chisq	0.0659	0.841
Breast Carcinoma	BRCA	ERBB2	39	23	130	146	169	169	23.1	13.6	chisq	0.035	0.841
Breast Carcinoma	BRCA	FLT1	9	2	160	167	169	169	5.3	1.2	chisq	0.0659	0.841
Breast Carcinoma	BRCA	NCOR1	7	1	162	168	169	169	4.1	0.6	fisher	0.0671	0.841
Breast Carcinoma	BRCA	CDKN2A	13	4	156	165	169	169	7.7	2.4	chisq	0.0465	0.841
Breast Carcinoma	BRCA	EGFR	9	2	160	167	169	169	5.3	1.2	chisq	0.0659	0.841
Breast Carcinoma	BRCA	IL7R	7	1	162	168	169	169	4.1	0.6	fisher	0.0671	0.841
Breast Carcinoma	BRCA	NBN	2	10	167	159	169	169	1.2	5.9	chisq	0.0396	0.841
Breast Carcinoma	BRCA	RAD51C	1	7	168	162	169	169	0.6	4.1	fisher	0.0671	0.841
Colorectal Carcinoma	CRC	ATR	24	34	603	593	627	627	3.8	5.4	chisq	0.226	0.842
Colorectal Carcinoma	CRC	SMARCA4	39	51	588	576	627	627	6.2	8.1	chisq	0.229	0.842
Colorectal Carcinoma	CRC	NOTCH4	23	33	604	594	627	627	3.7	5.3	chisq	0.219	0.842
Colorectal Carcinoma	CRC	AXIN2	31	42	596	585	627	627	4.9	6.7	chisq	0.228	0.842
Colorectal Carcinoma	CRC	RUNX1	13	21	614	606	627	627	2.1	3.3	chisq	0.224	0.842
Colorectal Carcinoma	CRC	PDGFRA	18	27	609	600	627	627	2.9	4.3	chisq	0.225	0.842
Colorectal Carcinoma	CRC	SMARCD1	6	12	621	615	627	627	1	1.9	chisq	0.235	0.854
Liver Hepatocellular Carcinoma	LIHC	ARID2	12	3	86	95	98	98	12.2	3.1	chisq	0.0316	0.863
Liver Hepatocellular Carcinoma	LIHC	IRS2	9	1	89	97	98	98	9.2	1	chisq	0.0231	0.863
Liver Hepatocellular Carcinoma	LIHC	FAT1	8	1	90	97	98	98	8.2	1	fisher	0.0348	0.863
Liver Hepatocellular Carcinoma	LIHC	CDKN2A	8	1	90	97	98	98	8.2	1	fisher	0.0348	0.863
Colorectal Carcinoma	CRC	ABL1	15	23	612	604	627	627	2.4	3.7	chisq	0.249	0.866
Colorectal Carcinoma	CRC	FLT4	29	39	598	588	627	627	4.6	6.2	chisq	0.262	0.866
Colorectal Carcinoma	CRC	CREBBP	35	46	592	581	627	627	5.6	7.3	chisq	0.251	0.866
Colorectal Carcinoma	CRC	BCL6	13	7	614	620	627	627	2.1	1.1	chisq	0.26	0.866
Colorectal Carcinoma	CRC	PPP2R1A	10	17	617	610	627	627	1.6	2.7	chisq	0.243	0.866
Colorectal Carcinoma	CRC	RBM10	31	22	596	605	627	627	4.9	3.5	chisq	0.261	0.866
Colorectal Carcinoma	CRC	SMAD2	28	38	599	589	627	627	4.5	6.1	chisq	0.255	0.866
Colorectal Carcinoma	CRC	SOX2	4	9	623	618	627	627	0.6	1.4	chisq	0.265	0.866
Lung Adenocarcinoma	LUAD	NOTCH4	26	14	590	602	616	616	4.2	2.3	chisq	0.077	0.871
Colorectal Carcinoma	CRC	KDM5A	33	43	594	584	627	627	5.3	6.9	chisq	0.287	0.876
Colorectal Carcinoma	CRC	FGFR1	33	24	594	603	627	627	5.3	3.8	chisq	0.278	0.876
Colorectal Carcinoma	CRC	SRC	18	26	609	601	627	627	2.9	4.1	chisq	0.283	0.876
Colorectal Carcinoma	CRC	KDM5C	25	17	602	610	627	627	4	2.7	chisq	0.272	0.876
Colorectal Carcinoma	CRC	LMO1	2	6	625	621	627	627	0.3	1	fisher	0.287	0.876
Colorectal Carcinoma	CRC	SDHC	6	2	621	625	627	627	1	0.3	fisher	0.287	0.876
Soft Tissue Sarcoma	STS	DDR2	10	3	294	301	304	304	3.3	1	chisq	0.0925	0.877
Colorectal Carcinoma	CRC	RET	28	20	599	607	627	627	4.5	3.2	chisq	0.303	0.904
Colorectal Carcinoma	CRC	AXIN1	14	21	613	606	627	627	2.2	3.3	chisq	0.304	0.904
Colorectal Carcinoma	CRC	SPOP	11	6	616	621	627	627	1.8	1	chisq	0.329	0.933
Colorectal Carcinoma	CRC	KDM6A	25	18	602	609	627	627	4	2.9	chisq	0.352	0.933
Colorectal Carcinoma	CRC	RNF43	54	65	573	562	627	627	8.6	10.4	chisq	0.335	0.933
Colorectal Carcinoma	CRC	CDK12	26	34	601	593	627	627	4.1	5.4	chisq	0.354	0.933
Colorectal Carcinoma	CRC	ETV1	12	18	615	609	627	627	1.9	2.9	chisq	0.355	0.933
Colorectal Carcinoma	CRC	RAD54L	10	16	617	611	627	627	1.6	2.6	chisq	0.322	0.933
Colorectal Carcinoma	CRC	RB1	18	25	609	602	627	627	2.9	4	chisq	0.352	0.933
Colorectal Carcinoma	CRC	PIK3CD	16	23	611	604	627	627	2.6	3.7	chisq	0.329	0.933
Colorectal Carcinoma	CRC	MCL1	12	7	615	620	627	627	1.9	1.1	chisq	0.355	0.933
Colorectal Carcinoma	CRC	MDM2	7	12	620	615	627	627	1.1	1.9	chisq	0.355	0.933
Colorectal Carcinoma	CRC	MDM4	7	3	620	624	627	627	1.1	0.5	chisq	0.341	0.933
Colorectal Carcinoma	CRC	CRKL	3	7	624	620	627	627	0.5	1.1	chisq	0.341	0.933
Colorectal Carcinoma	CRC	ARID2	30	38	597	589	627	627	4.8	6.1	chisq	0.383	0.952
Colorectal Carcinoma	CRC	HGF	19	13	608	614	627	627	3	2.1	chisq	0.371	0.952
Colorectal Carcinoma	CRC	IGF1R	21	28	606	599	627	627	3.3	4.5	chisq	0.382	0.952
Colorectal Carcinoma	CRC	RAF1	8	13	619	614	627	627	1.3	2.1	chisq	0.379	0.952
Colorectal Carcinoma	CRC	MYCL	4	8	623	619	627	627	0.6	1.3	chisq	0.384	0.952
Colorectal Carcinoma	CRC	CBFB	4	8	623	619	627	627	0.6	1.3	chisq	0.384	0.952
Colorectal Carcinoma	CRC	NOTCH3	42	51	585	576	627	627	6.7	8.1	chisq	0.389	0.954
Pancreatic Cancer	PAC	TERT	9	1	207	215	216	216	4.2	0.5	chisq	0.0251	0.961
Colorectal Carcinoma	CRC	EZH2	14	9	613	618	627	627	2.2	1.4	chisq	0.4	0.963
Colorectal Carcinoma	CRC	CDKN1B	9	14	618	613	627	627	1.4	2.2	chisq	0.4	0.963
Colorectal Carcinoma	CRC	BRD4	19	25	608	602	627	627	3	4	chisq	0.443	0.973
Colorectal Carcinoma	CRC	NF2	10	15	617	612	627	627	1.6	2.4	chisq	0.419	0.973
Colorectal Carcinoma	CRC	GRIN2A	37	30	590	597	627	627	5.9	4.8	chisq	0.451	0.973
Colorectal Carcinoma	CRC	CIC	30	37	597	590	627	627	4.8	5.9	chisq	0.451	0.973
Colorectal Carcinoma	CRC	PDGFRB	17	23	610	604	627	627	2.7	3.7	chisq	0.422	0.973
Colorectal Carcinoma	CRC	PIK3R1	29	36	598	591	627	627	4.6	5.7	chisq	0.445	0.973
Colorectal Carcinoma	CRC	PTPN11	10	6	617	621	627	627	1.6	1	chisq	0.45	0.973
Colorectal Carcinoma	CRC	ARAF	10	15	617	612	627	627	1.6	2.4	chisq	0.419	0.973
Colorectal Carcinoma	CRC	ESR1	16	22	611	605	627	627	2.6	3.5	chisq	0.41	0.973
Colorectal Carcinoma	CRC	FLT3	29	36	598	591	627	627	4.6	5.7	chisq	0.445	0.973
Colorectal Carcinoma	CRC	RAD52	25	19	602	608	627	627	4	3	chisq	0.443	0.973
Colorectal Carcinoma	CRC	FGF3	11	16	616	611	627	627	1.8	2.6	chisq	0.436	0.973
Colorectal Carcinoma	CRC	CRLF2	2	5	625	622	627	627	0.3	0.8	fisher	0.452	0.973
Colorectal Carcinoma	CRC	NTRK1	21	27	606	600	627	627	3.3	4.3	chisq	0.462	0.987
Colorectal Carcinoma	CRC	TET2	22	28	605	599	627	627	3.5	4.5	chisq	0.471	0.99
Colorectal Carcinoma	CRC	NRAS	22	28	605	599	627	627	3.5	4.5	chisq	0.471	0.99
Lung Adenocarcinoma	LUAD	ALK	73	54	543	562	616	616	11.9	8.8	chisq	0.0917	0.993
Colorectal Carcinoma	CRC	SYK	7	11	620	616	627	627	1.1	1.8	chisq	0.476	0.994
Small Cell Lung Cancer	SCLC	GATA3	1	2	37	36	38	38	2.6	5.3	fisher	1	1
Small Cell Lung Cancer	SCLC	TP53	37	34	1	4	38	38	97.4	89.5	fisher	0.358	1
Small Cell Lung Cancer	SCLC	FAT1	7	3	31	35	38	38	18.4	7.9	chisq	0.309	1
Small Cell Lung Cancer	SCLC	ARID2	3	1	35	37	38	38	7.9	2.6	fisher	0.615	1
Small Cell Lung Cancer	SCLC	MTOR	2	2	36	36	38	38	5.3	5.3	fisher	1	1
Small Cell Lung Cancer	SCLC	FLT3	3	3	35	35	38	38	7.9	7.9	fisher	1	1
Small Cell Lung Cancer	SCLC	RB1	32	27	6	11	38	38	84.2	71.1	chisq	0.271	1
Small Cell Lung Cancer	SCLC	NOTCH1	11	8	27	30	38	38	28.9	21.1	chisq	0.596	1
Small Cell Lung Cancer	SCLC	CDKN1A	1	1	37	37	38	38	2.6	2.6	fisher	1	1
Small Cell Lung Cancer	SCLC	SDHD	1	1	37	37	38	38	2.6	2.6	fisher	1	1
Small Cell Lung Cancer	SCLC	HNF1A	2	1	36	37	38	38	5.3	2.6	fisher	1	1
Small Cell Lung Cancer	SCLC	MYCL	3	2	35	36	38	38	7.9	5.3	fisher	1	1
Small Cell Lung Cancer	SCLC	ESR1	1	2	37	36	38	38	2.6	5.3	fisher	1	1
Small Cell Lung Cancer	SCLC	KDR	2	4	36	34	38	38	5.3	10.5	fisher	0.674	1
Small Cell Lung Cancer	SCLC	KMT2D	8	6	30	32	38	38	21.1	15.8	chisq	0.767	1
Small Cell Lung Cancer	SCLC	IL7R	3	2	35	36	38	38	7.9	5.3	fisher	1	1
Small Cell Lung Cancer	SCLC	NF1	1	3	37	35	38	38	2.6	7.9	fisher	0.615	1
Small Cell Lung Cancer	SCLC	AMER1	2	2	36	36	38	38	5.3	5.3	fisher	1	1
Small Cell Lung Cancer	SCLC	TERT	5	3	33	35	38	38	13.2	7.9	fisher	0.711	1
Small Cell Lung Cancer	SCLC	APC	2	3	36	35	38	38	5.3	7.9	fisher	1	1
Small Cell Lung Cancer	SCLC	CIC	3	3	35	35	38	38	7.9	7.9	fisher	1	1
Small Cell Lung Cancer	SCLC	SPEN	1	2	37	36	38	38	2.6	5.3	fisher	1	1
Small Cell Lung Cancer	SCLC	MED12	1	1	37	37	38	38	2.6	2.6	fisher	1	1
Small Cell Lung Cancer	SCLC	EP300	2	3	36	35	38	38	5.3	7.9	fisher	1	1
Small Cell Lung Cancer	SCLC	FLT1	3	2	35	36	38	38	7.9	5.3	fisher	1	1
Small Cell Lung Cancer	SCLC	CDC73	1	1	37	37	38	38	2.6	2.6	fisher	1	1
Small Cell Lung Cancer	SCLC	SMARCA4	2	3	36	35	38	38	5.3	7.9	fisher	1	1
Small Cell Lung Cancer	SCLC	BARD1	1	1	37	37	38	38	2.6	2.6	fisher	1	1
Small Cell Lung Cancer	SCLC	AKT3	2	1	36	37	38	38	5.3	2.6	fisher	1	1
Small Cell Lung Cancer	SCLC	ERBB4	3	3	35	35	38	38	7.9	7.9	fisher	1	1
Small Cell Lung Cancer	SCLC	FLT4	3	1	35	37	38	38	7.9	2.6	fisher	0.615	1
Small Cell Lung Cancer	SCLC	KEAP1	2	1	36	37	38	38	5.3	2.6	fisher	1	1
Small Cell Lung Cancer	SCLC	ARID1A	4	1	34	37	38	38	10.5	2.6	fisher	0.358	1
Small Cell Lung Cancer	SCLC	NTRK1	1	1	37	37	38	38	2.6	2.6	fisher	1	1
Small Cell Lung Cancer	SCLC	FOXL2	1	2	37	36	38	38	2.6	5.3	fisher	1	1
Small Cell Lung Cancer	SCLC	TBX3	2	2	36	36	38	38	5.3	5.3	fisher	1	1
Small Cell Lung Cancer	SCLC	SETD2	4	3	34	35	38	38	10.5	7.9	fisher	1	1
Small Cell Lung Cancer	SCLC	ALK	2	3	36	35	38	38	5.3	7.9	fisher	1	1
Small Cell Lung Cancer	SCLC	KIT	3	3	35	35	38	38	7.9	7.9	fisher	1	1
Small Cell Lung Cancer	SCLC	TMPRSS2	2	1	36	37	38	38	5.3	2.6	fisher	1	1
Small Cell Lung Cancer	SCLC	MAP2K4	1	3	37	35	38	38	2.6	7.9	fisher	0.615	1
Small Cell Lung Cancer	SCLC	DOT1L	1	1	37	37	38	38	2.6	2.6	fisher	1	1
Small Cell Lung Cancer	SCLC	CCNE1	2	1	36	37	38	38	5.3	2.6	fisher	1	1
Small Cell Lung Cancer	SCLC	NKX2-1	2	1	36	37	38	38	5.3	2.6	fisher	1	1
Small Cell Lung Cancer	SCLC	RAD52	3	1	35	37	38	38	7.9	2.6	fisher	0.615	1
Small Cell Lung Cancer	SCLC	FGF19	1	2	37	36	38	38	2.6	5.3	fisher	1	1
Small Cell Lung Cancer	SCLC	TSC1	1	1	37	37	38	38	2.6	2.6	fisher	1	1
Small Cell Lung Cancer	SCLC	BCL2	2	1	36	37	38	38	5.3	2.6	fisher	1	1
Small Cell Lung Cancer	SCLC	CCND2	2	3	36	35	38	38	5.3	7.9	fisher	1	1
Small Cell Lung Cancer	SCLC	SMAD2	1	1	37	37	38	38	2.6	2.6	fisher	1	1
Small Cell Lung Cancer	SCLC	CDKN2A	4	2	34	36	38	38	10.5	5.3	fisher	0.674	1
Small Cell Lung Cancer	SCLC	NBN	5	1	33	37	38	38	13.2	2.6	fisher	0.2	1
Small Cell Lung Cancer	SCLC	JAK2	2	1	36	37	38	38	5.3	2.6	fisher	1	1
Small Cell Lung Cancer	SCLC	STAG2	1	1	37	37	38	38	2.6	2.6	fisher	1	1
Small Cell Lung Cancer	SCLC	GRIN2A	3	4	35	34	38	38	7.9	10.5	fisher	1	1
Small Cell Lung Cancer	SCLC	KDM5A	2	2	36	36	38	38	5.3	5.3	fisher	1	1
Small Cell Lung Cancer	SCLC	RPTOR	1	1	37	37	38	38	2.6	2.6	fisher	1	1
Small Cell Lung Cancer	SCLC	BCOR	2	1	36	37	38	38	5.3	2.6	fisher	1	1
Small Cell Lung Cancer	SCLC	KMT2C	2	3	36	35	38	38	5.3	7.9	fisher	1	1
Small Cell Lung Cancer	SCLC	TSHR	1	2	37	36	38	38	2.6	5.3	fisher	1	1
Small Cell Lung Cancer	SCLC	PTEN	2	3	36	35	38	38	5.3	7.9	fisher	1	1
Small Cell Lung Cancer	SCLC	TSC2	1	1	37	37	38	38	2.6	2.6	fisher	1	1
Small Cell Lung Cancer	SCLC	ASXL1	2	1	36	37	38	38	5.3	2.6	fisher	1	1
Small Cell Lung Cancer	SCLC	AKT2	1	3	37	35	38	38	2.6	7.9	fisher	0.615	1
Small Cell Lung Cancer	SCLC	AXL	1	1	37	37	38	38	2.6	2.6	fisher	1	1
Small Cell Lung Cancer	SCLC	ERG	1	1	37	37	38	38	2.6	2.6	fisher	1	1
Small Cell Lung Cancer	SCLC	GNAS	1	1	37	37	38	38	2.6	2.6	fisher	1	1
Small Cell Lung Cancer	SCLC	NTRK3	1	2	37	36	38	38	2.6	5.3	fisher	1	1
Small Cell Lung Cancer	SCLC	FANCA	1	1	37	37	38	38	2.6	2.6	fisher	1	1
Small Cell Lung Cancer	SCLC	SDHA	2	2	36	36	38	38	5.3	5.3	fisher	1	1
Small Cell Lung Cancer	SCLC	ATM	1	3	37	35	38	38	2.6	7.9	fisher	0.615	1
Small Cell Lung Cancer	SCLC	PBRM1	1	1	37	37	38	38	2.6	2.6	fisher	1	1
Small Cell Lung Cancer	SCLC	FBXW7	1	2	37	36	38	38	2.6	5.3	fisher	1	1
Small Cell Lung Cancer	SCLC	CBL	1	2	37	36	38	38	2.6	5.3	fisher	1	1
Small Cell Lung Cancer	SCLC	NFE2L2	1	3	37	35	38	38	2.6	7.9	fisher	0.615	1
Small Cell Lung Cancer	SCLC	TET1	1	4	37	34	38	38	2.6	10.5	fisher	0.358	1
Small Cell Lung Cancer	SCLC	RBM10	2	1	36	37	38	38	5.3	2.6	fisher	1	1
Small Cell Lung Cancer	SCLC	NOTCH3	3	2	35	36	38	38	7.9	5.3	fisher	1	1
Small Cell Lung Cancer	SCLC	RICTOR	3	3	35	35	38	38	7.9	7.9	fisher	1	1
Small Cell Lung Cancer	SCLC	ROS1	3	2	35	36	38	38	7.9	5.3	fisher	1	1
Small Cell Lung Cancer	SCLC	FGFR1	2	1	36	37	38	38	5.3	2.6	fisher	1	1
Small Cell Lung Cancer	SCLC	NOTCH4	1	4	37	34	38	38	2.6	10.5	fisher	0.358	1
Small Cell Lung Cancer	SCLC	EPHA5	1	4	37	34	38	38	2.6	10.5	fisher	0.358	1
Small Cell Lung Cancer	SCLC	REL	1	1	37	37	38	38	2.6	2.6	fisher	1	1
Small Cell Lung Cancer	SCLC	ETV1	1	1	37	37	38	38	2.6	2.6	fisher	1	1
Small Cell Lung Cancer	SCLC	EPHA3	4	3	34	35	38	38	10.5	7.9	fisher	1	1
Small Cell Lung Cancer	SCLC	MET	2	4	36	34	38	38	5.3	10.5	fisher	0.674	1
Small Cell Lung Cancer	SCLC	PDGFRA	2	1	36	37	38	38	5.3	2.6	fisher	1	1
Small Cell Lung Cancer	SCLC	EPHB1	1	1	37	37	38	38	2.6	2.6	fisher	1	1
Small Cell Lung Cancer	SCLC	PAX5	1	1	37	37	38	38	2.6	2.6	fisher	1	1
Small Cell Lung Cancer	SCLC	CREBBP	3	4	35	34	38	38	7.9	10.5	fisher	1	1
Small Cell Lung Cancer	SCLC	PIK3CA	2	1	36	37	38	38	5.3	2.6	fisher	1	1
Small Cell Lung Cancer	SCLC	TENT5C	1	3	37	35	38	38	2.6	7.9	fisher	0.615	1
Small Cell Lung Cancer	SCLC	PIK3CG	2	2	36	36	38	38	5.3	5.3	fisher	1	1
Small Cell Lung Cancer	SCLC	RAD50	1	1	37	37	38	38	2.6	2.6	fisher	1	1
Small Cell Lung Cancer	SCLC	ERBB2	1	1	37	37	38	38	2.6	2.6	fisher	1	1
Small Cell Lung Cancer	SCLC	FH	1	2	37	36	38	38	2.6	5.3	fisher	1	1
Small Cell Lung Cancer	SCLC	SOX2	1	1	37	37	38	38	2.6	2.6	fisher	1	1
Small Cell Lung Cancer	SCLC	MYCN	1	2	37	36	38	38	2.6	5.3	fisher	1	1
Small Cell Lung Cancer	SCLC	HGF	1	1	37	37	38	38	2.6	2.6	fisher	1	1
Small Cell Lung Cancer	SCLC	CUL3	1	1	37	37	38	38	2.6	2.6	fisher	1	1
Small Cell Lung Cancer	SCLC	ATRX	2	2	36	36	38	38	5.3	5.3	fisher	1	1
Small Cell Lung Cancer	SCLC	CDKN2B	1	1	37	37	38	38	2.6	2.6	fisher	1	1
Extrahepatic Cholangiocarcinoma	ECC	MDM2	5	3	43	45	48	48	10.4	6.2	fisher	0.714	1
Extrahepatic Cholangiocarcinoma	ECC	GNAS	4	3	44	45	48	48	8.3	6.2	fisher	1	1
Extrahepatic Cholangiocarcinoma	ECC	SMAD4	7	10	41	38	48	48	14.6	20.8	chisq	0.593	1
Extrahepatic Cholangiocarcinoma	ECC	TP53	25	22	23	26	48	48	52.1	45.8	chisq	0.683	1
Extrahepatic Cholangiocarcinoma	ECC	MTOR	1	2	47	46	48	48	2.1	4.2	fisher	1	1
Extrahepatic Cholangiocarcinoma	ECC	FGFR2	5	3	43	45	48	48	10.4	6.2	fisher	0.714	1
Extrahepatic Cholangiocarcinoma	ECC	PTEN	2	1	46	47	48	48	4.2	2.1	fisher	1	1
Extrahepatic Cholangiocarcinoma	ECC	BAP1	4	1	44	47	48	48	8.3	2.1	fisher	0.362	1
Extrahepatic Cholangiocarcinoma	ECC	EPHB1	1	1	47	47	48	48	2.1	2.1	fisher	1	1
Extrahepatic Cholangiocarcinoma	ECC	STK11	5	5	43	43	48	48	10.4	10.4	chisq	1	1
Extrahepatic Cholangiocarcinoma	ECC	KRAS	15	13	33	35	48	48	31.2	27.1	chisq	0.822	1
Extrahepatic Cholangiocarcinoma	ECC	CREBBP	2	1	46	47	48	48	4.2	2.1	fisher	1	1
Extrahepatic Cholangiocarcinoma	ECC	RNF43	2	2	46	46	48	48	4.2	4.2	fisher	1	1
Extrahepatic Cholangiocarcinoma	ECC	BRCA1	3	3	45	45	48	48	6.2	6.2	fisher	1	1
Extrahepatic Cholangiocarcinoma	ECC	KMT2C	7	3	41	45	48	48	14.6	6.2	chisq	0.316	1
Extrahepatic Cholangiocarcinoma	ECC	PPP2R1A	2	1	46	47	48	48	4.2	2.1	fisher	1	1
Extrahepatic Cholangiocarcinoma	ECC	BRD4	1	1	47	47	48	48	2.1	2.1	fisher	1	1
Extrahepatic Cholangiocarcinoma	ECC	CIC	1	2	47	46	48	48	2.1	4.2	fisher	1	1
Extrahepatic Cholangiocarcinoma	ECC	MAP3K1	1	2	47	46	48	48	2.1	4.2	fisher	1	1
Extrahepatic Cholangiocarcinoma	ECC	KMT2D	4	4	44	44	48	48	8.3	8.3	fisher	1	1
Extrahepatic Cholangiocarcinoma	ECC	ARID1A	8	10	40	38	48	48	16.7	20.8	chisq	0.794	1
Extrahepatic Cholangiocarcinoma	ECC	MED12	1	2	47	46	48	48	2.1	4.2	fisher	1	1
Extrahepatic Cholangiocarcinoma	ECC	BARD1	1	1	47	47	48	48	2.1	2.1	fisher	1	1
Extrahepatic Cholangiocarcinoma	ECC	FLT4	1	1	47	47	48	48	2.1	2.1	fisher	1	1
Extrahepatic Cholangiocarcinoma	ECC	NOTCH2	1	1	47	47	48	48	2.1	2.1	fisher	1	1
Extrahepatic Cholangiocarcinoma	ECC	POLE	1	1	47	47	48	48	2.1	2.1	fisher	1	1
Extrahepatic Cholangiocarcinoma	ECC	JAK3	1	2	47	46	48	48	2.1	4.2	fisher	1	1
Extrahepatic Cholangiocarcinoma	ECC	RAD52	2	1	46	47	48	48	4.2	2.1	fisher	1	1
Extrahepatic Cholangiocarcinoma	ECC	AXIN1	2	1	46	47	48	48	4.2	2.1	fisher	1	1
Extrahepatic Cholangiocarcinoma	ECC	MSH2	1	2	47	46	48	48	2.1	4.2	fisher	1	1
Extrahepatic Cholangiocarcinoma	ECC	FH	1	1	47	47	48	48	2.1	2.1	fisher	1	1
Extrahepatic Cholangiocarcinoma	ECC	TBX3	1	1	47	47	48	48	2.1	2.1	fisher	1	1
Extrahepatic Cholangiocarcinoma	ECC	CDK12	3	1	45	47	48	48	6.2	2.1	fisher	0.617	1
Extrahepatic Cholangiocarcinoma	ECC	KEAP1	1	1	47	47	48	48	2.1	2.1	fisher	1	1
Extrahepatic Cholangiocarcinoma	ECC	CCNE1	1	1	47	47	48	48	2.1	2.1	fisher	1	1
Extrahepatic Cholangiocarcinoma	ECC	PBRM1	5	5	43	43	48	48	10.4	10.4	chisq	1	1
Extrahepatic Cholangiocarcinoma	ECC	ERBB3	2	4	46	44	48	48	4.2	8.3	fisher	0.677	1
Extrahepatic Cholangiocarcinoma	ECC	ERBB2	4	2	44	46	48	48	8.3	4.2	fisher	0.677	1
Extrahepatic Cholangiocarcinoma	ECC	CDKN2A	8	7	40	41	48	48	16.7	14.6	chisq	1	1
Extrahepatic Cholangiocarcinoma	ECC	NF1	4	3	44	45	48	48	8.3	6.2	fisher	1	1
Extrahepatic Cholangiocarcinoma	ECC	RET	2	1	46	47	48	48	4.2	2.1	fisher	1	1
Extrahepatic Cholangiocarcinoma	ECC	RAF1	1	1	47	47	48	48	2.1	2.1	fisher	1	1
Extrahepatic Cholangiocarcinoma	ECC	BRAF	2	3	46	45	48	48	4.2	6.2	fisher	1	1
Extrahepatic Cholangiocarcinoma	ECC	NOTCH1	1	1	47	47	48	48	2.1	2.1	fisher	1	1
Extrahepatic Cholangiocarcinoma	ECC	PIK3CB	1	1	47	47	48	48	2.1	2.1	fisher	1	1
Extrahepatic Cholangiocarcinoma	ECC	NF2	2	1	46	47	48	48	4.2	2.1	fisher	1	1
Extrahepatic Cholangiocarcinoma	ECC	FGFR1	1	1	47	47	48	48	2.1	2.1	fisher	1	1
Extrahepatic Cholangiocarcinoma	ECC	CTNNB1	1	4	47	44	48	48	2.1	8.3	fisher	0.362	1
Extrahepatic Cholangiocarcinoma	ECC	KDM6A	2	1	46	47	48	48	4.2	2.1	fisher	1	1
Extrahepatic Cholangiocarcinoma	ECC	EPHA5	2	1	46	47	48	48	4.2	2.1	fisher	1	1
Extrahepatic Cholangiocarcinoma	ECC	SF3B1	3	2	45	46	48	48	6.2	4.2	fisher	1	1
Extrahepatic Cholangiocarcinoma	ECC	NTRK1	2	1	46	47	48	48	4.2	2.1	fisher	1	1
Extrahepatic Cholangiocarcinoma	ECC	PIK3CA	2	2	46	46	48	48	4.2	4.2	fisher	1	1
Extrahepatic Cholangiocarcinoma	ECC	DAXX	1	1	47	47	48	48	2.1	2.1	fisher	1	1
Extrahepatic Cholangiocarcinoma	ECC	EPHA3	1	1	47	47	48	48	2.1	2.1	fisher	1	1
Extrahepatic Cholangiocarcinoma	ECC	FGFR3	1	1	47	47	48	48	2.1	2.1	fisher	1	1
Extrahepatic Cholangiocarcinoma	ECC	RARA	2	2	46	46	48	48	4.2	4.2	fisher	1	1
Extrahepatic Cholangiocarcinoma	ECC	CARD11	1	1	47	47	48	48	2.1	2.1	fisher	1	1
Extrahepatic Cholangiocarcinoma	ECC	CDKN2B	2	3	46	45	48	48	4.2	6.2	fisher	1	1
Extrahepatic Cholangiocarcinoma	ECC	RICTOR	1	1	47	47	48	48	2.1	2.1	fisher	1	1
Extrahepatic Cholangiocarcinoma	ECC	FAT1	1	1	47	47	48	48	2.1	2.1	fisher	1	1
Extrahepatic Cholangiocarcinoma	ECC	STAG2	2	1	46	47	48	48	4.2	2.1	fisher	1	1
Extrahepatic Cholangiocarcinoma	ECC	BCL2L1	1	1	47	47	48	48	2.1	2.1	fisher	1	1
Extrahepatic Cholangiocarcinoma	ECC	SRC	1	1	47	47	48	48	2.1	2.1	fisher	1	1
Extrahepatic Cholangiocarcinoma	ECC	TOP1	1	1	47	47	48	48	2.1	2.1	fisher	1	1
Extrahepatic Cholangiocarcinoma	ECC	BCOR	1	3	47	45	48	48	2.1	6.2	fisher	0.617	1
Extrahepatic Cholangiocarcinoma	ECC	ARID2	1	1	47	47	48	48	2.1	2.1	fisher	1	1
Extrahepatic Cholangiocarcinoma	ECC	SDHA	1	1	47	47	48	48	2.1	2.1	fisher	1	1
Extrahepatic Cholangiocarcinoma	ECC	TERT	1	4	47	44	48	48	2.1	8.3	fisher	0.362	1
Extrahepatic Cholangiocarcinoma	ECC	SUFU	1	1	47	47	48	48	2.1	2.1	fisher	1	1
Extrahepatic Cholangiocarcinoma	ECC	NSD1	2	1	46	47	48	48	4.2	2.1	fisher	1	1
Extrahepatic Cholangiocarcinoma	ECC	APC	1	2	47	46	48	48	2.1	4.2	fisher	1	1
Extrahepatic Cholangiocarcinoma	ECC	IDH1	1	4	47	44	48	48	2.1	8.3	fisher	0.362	1
Head and Neck Carcinoma	HNC	CCND1	13	6	71	78	84	84	15.5	7.1	chisq	0.144	1
Head and Neck Carcinoma	HNC	CDKN2A	22	17	62	67	84	84	26.2	20.2	chisq	0.465	1
Head and Neck Carcinoma	HNC	ERG	1	1	83	83	84	84	1.2	1.2	fisher	1	1
Head and Neck Carcinoma	HNC	TP53	22	37	62	47	84	84	26.2	44	chisq	0.0236	1
Head and Neck Carcinoma	HNC	GRIN2A	2	2	82	82	84	84	2.4	2.4	fisher	1	1
Head and Neck Carcinoma	HNC	SOX2	2	3	82	81	84	84	2.4	3.6	fisher	1	1
Head and Neck Carcinoma	HNC	FGF4	12	6	72	78	84	84	14.3	7.1	chisq	0.212	1
Head and Neck Carcinoma	HNC	RHOA	1	1	83	83	84	84	1.2	1.2	fisher	1	1
Head and Neck Carcinoma	HNC	TET2	3	1	81	83	84	84	3.6	1.2	fisher	0.62	1
Head and Neck Carcinoma	HNC	FGF3	12	6	72	78	84	84	14.3	7.1	chisq	0.212	1
Head and Neck Carcinoma	HNC	FGF19	12	7	72	77	84	84	14.3	8.3	chisq	0.33	1
Head and Neck Carcinoma	HNC	NFE2L2	3	7	81	77	84	84	3.6	8.3	chisq	0.328	1
Head and Neck Carcinoma	HNC	CDK6	1	1	83	83	84	84	1.2	1.2	fisher	1	1
Head and Neck Carcinoma	HNC	MDM2	4	1	80	83	84	84	4.8	1.2	fisher	0.367	1
Head and Neck Carcinoma	HNC	ALK	2	2	82	82	84	84	2.4	2.4	fisher	1	1
Head and Neck Carcinoma	HNC	SDHA	6	3	78	81	84	84	7.1	3.6	fisher	0.496	1
Head and Neck Carcinoma	HNC	BRCA1	1	4	83	80	84	84	1.2	4.8	fisher	0.367	1
Head and Neck Carcinoma	HNC	RAF1	2	1	82	83	84	84	2.4	1.2	fisher	1	1
Head and Neck Carcinoma	HNC	SUFU	1	1	83	83	84	84	1.2	1.2	fisher	1	1
Head and Neck Carcinoma	HNC	ASXL1	3	6	81	78	84	84	3.6	7.1	fisher	0.496	1
Head and Neck Carcinoma	HNC	IGF1R	1	1	83	83	84	84	1.2	1.2	fisher	1	1
Head and Neck Carcinoma	HNC	PIK3R2	1	1	83	83	84	84	1.2	1.2	fisher	1	1
Head and Neck Carcinoma	HNC	KMT2A	3	1	81	83	84	84	3.6	1.2	fisher	0.62	1
Head and Neck Carcinoma	HNC	GNAS	3	3	81	81	84	84	3.6	3.6	fisher	1	1
Head and Neck Carcinoma	HNC	CIC	3	1	81	83	84	84	3.6	1.2	fisher	0.62	1
Head and Neck Carcinoma	HNC	NOTCH4	3	4	81	80	84	84	3.6	4.8	fisher	1	1
Head and Neck Carcinoma	HNC	CDK4	2	1	82	83	84	84	2.4	1.2	fisher	1	1
Head and Neck Carcinoma	HNC	DICER1	3	1	81	83	84	84	3.6	1.2	fisher	0.62	1
Head and Neck Carcinoma	HNC	FLT3	1	3	83	81	84	84	1.2	3.6	fisher	0.62	1
Head and Neck Carcinoma	HNC	ATM	4	5	80	79	84	84	4.8	6	fisher	1	1
Head and Neck Carcinoma	HNC	FLT1	3	2	81	82	84	84	3.6	2.4	fisher	1	1
Head and Neck Carcinoma	HNC	DDR2	3	2	81	82	84	84	3.6	2.4	fisher	1	1
Head and Neck Carcinoma	HNC	JAK2	1	6	83	78	84	84	1.2	7.1	fisher	0.117	1
Head and Neck Carcinoma	HNC	KDM5C	3	2	81	82	84	84	3.6	2.4	fisher	1	1
Head and Neck Carcinoma	HNC	NOTCH1	6	16	78	68	84	84	7.1	19	chisq	0.0396	1
Head and Neck Carcinoma	HNC	NCOR1	2	4	82	80	84	84	2.4	4.8	fisher	0.682	1
Head and Neck Carcinoma	HNC	BRCA2	4	3	80	81	84	84	4.8	3.6	fisher	1	1
Head and Neck Carcinoma	HNC	KMT2C	2	4	82	80	84	84	2.4	4.8	fisher	0.682	1
Head and Neck Carcinoma	HNC	EP300	6	2	78	82	84	84	7.1	2.4	fisher	0.277	1
Head and Neck Carcinoma	HNC	KMT2D	9	13	75	71	84	84	10.7	15.5	chisq	0.493	1
Head and Neck Carcinoma	HNC	MITF	1	1	83	83	84	84	1.2	1.2	fisher	1	1
Head and Neck Carcinoma	HNC	CHEK2	1	2	83	82	84	84	1.2	2.4	fisher	1	1
Head and Neck Carcinoma	HNC	EGFR	4	8	80	76	84	84	4.8	9.5	chisq	0.369	1
Head and Neck Carcinoma	HNC	INPP4B	1	1	83	83	84	84	1.2	1.2	fisher	1	1
Head and Neck Carcinoma	HNC	SMARCA4	3	3	81	81	84	84	3.6	3.6	fisher	1	1
Head and Neck Carcinoma	HNC	FLT4	2	2	82	82	84	84	2.4	2.4	fisher	1	1
Head and Neck Carcinoma	HNC	FBXW7	2	4	82	80	84	84	2.4	4.8	fisher	0.682	1
Head and Neck Carcinoma	HNC	TSC2	3	3	81	81	84	84	3.6	3.6	fisher	1	1
Head and Neck Carcinoma	HNC	BARD1	1	1	83	83	84	84	1.2	1.2	fisher	1	1
Head and Neck Carcinoma	HNC	DOT1L	1	4	83	80	84	84	1.2	4.8	fisher	0.367	1
Head and Neck Carcinoma	HNC	ERBB2	4	3	80	81	84	84	4.8	3.6	fisher	1	1
Head and Neck Carcinoma	HNC	NF1	1	3	83	81	84	84	1.2	3.6	fisher	0.62	1
Head and Neck Carcinoma	HNC	MSH6	1	1	83	83	84	84	1.2	1.2	fisher	1	1
Head and Neck Carcinoma	HNC	NSD1	3	6	81	78	84	84	3.6	7.1	fisher	0.496	1
Head and Neck Carcinoma	HNC	ABL1	2	1	82	83	84	84	2.4	1.2	fisher	1	1
Head and Neck Carcinoma	HNC	CDC73	2	1	82	83	84	84	2.4	1.2	fisher	1	1
Head and Neck Carcinoma	HNC	CTCF	1	2	83	82	84	84	1.2	2.4	fisher	1	1
Head and Neck Carcinoma	HNC	CARD11	1	1	83	83	84	84	1.2	1.2	fisher	1	1
Head and Neck Carcinoma	HNC	GNA11	1	1	83	83	84	84	1.2	1.2	fisher	1	1
Head and Neck Carcinoma	HNC	ARID1A	4	6	80	78	84	84	4.8	7.1	chisq	0.744	1
Head and Neck Carcinoma	HNC	SMO	3	2	81	82	84	84	3.6	2.4	fisher	1	1
Head and Neck Carcinoma	HNC	CREBBP	3	3	81	81	84	84	3.6	3.6	fisher	1	1
Head and Neck Carcinoma	HNC	SF3B1	3	2	81	82	84	84	3.6	2.4	fisher	1	1
Head and Neck Carcinoma	HNC	KDM6A	5	3	79	81	84	84	6	3.6	fisher	0.72	1
Head and Neck Carcinoma	HNC	BCL6	2	3	82	81	84	84	2.4	3.6	fisher	1	1
Head and Neck Carcinoma	HNC	FAT1	5	14	79	70	84	84	6	16.7	chisq	0.0513	1
Head and Neck Carcinoma	HNC	KIT	4	3	80	81	84	84	4.8	3.6	fisher	1	1
Head and Neck Carcinoma	HNC	PBRM1	3	2	81	82	84	84	3.6	2.4	fisher	1	1
Head and Neck Carcinoma	HNC	PIK3CG	1	3	83	81	84	84	1.2	3.6	fisher	0.62	1
Head and Neck Carcinoma	HNC	ARID2	3	2	81	82	84	84	3.6	2.4	fisher	1	1
Head and Neck Carcinoma	HNC	MSH2	1	2	83	82	84	84	1.2	2.4	fisher	1	1
Head and Neck Carcinoma	HNC	RET	2	1	82	83	84	84	2.4	1.2	fisher	1	1
Head and Neck Carcinoma	HNC	RB1	2	3	82	81	84	84	2.4	3.6	fisher	1	1
Head and Neck Carcinoma	HNC	CDK12	2	2	82	82	84	84	2.4	2.4	fisher	1	1
Head and Neck Carcinoma	HNC	SMAD4	2	2	82	82	84	84	2.4	2.4	fisher	1	1
Head and Neck Carcinoma	HNC	APC	2	1	82	83	84	84	2.4	1.2	fisher	1	1
Head and Neck Carcinoma	HNC	GATA3	1	1	83	83	84	84	1.2	1.2	fisher	1	1
Head and Neck Carcinoma	HNC	CDKN2B	2	7	82	77	84	84	2.4	8.3	fisher	0.168	1
Head and Neck Carcinoma	HNC	ERBB4	4	2	80	82	84	84	4.8	2.4	fisher	0.682	1
Head and Neck Carcinoma	HNC	ATR	6	5	78	79	84	84	7.1	6	chisq	1	1
Head and Neck Carcinoma	HNC	KEAP1	2	1	82	83	84	84	2.4	1.2	fisher	1	1
Head and Neck Carcinoma	HNC	TBX3	2	1	82	83	84	84	2.4	1.2	fisher	1	1
Head and Neck Carcinoma	HNC	ARID1B	1	2	83	82	84	84	1.2	2.4	fisher	1	1
Head and Neck Carcinoma	HNC	PDGFRB	1	1	83	83	84	84	1.2	1.2	fisher	1	1
Head and Neck Carcinoma	HNC	FGFR2	2	2	82	82	84	84	2.4	2.4	fisher	1	1
Head and Neck Carcinoma	HNC	MED12	2	1	82	83	84	84	2.4	1.2	fisher	1	1
Head and Neck Carcinoma	HNC	CUL3	1	1	83	83	84	84	1.2	1.2	fisher	1	1
Head and Neck Carcinoma	HNC	CD274	4	3	80	81	84	84	4.8	3.6	fisher	1	1
Head and Neck Carcinoma	HNC	NKX2-1	1	1	83	83	84	84	1.2	1.2	fisher	1	1
Head and Neck Carcinoma	HNC	IL7R	2	1	82	83	84	84	2.4	1.2	fisher	1	1
Head and Neck Carcinoma	HNC	MCL1	4	1	80	83	84	84	4.8	1.2	fisher	0.367	1
Head and Neck Carcinoma	HNC	EZH2	1	1	83	83	84	84	1.2	1.2	fisher	1	1
Head and Neck Carcinoma	HNC	EPHA3	4	3	80	81	84	84	4.8	3.6	fisher	1	1
Head and Neck Carcinoma	HNC	PTCH1	1	3	83	81	84	84	1.2	3.6	fisher	0.62	1
Head and Neck Carcinoma	HNC	EPHA5	2	2	82	82	84	84	2.4	2.4	fisher	1	1
Head and Neck Carcinoma	HNC	SETD2	1	1	83	83	84	84	1.2	1.2	fisher	1	1
Head and Neck Carcinoma	HNC	MAP2K2	1	1	83	83	84	84	1.2	1.2	fisher	1	1
Head and Neck Carcinoma	HNC	NTRK3	1	2	83	82	84	84	1.2	2.4	fisher	1	1
Head and Neck Carcinoma	HNC	NPM1	1	1	83	83	84	84	1.2	1.2	fisher	1	1
Head and Neck Carcinoma	HNC	HRAS	1	1	83	83	84	84	1.2	1.2	fisher	1	1
Head and Neck Carcinoma	HNC	RICTOR	1	3	83	81	84	84	1.2	3.6	fisher	0.62	1
Head and Neck Carcinoma	HNC	GSK3B	1	1	83	83	84	84	1.2	1.2	fisher	1	1
Head and Neck Carcinoma	HNC	GATA1	1	1	83	83	84	84	1.2	1.2	fisher	1	1
Head and Neck Carcinoma	HNC	NF2	1	1	83	83	84	84	1.2	1.2	fisher	1	1
Head and Neck Carcinoma	HNC	PIK3CA	5	11	79	73	84	84	6	13.1	chisq	0.189	1
Head and Neck Carcinoma	HNC	TGFBR2	5	5	79	79	84	84	6	6	chisq	1	1
Head and Neck Carcinoma	HNC	KDR	2	3	82	81	84	84	2.4	3.6	fisher	1	1
Head and Neck Carcinoma	HNC	PPP2R1A	1	1	83	83	84	84	1.2	1.2	fisher	1	1
Head and Neck Carcinoma	HNC	AKT1	1	1	83	83	84	84	1.2	1.2	fisher	1	1
Head and Neck Carcinoma	HNC	BAP1	4	1	80	83	84	84	4.8	1.2	fisher	0.367	1
Head and Neck Carcinoma	HNC	BRD4	1	1	83	83	84	84	1.2	1.2	fisher	1	1
Head and Neck Carcinoma	HNC	PDGFRA	1	3	83	81	84	84	1.2	3.6	fisher	0.62	1
Head and Neck Carcinoma	HNC	PRKAR1A	1	1	83	83	84	84	1.2	1.2	fisher	1	1
Head and Neck Carcinoma	HNC	AR	1	2	83	82	84	84	1.2	2.4	fisher	1	1
Head and Neck Carcinoma	HNC	POLE	2	4	82	80	84	84	2.4	4.8	fisher	0.682	1
Head and Neck Carcinoma	HNC	PRDM1	1	1	83	83	84	84	1.2	1.2	fisher	1	1
Head and Neck Carcinoma	HNC	FGFR1	2	1	82	83	84	84	2.4	1.2	fisher	1	1
Head and Neck Carcinoma	HNC	NRAS	2	2	82	82	84	84	2.4	2.4	fisher	1	1
Head and Neck Carcinoma	HNC	JAK1	1	4	83	80	84	84	1.2	4.8	fisher	0.367	1
Head and Neck Carcinoma	HNC	TSC1	1	1	83	83	84	84	1.2	1.2	fisher	1	1
Head and Neck Carcinoma	HNC	RAD50	1	1	83	83	84	84	1.2	1.2	fisher	1	1
Head and Neck Carcinoma	HNC	PIK3CB	1	1	83	83	84	84	1.2	1.2	fisher	1	1
Head and Neck Carcinoma	HNC	PTEN	2	5	82	79	84	84	2.4	6	fisher	0.443	1
Head and Neck Carcinoma	HNC	SDHD	1	1	83	83	84	84	1.2	1.2	fisher	1	1
Head and Neck Carcinoma	HNC	BMPR1A	1	1	83	83	84	84	1.2	1.2	fisher	1	1
Head and Neck Carcinoma	HNC	TET1	1	3	83	81	84	84	1.2	3.6	fisher	0.62	1
Head and Neck Carcinoma	HNC	MTOR	1	2	83	82	84	84	1.2	2.4	fisher	1	1
Head and Neck Carcinoma	HNC	SYK	1	1	83	83	84	84	1.2	1.2	fisher	1	1
Head and Neck Carcinoma	HNC	NOTCH3	1	7	83	77	84	84	1.2	8.3	fisher	0.0638	1
Head and Neck Carcinoma	HNC	FGFR3	1	4	83	80	84	84	1.2	4.8	fisher	0.367	1
Head and Neck Carcinoma	HNC	BCOR	1	1	83	83	84	84	1.2	1.2	fisher	1	1
Head and Neck Carcinoma	HNC	ROS1	1	5	83	79	84	84	1.2	6	fisher	0.21	1
Lung Adenocarcinoma	LUAD	MUTYH	3	5	613	611	616	616	0.5	0.8	fisher	0.726	1
Lung Adenocarcinoma	LUAD	EPHA3	31	26	585	590	616	616	5	4.2	chisq	0.587	1
Lung Adenocarcinoma	LUAD	MAP3K1	11	9	605	607	616	616	1.8	1.5	chisq	0.822	1
Lung Adenocarcinoma	LUAD	RICTOR	17	17	599	599	616	616	2.8	2.8	chisq	1	1
Lung Adenocarcinoma	LUAD	NOTCH2	20	22	596	594	616	616	3.2	3.6	chisq	0.875	1
Lung Adenocarcinoma	LUAD	EPHB1	14	19	602	597	616	616	2.3	3.1	chisq	0.48	1
Lung Adenocarcinoma	LUAD	NOTCH3	21	17	595	599	616	616	3.4	2.8	chisq	0.621	1
Lung Adenocarcinoma	LUAD	PIK3CB	16	8	600	608	616	616	2.6	1.3	chisq	0.149	1
Lung Adenocarcinoma	LUAD	GRIN2A	35	23	581	593	616	616	5.7	3.7	chisq	0.139	1
Lung Adenocarcinoma	LUAD	ERBB4	27	30	589	586	616	616	4.4	4.9	chisq	0.786	1
Lung Adenocarcinoma	LUAD	FGFR3	7	7	609	609	616	616	1.1	1.1	chisq	1	1
Lung Adenocarcinoma	LUAD	MET	30	41	586	575	616	616	4.9	6.7	chisq	0.222	1
Lung Adenocarcinoma	LUAD	BCL2L1	5	1	611	615	616	616	0.8	0.2	fisher	0.218	1
Lung Adenocarcinoma	LUAD	CDKN2A	84	78	532	538	616	616	13.6	12.7	chisq	0.673	1
Lung Adenocarcinoma	LUAD	SMAD2	11	5	605	611	616	616	1.8	0.8	chisq	0.208	1
Lung Adenocarcinoma	LUAD	CTCF	8	6	608	610	616	616	1.3	1	chisq	0.788	1
Lung Adenocarcinoma	LUAD	TSC2	16	11	600	605	616	616	2.6	1.8	chisq	0.436	1
Lung Adenocarcinoma	LUAD	BCL2	5	3	611	613	616	616	0.8	0.5	fisher	0.726	1
Lung Adenocarcinoma	LUAD	PDGFRA	19	18	597	598	616	616	3.1	2.9	chisq	1	1
Lung Adenocarcinoma	LUAD	RBM10	47	57	569	559	616	616	7.6	9.3	chisq	0.356	1
Lung Adenocarcinoma	LUAD	PBRM1	17	13	599	603	616	616	2.8	2.1	chisq	0.579	1
Lung Adenocarcinoma	LUAD	CRKL	9	6	607	610	616	616	1.5	1	chisq	0.603	1
Lung Adenocarcinoma	LUAD	KDM6A	16	17	600	599	616	616	2.6	2.8	chisq	1	1
Lung Adenocarcinoma	LUAD	CTNNB1	35	27	581	589	616	616	5.7	4.4	chisq	0.362	1
Lung Adenocarcinoma	LUAD	MYCL	4	4	612	612	616	616	0.6	0.6	fisher	1	1
Lung Adenocarcinoma	LUAD	NKX2-1	52	48	564	568	616	616	8.4	7.8	chisq	0.754	1
Lung Adenocarcinoma	LUAD	CDK4	46	39	570	577	616	616	7.5	6.3	chisq	0.5	1
Lung Adenocarcinoma	LUAD	MYC	33	34	583	582	616	616	5.4	5.5	chisq	1	1
Lung Adenocarcinoma	LUAD	NTRK2	10	7	606	609	616	616	1.6	1.1	chisq	0.625	1
Lung Adenocarcinoma	LUAD	PRDM1	9	7	607	609	616	616	1.5	1.1	chisq	0.801	1
Lung Adenocarcinoma	LUAD	SDHA	30	27	586	589	616	616	4.9	4.4	chisq	0.786	1
Lung Adenocarcinoma	LUAD	NSD1	21	16	595	600	616	616	3.4	2.6	chisq	0.504	1
Lung Adenocarcinoma	LUAD	TET1	15	26	601	590	616	616	2.4	4.2	chisq	0.112	1
Lung Adenocarcinoma	LUAD	BLM	4	7	612	609	616	616	0.6	1.1	chisq	0.545	1
Lung Adenocarcinoma	LUAD	ATRX	23	17	593	599	616	616	3.7	2.8	chisq	0.422	1
Lung Adenocarcinoma	LUAD	BRIP1	12	12	604	604	616	616	1.9	1.9	chisq	1	1
Lung Adenocarcinoma	LUAD	CREBBP	29	26	587	590	616	616	4.7	4.2	chisq	0.783	1
Lung Adenocarcinoma	LUAD	DNMT3A	10	6	606	610	616	616	1.6	1	chisq	0.45	1
Lung Adenocarcinoma	LUAD	MAP3K13	9	7	607	609	616	616	1.5	1.1	chisq	0.801	1
Lung Adenocarcinoma	LUAD	TBX3	21	17	595	599	616	616	3.4	2.8	chisq	0.621	1
Lung Adenocarcinoma	LUAD	KMT2D	37	27	579	589	616	616	6	4.4	chisq	0.248	1
Lung Adenocarcinoma	LUAD	PPP2R1A	11	5	605	611	616	616	1.8	0.8	chisq	0.208	1
Lung Adenocarcinoma	LUAD	MSH2	9	9	607	607	616	616	1.5	1.5	chisq	1	1
Lung Adenocarcinoma	LUAD	RB1	46	39	570	577	616	616	7.5	6.3	chisq	0.5	1
Lung Adenocarcinoma	LUAD	SMARCA4	57	51	559	565	616	616	9.3	8.3	chisq	0.614	1
Lung Adenocarcinoma	LUAD	GATA1	8	9	608	607	616	616	1.3	1.5	chisq	1	1
Lung Adenocarcinoma	LUAD	RARA	12	8	604	608	616	616	1.9	1.3	chisq	0.499	1
Lung Adenocarcinoma	LUAD	TENT5C	4	2	612	614	616	616	0.6	0.3	fisher	0.687	1
Lung Adenocarcinoma	LUAD	POLE	21	13	595	603	616	616	3.4	2.1	chisq	0.223	1
Lung Adenocarcinoma	LUAD	FAT1	32	37	584	579	616	616	5.2	6	chisq	0.62	1
Lung Adenocarcinoma	LUAD	RAF1	5	7	611	609	616	616	0.8	1.1	chisq	0.772	1
Lung Adenocarcinoma	LUAD	BMPR1A	1	5	615	611	616	616	0.2	0.8	fisher	0.218	1
Lung Adenocarcinoma	LUAD	CARD11	22	30	594	586	616	616	3.6	4.9	chisq	0.321	1
Lung Adenocarcinoma	LUAD	GNAS	41	28	575	588	616	616	6.7	4.5	chisq	0.137	1
Lung Adenocarcinoma	LUAD	KMT2C	41	29	575	587	616	616	6.7	4.7	chisq	0.176	1
Lung Adenocarcinoma	LUAD	ASXL1	10	5	606	611	616	616	1.6	0.8	chisq	0.299	1
Lung Adenocarcinoma	LUAD	BCL2L11	6	2	610	614	616	616	1	0.3	fisher	0.287	1
Lung Adenocarcinoma	LUAD	WT1	13	7	603	609	616	616	2.1	1.1	chisq	0.26	1
Lung Adenocarcinoma	LUAD	SMAD4	26	25	590	591	616	616	4.2	4.1	chisq	1	1
Lung Adenocarcinoma	LUAD	NTRK3	26	28	590	588	616	616	4.2	4.5	chisq	0.889	1
Lung Adenocarcinoma	LUAD	IL7R	27	18	589	598	616	616	4.4	2.9	chisq	0.224	1
Lung Adenocarcinoma	LUAD	NPM1	11	7	605	609	616	616	1.8	1.1	chisq	0.476	1
Lung Adenocarcinoma	LUAD	BRCA2	22	23	594	593	616	616	3.6	3.7	chisq	1	1
Lung Adenocarcinoma	LUAD	NBN	7	12	609	604	616	616	1.1	1.9	chisq	0.355	1
Lung Adenocarcinoma	LUAD	KMT2A	22	12	594	604	616	616	3.6	1.9	chisq	0.118	1
Lung Adenocarcinoma	LUAD	SOX9	11	10	605	606	616	616	1.8	1.6	chisq	1	1
Lung Adenocarcinoma	LUAD	MED12	19	20	597	596	616	616	3.1	3.2	chisq	1	1
Lung Adenocarcinoma	LUAD	AR	10	12	606	604	616	616	1.6	1.9	chisq	0.83	1
Lung Adenocarcinoma	LUAD	CHEK1	4	1	612	615	616	616	0.6	0.2	fisher	0.374	1
Lung Adenocarcinoma	LUAD	DOT1L	13	15	603	601	616	616	2.1	2.4	chisq	0.848	1
Lung Adenocarcinoma	LUAD	EPHA5	36	27	580	589	616	616	5.8	4.4	chisq	0.301	1
Lung Adenocarcinoma	LUAD	ARID1A	35	40	581	576	616	616	5.7	6.5	chisq	0.634	1
Lung Adenocarcinoma	LUAD	AMER1	14	12	602	604	616	616	2.3	1.9	chisq	0.843	1
Lung Adenocarcinoma	LUAD	FOXP1	7	7	609	609	616	616	1.1	1.1	chisq	1	1
Lung Adenocarcinoma	LUAD	HGF	26	26	590	590	616	616	4.2	4.2	chisq	1	1
Lung Adenocarcinoma	LUAD	PIK3R1	9	9	607	607	616	616	1.5	1.5	chisq	1	1
Lung Adenocarcinoma	LUAD	RET	27	22	589	594	616	616	4.4	3.6	chisq	0.56	1
Lung Adenocarcinoma	LUAD	GATA2	4	4	612	612	616	616	0.6	0.6	fisher	1	1
Lung Adenocarcinoma	LUAD	SMARCB1	8	7	608	609	616	616	1.3	1.1	chisq	1	1
Lung Adenocarcinoma	LUAD	AXL	14	6	602	610	616	616	2.3	1	chisq	0.115	1
Lung Adenocarcinoma	LUAD	FLT4	21	19	595	597	616	616	3.4	3.1	chisq	0.872	1
Lung Adenocarcinoma	LUAD	GATA3	11	5	605	611	616	616	1.8	0.8	chisq	0.208	1
Lung Adenocarcinoma	LUAD	PALB2	11	11	605	605	616	616	1.8	1.8	chisq	1	1
Lung Adenocarcinoma	LUAD	FLT1	22	15	594	601	616	616	3.6	2.4	chisq	0.317	1
Lung Adenocarcinoma	LUAD	BARD1	10	10	606	606	616	616	1.6	1.6	chisq	1	1
Lung Adenocarcinoma	LUAD	FANCC	1	3	615	613	616	616	0.2	0.5	fisher	0.624	1
Lung Adenocarcinoma	LUAD	CDK12	15	19	601	597	616	616	2.4	3.1	chisq	0.602	1
Lung Adenocarcinoma	LUAD	ROS1	30	32	586	584	616	616	4.9	5.2	chisq	0.896	1
Lung Adenocarcinoma	LUAD	ATR	27	21	589	595	616	616	4.4	3.4	chisq	0.462	1
Lung Adenocarcinoma	LUAD	CIC	19	15	597	601	616	616	3.1	2.4	chisq	0.602	1
Lung Adenocarcinoma	LUAD	CDK6	11	4	605	612	616	616	1.8	0.6	chisq	0.119	1
Lung Adenocarcinoma	LUAD	TET2	17	9	599	607	616	616	2.8	1.5	chisq	0.165	1
Lung Adenocarcinoma	LUAD	SF3B1	17	11	599	605	616	616	2.8	1.8	chisq	0.339	1
Lung Adenocarcinoma	LUAD	SPEN	24	18	592	598	616	616	3.9	2.9	chisq	0.432	1
Lung Adenocarcinoma	LUAD	JAK2	11	15	605	601	616	616	1.8	2.4	chisq	0.552	1
Lung Adenocarcinoma	LUAD	IKZF1	14	15	602	601	616	616	2.3	2.4	chisq	1	1
Lung Adenocarcinoma	LUAD	KDM5C	20	17	596	599	616	616	3.2	2.8	chisq	0.738	1
Lung Adenocarcinoma	LUAD	ARID2	30	29	586	587	616	616	4.9	4.7	chisq	1	1
Lung Adenocarcinoma	LUAD	ATM	30	43	586	573	616	616	4.9	7	chisq	0.148	1
Lung Adenocarcinoma	LUAD	MYCN	7	5	609	611	616	616	1.1	0.8	chisq	0.772	1
Lung Adenocarcinoma	LUAD	PIK3CA	40	48	576	568	616	616	6.5	7.8	chisq	0.439	1
Lung Adenocarcinoma	LUAD	CDKN1A	3	2	613	614	616	616	0.5	0.3	fisher	1	1
Lung Adenocarcinoma	LUAD	BCOR	15	14	601	602	616	616	2.4	2.3	chisq	1	1
Lung Adenocarcinoma	LUAD	RUNX1	7	8	609	608	616	616	1.1	1.3	chisq	1	1
Lung Adenocarcinoma	LUAD	XIAP	4	6	612	610	616	616	0.6	1	fisher	0.753	1
Lung Adenocarcinoma	LUAD	FGFR4	12	12	604	604	616	616	1.9	1.9	chisq	1	1
Lung Adenocarcinoma	LUAD	DAXX	8	3	608	613	616	616	1.3	0.5	chisq	0.226	1
Lung Adenocarcinoma	LUAD	SYK	5	5	611	611	616	616	0.8	0.8	fisher	1	1
Lung Adenocarcinoma	LUAD	MPL	9	4	607	612	616	616	1.5	0.6	chisq	0.265	1
Lung Adenocarcinoma	LUAD	FBXW7	8	16	608	600	616	616	1.3	2.6	chisq	0.149	1
Lung Adenocarcinoma	LUAD	PIK3CG	26	26	590	590	616	616	4.2	4.2	chisq	1	1
Lung Adenocarcinoma	LUAD	MTOR	15	17	601	599	616	616	2.4	2.8	chisq	0.858	1
Lung Adenocarcinoma	LUAD	FGFR2	10	4	606	612	616	616	1.6	0.6	chisq	0.179	1
Lung Adenocarcinoma	LUAD	APC	37	34	579	582	616	616	6	5.5	chisq	0.807	1
Lung Adenocarcinoma	LUAD	ERG	6	5	610	611	616	616	1	0.8	chisq	1	1
Lung Adenocarcinoma	LUAD	IRS2	18	10	598	606	616	616	2.9	1.6	chisq	0.181	1
Lung Adenocarcinoma	LUAD	IDH2	4	2	612	614	616	616	0.6	0.3	fisher	0.687	1
Lung Adenocarcinoma	LUAD	FGF4	18	14	598	602	616	616	2.9	2.3	chisq	0.591	1
Lung Adenocarcinoma	LUAD	FGFR1	15	13	601	603	616	616	2.4	2.1	chisq	0.848	1
Lung Adenocarcinoma	LUAD	SOX2	5	4	611	612	616	616	0.8	0.6	fisher	1	1
Lung Adenocarcinoma	LUAD	NCOR1	14	18	602	598	616	616	2.3	2.9	chisq	0.591	1
Lung Adenocarcinoma	LUAD	LMO1	3	1	613	615	616	616	0.5	0.2	fisher	0.624	1
Lung Adenocarcinoma	LUAD	RAD51B	2	7	614	609	616	616	0.3	1.1	fisher	0.178	1
Lung Adenocarcinoma	LUAD	INPP4B	14	12	602	604	616	616	2.3	1.9	chisq	0.843	1
Lung Adenocarcinoma	LUAD	RAD51C	4	2	612	614	616	616	0.6	0.3	fisher	0.687	1
Lung Adenocarcinoma	LUAD	TGFBR2	12	10	604	606	616	616	1.9	1.6	chisq	0.83	1
Lung Adenocarcinoma	LUAD	NTRK1	17	18	599	598	616	616	2.8	2.9	chisq	1	1
Lung Adenocarcinoma	LUAD	TGFBR1	12	9	604	607	616	616	1.9	1.5	chisq	0.66	1
Lung Adenocarcinoma	LUAD	BRAF	35	43	581	573	616	616	5.7	7	chisq	0.413	1
Lung Adenocarcinoma	LUAD	STAG2	15	13	601	603	616	616	2.4	2.1	chisq	0.848	1
Lung Adenocarcinoma	LUAD	ESR1	14	8	602	608	616	616	2.3	1.3	chisq	0.282	1
Lung Adenocarcinoma	LUAD	RHOA	4	3	612	613	616	616	0.6	0.5	fisher	1	1
Lung Adenocarcinoma	LUAD	KIT	21	20	595	596	616	616	3.4	3.2	chisq	1	1
Lung Adenocarcinoma	LUAD	KDR	17	17	599	599	616	616	2.8	2.8	chisq	1	1
Lung Adenocarcinoma	LUAD	DDR2	9	8	607	608	616	616	1.5	1.3	chisq	1	1
Lung Adenocarcinoma	LUAD	PDGFRB	14	9	602	607	616	616	2.3	1.5	chisq	0.4	1
Lung Adenocarcinoma	LUAD	BRD4	13	10	603	606	616	616	2.1	1.6	chisq	0.674	1
Lung Adenocarcinoma	LUAD	BTK	7	6	609	610	616	616	1.1	1	chisq	1	1
Lung Adenocarcinoma	LUAD	KDM5A	16	11	600	605	616	616	2.6	1.8	chisq	0.436	1
Lung Adenocarcinoma	LUAD	EZH2	9	8	607	608	616	616	1.5	1.3	chisq	1	1
Lung Adenocarcinoma	LUAD	FGF19	15	11	601	605	616	616	2.4	1.8	chisq	0.552	1
Lung Adenocarcinoma	LUAD	FGF3	17	16	599	600	616	616	2.8	2.6	chisq	1	1
Lung Adenocarcinoma	LUAD	MDM2	44	41	572	575	616	616	7.1	6.7	chisq	0.822	1
Lung Adenocarcinoma	LUAD	CCND1	16	14	600	602	616	616	2.6	2.3	chisq	0.853	1
Lung Adenocarcinoma	LUAD	FANCA	14	13	602	603	616	616	2.3	2.1	chisq	1	1
Lung Adenocarcinoma	LUAD	ARID1B	16	15	600	601	616	616	2.6	2.4	chisq	1	1
Lung Adenocarcinoma	LUAD	FLT3	12	12	604	604	616	616	1.9	1.9	chisq	1	1
Lung Adenocarcinoma	LUAD	YES1	5	7	611	609	616	616	0.8	1.1	chisq	0.772	1
Lung Adenocarcinoma	LUAD	RAC1	10	8	606	608	616	616	1.6	1.3	chisq	0.812	1
Lung Adenocarcinoma	LUAD	CDKN1B	4	9	612	607	616	616	0.6	1.5	chisq	0.265	1
Lung Adenocarcinoma	LUAD	SMAD3	5	1	611	615	616	616	0.8	0.2	fisher	0.218	1
Lung Adenocarcinoma	LUAD	GNAQ	4	2	612	614	616	616	0.6	0.3	fisher	0.687	1
Lung Adenocarcinoma	LUAD	PDCD1	5	9	611	607	616	616	0.8	1.5	chisq	0.42	1
Lung Adenocarcinoma	LUAD	REL	5	5	611	611	616	616	0.8	0.8	fisher	1	1
Lung Adenocarcinoma	LUAD	CDC73	9	7	607	609	616	616	1.5	1.1	chisq	0.801	1
Lung Adenocarcinoma	LUAD	FOXL2	3	4	613	612	616	616	0.5	0.6	fisher	1	1
Lung Adenocarcinoma	LUAD	CDH1	6	7	610	609	616	616	1	1.1	chisq	1	1
Lung Adenocarcinoma	LUAD	RPTOR	12	10	604	606	616	616	1.9	1.6	chisq	0.83	1
Lung Adenocarcinoma	LUAD	ARAF	6	12	610	604	616	616	1	1.9	chisq	0.235	1
Lung Adenocarcinoma	LUAD	MSH6	7	7	609	609	616	616	1.1	1.1	chisq	1	1
Lung Adenocarcinoma	LUAD	TNFRSF14	2	1	614	615	616	616	0.3	0.2	fisher	1	1
Lung Adenocarcinoma	LUAD	MCL1	20	16	596	600	616	616	3.2	2.6	chisq	0.612	1
Lung Adenocarcinoma	LUAD	PAX5	4	6	612	610	616	616	0.6	1	fisher	0.753	1
Lung Adenocarcinoma	LUAD	CUL3	8	13	608	603	616	616	1.3	2.1	chisq	0.379	1
Lung Adenocarcinoma	LUAD	FH	6	4	610	612	616	616	1	0.6	fisher	0.753	1
Lung Adenocarcinoma	LUAD	DICER1	14	16	602	600	616	616	2.3	2.6	chisq	0.853	1
Lung Adenocarcinoma	LUAD	MAP2K4	13	9	603	607	616	616	2.1	1.5	chisq	0.519	1
Lung Adenocarcinoma	LUAD	ETV6	4	6	612	610	616	616	0.6	1	fisher	0.753	1
Lung Adenocarcinoma	LUAD	SRC	6	3	610	613	616	616	1	0.5	fisher	0.506	1
Lung Adenocarcinoma	LUAD	EPCAM	2	2	614	614	616	616	0.3	0.3	fisher	1	1
Lung Adenocarcinoma	LUAD	RNF43	7	4	609	612	616	616	1.1	0.6	chisq	0.545	1
Lung Adenocarcinoma	LUAD	FLCN	5	1	611	615	616	616	0.8	0.2	fisher	0.218	1
Lung Adenocarcinoma	LUAD	CDKN2B	35	48	581	568	616	616	5.7	7.8	chisq	0.173	1
Lung Adenocarcinoma	LUAD	MLH1	1	5	615	611	616	616	0.2	0.8	fisher	0.218	1
Lung Adenocarcinoma	LUAD	JAK3	10	13	606	603	616	616	1.6	2.1	chisq	0.674	1
Lung Adenocarcinoma	LUAD	SUFU	4	1	612	615	616	616	0.6	0.2	fisher	0.374	1
Lung Adenocarcinoma	LUAD	MRE11	8	8	608	608	616	616	1.3	1.3	chisq	1	1
Lung Adenocarcinoma	LUAD	NF1	27	41	589	575	616	616	4.4	6.7	chisq	0.105	1
Lung Adenocarcinoma	LUAD	MEN1	6	9	610	607	616	616	1	1.5	chisq	0.603	1
Lung Adenocarcinoma	LUAD	TOP1	3	4	613	612	616	616	0.5	0.6	fisher	1	1
Lung Adenocarcinoma	LUAD	AXIN1	4	8	612	608	616	616	0.6	1.3	chisq	0.384	1
Lung Adenocarcinoma	LUAD	ABL1	9	12	607	604	616	616	1.5	1.9	chisq	0.66	1
Lung Adenocarcinoma	LUAD	IKBKE	8	7	608	609	616	616	1.3	1.1	chisq	1	1
Lung Adenocarcinoma	LUAD	SMO	10	7	606	609	616	616	1.6	1.1	chisq	0.625	1
Lung Adenocarcinoma	LUAD	HNF1A	5	5	611	611	616	616	0.8	0.8	fisher	1	1
Lung Adenocarcinoma	LUAD	MYD88	2	1	614	615	616	616	0.3	0.2	fisher	1	1
Lung Adenocarcinoma	LUAD	CSF1R	10	12	606	604	616	616	1.6	1.9	chisq	0.83	1
Lung Adenocarcinoma	LUAD	NRAS	6	8	610	608	616	616	1	1.3	chisq	0.788	1
Lung Adenocarcinoma	LUAD	BRCA1	19	17	597	599	616	616	3.1	2.8	chisq	0.866	1
Lung Adenocarcinoma	LUAD	PARP1	8	10	608	606	616	616	1.3	1.6	chisq	0.812	1
Lung Adenocarcinoma	LUAD	AURKA	6	6	610	610	616	616	1	1	chisq	1	1
Lung Adenocarcinoma	LUAD	CCND3	14	7	602	609	616	616	2.3	1.1	chisq	0.187	1
Lung Adenocarcinoma	LUAD	NFE2L2	7	14	609	602	616	616	1.1	2.3	chisq	0.187	1
Lung Adenocarcinoma	LUAD	SPOP	3	4	613	612	616	616	0.5	0.6	fisher	1	1
Lung Adenocarcinoma	LUAD	ETV1	9	14	607	602	616	616	1.5	2.3	chisq	0.4	1
Lung Adenocarcinoma	LUAD	RAD50	7	9	609	607	616	616	1.1	1.5	chisq	0.801	1
Lung Adenocarcinoma	LUAD	MITF	6	1	610	615	616	616	1	0.2	fisher	0.124	1
Lung Adenocarcinoma	LUAD	JAK1	7	9	609	607	616	616	1.1	1.5	chisq	0.801	1
Lung Adenocarcinoma	LUAD	CD274	2	4	614	612	616	616	0.3	0.6	fisher	0.687	1
Lung Adenocarcinoma	LUAD	BAP1	12	15	604	601	616	616	1.9	2.4	chisq	0.697	1
Lung Adenocarcinoma	LUAD	RAD52	6	4	610	612	616	616	1	0.6	fisher	0.753	1
Lung Adenocarcinoma	LUAD	TSC1	7	8	609	608	616	616	1.1	1.3	chisq	1	1
Lung Adenocarcinoma	LUAD	SMARCD1	6	3	610	613	616	616	1	0.5	fisher	0.506	1
Lung Adenocarcinoma	LUAD	AXIN2	4	8	612	608	616	616	0.6	1.3	chisq	0.384	1
Lung Adenocarcinoma	LUAD	PTPN11	5	6	611	610	616	616	0.8	1	chisq	1	1
Lung Adenocarcinoma	LUAD	CDK8	5	5	611	611	616	616	0.8	0.8	fisher	1	1
Lung Adenocarcinoma	LUAD	PMS2	11	13	605	603	616	616	1.8	2.1	chisq	0.837	1
Lung Adenocarcinoma	LUAD	CBL	6	8	610	608	616	616	1	1.3	chisq	0.788	1
Lung Adenocarcinoma	LUAD	IDH1	8	6	608	610	616	616	1.3	1	chisq	0.788	1
Lung Adenocarcinoma	LUAD	PIK3R2	10	9	606	607	616	616	1.6	1.5	chisq	1	1
Lung Adenocarcinoma	LUAD	TMPRSS2	6	4	610	612	616	616	1	0.6	fisher	0.753	1
Lung Adenocarcinoma	LUAD	JUN	3	5	613	611	616	616	0.5	0.8	fisher	0.726	1
Lung Adenocarcinoma	LUAD	IRF4	5	5	611	611	616	616	0.8	0.8	fisher	1	1
Lung Adenocarcinoma	LUAD	XPO1	7	11	609	605	616	616	1.1	1.8	chisq	0.476	1
Lung Adenocarcinoma	LUAD	CHEK2	4	3	612	613	616	616	0.6	0.5	fisher	1	1
Lung Adenocarcinoma	LUAD	PRKN	2	3	614	613	616	616	0.3	0.5	fisher	1	1
Lung Adenocarcinoma	LUAD	TNFAIP3	4	5	612	611	616	616	0.6	0.8	fisher	1	1
Lung Adenocarcinoma	LUAD	SDHB	3	3	613	613	616	616	0.5	0.5	fisher	1	1
Lung Adenocarcinoma	LUAD	U2AF1	8	14	608	602	616	616	1.3	2.3	chisq	0.282	1
Lung Adenocarcinoma	LUAD	FUBP1	7	8	609	608	616	616	1.1	1.3	chisq	1	1
Lung Adenocarcinoma	LUAD	VHL	3	1	613	615	616	616	0.5	0.2	fisher	0.624	1
Lung Adenocarcinoma	LUAD	MAP2K1	4	8	612	608	616	616	0.6	1.3	chisq	0.384	1
Lung Adenocarcinoma	LUAD	PRKAR1A	3	2	613	614	616	616	0.5	0.3	fisher	1	1
Lung Adenocarcinoma	LUAD	NF2	4	10	612	606	616	616	0.6	1.6	chisq	0.179	1
Lung Adenocarcinoma	LUAD	SOCS1	3	4	613	612	616	616	0.5	0.6	fisher	1	1
Lung Adenocarcinoma	LUAD	CDKN2C	2	1	614	615	616	616	0.3	0.2	fisher	1	1
Lung Adenocarcinoma	LUAD	MAP2K2	1	4	615	612	616	616	0.2	0.6	fisher	0.374	1
Lung Adenocarcinoma	LUAD	CD79B	3	3	613	613	616	616	0.5	0.5	fisher	1	1
Lung Adenocarcinoma	LUAD	CCND2	4	6	612	610	616	616	0.6	1	fisher	0.753	1
Lung Adenocarcinoma	LUAD	RAD51	1	1	615	615	616	616	0.2	0.2	fisher	1	1
Lung Adenocarcinoma	LUAD	MEF2B	1	2	615	614	616	616	0.2	0.3	fisher	1	1
Lung Adenocarcinoma	LUAD	AKT1	3	5	613	611	616	616	0.5	0.8	fisher	0.726	1
Lung Adenocarcinoma	LUAD	BCL6	2	4	614	612	616	616	0.3	0.6	fisher	0.687	1
Lung Adenocarcinoma	LUAD	CRLF2	2	7	614	609	616	616	0.3	1.1	fisher	0.178	1
Lung Adenocarcinoma	LUAD	GNA11	1	2	615	614	616	616	0.2	0.3	fisher	1	1
Lung Adenocarcinoma	LUAD	RAD51D	1	1	615	615	616	616	0.2	0.2	fisher	1	1
Intrahepatic Cholangiocarcinoma	ICC	KDM6A	3	1	96	98	99	99	3	1	fisher	0.621	1
Intrahepatic Cholangiocarcinoma	ICC	SMAD4	11	5	88	94	99	99	11.1	5.1	chisq	0.192	1
Intrahepatic Cholangiocarcinoma	ICC	ARID1A	15	18	84	81	99	99	15.2	18.2	chisq	0.703	1
Intrahepatic Cholangiocarcinoma	ICC	KDM5C	1	2	98	97	99	99	1	2	fisher	1	1
Intrahepatic Cholangiocarcinoma	ICC	IRS2	2	1	97	98	99	99	2	1	fisher	1	1
Intrahepatic Cholangiocarcinoma	ICC	XPO1	1	1	98	98	99	99	1	1	fisher	1	1
Intrahepatic Cholangiocarcinoma	ICC	POLE	3	2	96	97	99	99	3	2	fisher	1	1
Intrahepatic Cholangiocarcinoma	ICC	XIAP	1	1	98	98	99	99	1	1	fisher	1	1
Intrahepatic Cholangiocarcinoma	ICC	KMT2C	5	9	94	90	99	99	5.1	9.1	chisq	0.406	1
Intrahepatic Cholangiocarcinoma	ICC	PTCH1	2	1	97	98	99	99	2	1	fisher	1	1
Intrahepatic Cholangiocarcinoma	ICC	NOTCH4	3	2	96	97	99	99	3	2	fisher	1	1
Intrahepatic Cholangiocarcinoma	ICC	RNF43	3	1	96	98	99	99	3	1	fisher	0.621	1
Intrahepatic Cholangiocarcinoma	ICC	KMT2D	4	5	95	94	99	99	4	5.1	fisher	1	1
Intrahepatic Cholangiocarcinoma	ICC	TGFBR2	7	1	92	98	99	99	7.1	1	fisher	0.0648	1
Intrahepatic Cholangiocarcinoma	ICC	CREBBP	4	1	95	98	99	99	4	1	fisher	0.369	1
Intrahepatic Cholangiocarcinoma	ICC	SPEN	5	1	94	98	99	99	5.1	1	fisher	0.212	1
Intrahepatic Cholangiocarcinoma	ICC	TGFBR1	6	2	93	97	99	99	6.1	2	fisher	0.279	1
Intrahepatic Cholangiocarcinoma	ICC	KMT2A	3	2	96	97	99	99	3	2	fisher	1	1
Intrahepatic Cholangiocarcinoma	ICC	PARP1	2	1	97	98	99	99	2	1	fisher	1	1
Intrahepatic Cholangiocarcinoma	ICC	FOXP1	2	1	97	98	99	99	2	1	fisher	1	1
Intrahepatic Cholangiocarcinoma	ICC	TET2	1	2	98	97	99	99	1	2	fisher	1	1
Intrahepatic Cholangiocarcinoma	ICC	MAP2K4	3	1	96	98	99	99	3	1	fisher	0.621	1
Intrahepatic Cholangiocarcinoma	ICC	MAP3K1	3	1	96	98	99	99	3	1	fisher	0.621	1
Intrahepatic Cholangiocarcinoma	ICC	FGFR3	3	2	96	97	99	99	3	2	fisher	1	1
Intrahepatic Cholangiocarcinoma	ICC	BRAF	3	6	96	93	99	99	3	6.1	fisher	0.498	1
Intrahepatic Cholangiocarcinoma	ICC	ARID2	7	2	92	97	99	99	7.1	2	fisher	0.17	1
Intrahepatic Cholangiocarcinoma	ICC	ERG	2	1	97	98	99	99	2	1	fisher	1	1
Intrahepatic Cholangiocarcinoma	ICC	TBX3	2	1	97	98	99	99	2	1	fisher	1	1
Intrahepatic Cholangiocarcinoma	ICC	PDGFRB	4	1	95	98	99	99	4	1	fisher	0.369	1
Intrahepatic Cholangiocarcinoma	ICC	EP300	4	3	95	96	99	99	4	3	fisher	1	1
Intrahepatic Cholangiocarcinoma	ICC	FUBP1	2	1	97	98	99	99	2	1	fisher	1	1
Intrahepatic Cholangiocarcinoma	ICC	STK11	8	2	91	97	99	99	8.1	2	chisq	0.105	1
Intrahepatic Cholangiocarcinoma	ICC	PIK3CA	5	5	94	94	99	99	5.1	5.1	chisq	1	1
Intrahepatic Cholangiocarcinoma	ICC	PBRM1	11	14	88	85	99	99	11.1	14.1	chisq	0.669	1
Intrahepatic Cholangiocarcinoma	ICC	CDKN2A	16	8	83	91	99	99	16.2	8.1	chisq	0.127	1
Intrahepatic Cholangiocarcinoma	ICC	CDKN2B	4	5	95	94	99	99	4	5.1	fisher	1	1
Intrahepatic Cholangiocarcinoma	ICC	BAP1	13	21	86	78	99	99	13.1	21.2	chisq	0.187	1
Intrahepatic Cholangiocarcinoma	ICC	CDK6	5	1	94	98	99	99	5.1	1	fisher	0.212	1
Intrahepatic Cholangiocarcinoma	ICC	AXIN1	2	2	97	97	99	99	2	2	fisher	1	1
Intrahepatic Cholangiocarcinoma	ICC	NF2	1	1	98	98	99	99	1	1	fisher	1	1
Intrahepatic Cholangiocarcinoma	ICC	NF1	6	7	93	92	99	99	6.1	7.1	chisq	1	1
Intrahepatic Cholangiocarcinoma	ICC	MCL1	1	4	98	95	99	99	1	4	fisher	0.369	1
Intrahepatic Cholangiocarcinoma	ICC	PTEN	2	1	97	98	99	99	2	1	fisher	1	1
Intrahepatic Cholangiocarcinoma	ICC	APC	3	1	96	98	99	99	3	1	fisher	0.621	1
Intrahepatic Cholangiocarcinoma	ICC	FBXW7	2	2	97	97	99	99	2	2	fisher	1	1
Intrahepatic Cholangiocarcinoma	ICC	NBN	2	1	97	98	99	99	2	1	fisher	1	1
Intrahepatic Cholangiocarcinoma	ICC	IDH2	2	5	97	94	99	99	2	5.1	fisher	0.445	1
Intrahepatic Cholangiocarcinoma	ICC	RB1	7	1	92	98	99	99	7.1	1	fisher	0.0648	1
Intrahepatic Cholangiocarcinoma	ICC	SOX9	2	1	97	98	99	99	2	1	fisher	1	1
Intrahepatic Cholangiocarcinoma	ICC	AMER1	3	1	96	98	99	99	3	1	fisher	0.621	1
Intrahepatic Cholangiocarcinoma	ICC	ABL1	1	3	98	96	99	99	1	3	fisher	0.621	1
Intrahepatic Cholangiocarcinoma	ICC	PIK3CG	1	2	98	97	99	99	1	2	fisher	1	1
Intrahepatic Cholangiocarcinoma	ICC	BRCA2	6	1	93	98	99	99	6.1	1	fisher	0.118	1
Intrahepatic Cholangiocarcinoma	ICC	TSC2	1	1	98	98	99	99	1	1	fisher	1	1
Intrahepatic Cholangiocarcinoma	ICC	RBM10	4	1	95	98	99	99	4	1	fisher	0.369	1
Intrahepatic Cholangiocarcinoma	ICC	ATM	8	8	91	91	99	99	8.1	8.1	chisq	1	1
Intrahepatic Cholangiocarcinoma	ICC	EPHA5	2	2	97	97	99	99	2	2	fisher	1	1
Intrahepatic Cholangiocarcinoma	ICC	ERBB3	3	3	96	96	99	99	3	3	fisher	1	1
Intrahepatic Cholangiocarcinoma	ICC	ROS1	2	1	97	98	99	99	2	1	fisher	1	1
Intrahepatic Cholangiocarcinoma	ICC	DOT1L	3	5	96	94	99	99	3	5.1	fisher	0.721	1
Intrahepatic Cholangiocarcinoma	ICC	ERBB2	3	4	96	95	99	99	3	4	fisher	1	1
Intrahepatic Cholangiocarcinoma	ICC	CDK12	2	2	97	97	99	99	2	2	fisher	1	1
Intrahepatic Cholangiocarcinoma	ICC	EGFR	2	1	97	98	99	99	2	1	fisher	1	1
Intrahepatic Cholangiocarcinoma	ICC	MDM2	2	2	97	97	99	99	2	2	fisher	1	1
Intrahepatic Cholangiocarcinoma	ICC	MYC	1	2	98	97	99	99	1	2	fisher	1	1
Intrahepatic Cholangiocarcinoma	ICC	RARA	1	1	98	98	99	99	1	1	fisher	1	1
Intrahepatic Cholangiocarcinoma	ICC	CARD11	1	1	98	98	99	99	1	1	fisher	1	1
Intrahepatic Cholangiocarcinoma	ICC	SF3B1	1	2	98	97	99	99	1	2	fisher	1	1
Intrahepatic Cholangiocarcinoma	ICC	KDR	2	1	97	98	99	99	2	1	fisher	1	1
Intrahepatic Cholangiocarcinoma	ICC	ERBB4	3	2	96	97	99	99	3	2	fisher	1	1
Intrahepatic Cholangiocarcinoma	ICC	AR	2	1	97	98	99	99	2	1	fisher	1	1
Intrahepatic Cholangiocarcinoma	ICC	ASXL1	3	3	96	96	99	99	3	3	fisher	1	1
Intrahepatic Cholangiocarcinoma	ICC	ATR	4	2	95	97	99	99	4	2	fisher	0.683	1
Intrahepatic Cholangiocarcinoma	ICC	RPTOR	1	3	98	96	99	99	1	3	fisher	0.621	1
Intrahepatic Cholangiocarcinoma	ICC	MAP3K13	2	1	97	98	99	99	2	1	fisher	1	1
Intrahepatic Cholangiocarcinoma	ICC	IGF1R	1	3	98	96	99	99	1	3	fisher	0.621	1
Intrahepatic Cholangiocarcinoma	ICC	NTRK3	1	2	98	97	99	99	1	2	fisher	1	1
Intrahepatic Cholangiocarcinoma	ICC	BRCA1	1	1	98	98	99	99	1	1	fisher	1	1
Intrahepatic Cholangiocarcinoma	ICC	BRD4	2	1	97	98	99	99	2	1	fisher	1	1
Intrahepatic Cholangiocarcinoma	ICC	TSC1	3	1	96	98	99	99	3	1	fisher	0.621	1
Intrahepatic Cholangiocarcinoma	ICC	SMARCA4	2	4	97	95	99	99	2	4	fisher	0.683	1
Intrahepatic Cholangiocarcinoma	ICC	FGFR1	1	2	98	97	99	99	1	2	fisher	1	1
Intrahepatic Cholangiocarcinoma	ICC	SRC	2	2	97	97	99	99	2	2	fisher	1	1
Intrahepatic Cholangiocarcinoma	ICC	KDM5A	1	3	98	96	99	99	1	3	fisher	0.621	1
Intrahepatic Cholangiocarcinoma	ICC	FGFR2	9	12	90	87	99	99	9.1	12.1	chisq	0.644	1
Intrahepatic Cholangiocarcinoma	ICC	ETV6	1	2	98	97	99	99	1	2	fisher	1	1
Intrahepatic Cholangiocarcinoma	ICC	ARID1B	2	2	97	97	99	99	2	2	fisher	1	1
Intrahepatic Cholangiocarcinoma	ICC	FGFR4	1	1	98	98	99	99	1	1	fisher	1	1
Intrahepatic Cholangiocarcinoma	ICC	IL7R	1	1	98	98	99	99	1	1	fisher	1	1
Intrahepatic Cholangiocarcinoma	ICC	SETD2	2	1	97	98	99	99	2	1	fisher	1	1
Intrahepatic Cholangiocarcinoma	ICC	EPHA3	2	1	97	98	99	99	2	1	fisher	1	1
Intrahepatic Cholangiocarcinoma	ICC	CDKN2C	1	1	98	98	99	99	1	1	fisher	1	1
Intrahepatic Cholangiocarcinoma	ICC	RET	2	1	97	98	99	99	2	1	fisher	1	1
Intrahepatic Cholangiocarcinoma	ICC	SUFU	1	1	98	98	99	99	1	1	fisher	1	1
Intrahepatic Cholangiocarcinoma	ICC	CIC	1	1	98	98	99	99	1	1	fisher	1	1
Intrahepatic Cholangiocarcinoma	ICC	JAK1	1	1	98	98	99	99	1	1	fisher	1	1
Intrahepatic Cholangiocarcinoma	ICC	TET1	1	1	98	98	99	99	1	1	fisher	1	1
Intrahepatic Cholangiocarcinoma	ICC	MED12	1	2	98	97	99	99	1	2	fisher	1	1
Intrahepatic Cholangiocarcinoma	ICC	FLT3	1	1	98	98	99	99	1	1	fisher	1	1
Intrahepatic Cholangiocarcinoma	ICC	NOTCH2	3	2	96	97	99	99	3	2	fisher	1	1
Intrahepatic Cholangiocarcinoma	ICC	CBL	1	1	98	98	99	99	1	1	fisher	1	1
Intrahepatic Cholangiocarcinoma	ICC	CTNNB1	1	1	98	98	99	99	1	1	fisher	1	1
Intrahepatic Cholangiocarcinoma	ICC	PIK3CB	1	3	98	96	99	99	1	3	fisher	0.621	1
Intrahepatic Cholangiocarcinoma	ICC	MLH1	1	1	98	98	99	99	1	1	fisher	1	1
Intrahepatic Cholangiocarcinoma	ICC	IKBKE	1	1	98	98	99	99	1	1	fisher	1	1
Intrahepatic Cholangiocarcinoma	ICC	NCOR1	1	1	98	98	99	99	1	1	fisher	1	1
Intrahepatic Cholangiocarcinoma	ICC	MAP2K1	1	2	98	97	99	99	1	2	fisher	1	1
Liver Hepatocellular Carcinoma	LIHC	FLCN	2	1	96	97	98	98	2	1	fisher	1	1
Liver Hepatocellular Carcinoma	LIHC	PTEN	5	5	93	93	98	98	5.1	5.1	chisq	1	1
Liver Hepatocellular Carcinoma	LIHC	NFE2L2	1	6	97	92	98	98	1	6.1	fisher	0.118	1
Liver Hepatocellular Carcinoma	LIHC	KMT2C	4	3	94	95	98	98	4.1	3.1	fisher	1	1
Liver Hepatocellular Carcinoma	LIHC	EPHA5	3	3	95	95	98	98	3.1	3.1	fisher	1	1
Liver Hepatocellular Carcinoma	LIHC	SMARCA4	4	1	94	97	98	98	4.1	1	fisher	0.369	1
Liver Hepatocellular Carcinoma	LIHC	SDHA	5	2	93	96	98	98	5.1	2	fisher	0.445	1
Liver Hepatocellular Carcinoma	LIHC	SETD2	5	4	93	94	98	98	5.1	4.1	fisher	1	1
Liver Hepatocellular Carcinoma	LIHC	BRD4	2	1	96	97	98	98	2	1	fisher	1	1
Liver Hepatocellular Carcinoma	LIHC	NOTCH3	4	1	94	97	98	98	4.1	1	fisher	0.369	1
Liver Hepatocellular Carcinoma	LIHC	ROS1	3	1	95	97	98	98	3.1	1	fisher	0.621	1
Liver Hepatocellular Carcinoma	LIHC	TSC2	13	6	85	92	98	98	13.3	6.1	chisq	0.147	1
Liver Hepatocellular Carcinoma	LIHC	CTNNB1	22	33	76	65	98	98	22.4	33.7	chisq	0.112	1
Liver Hepatocellular Carcinoma	LIHC	FGF19	8	4	90	94	98	98	8.2	4.1	chisq	0.371	1
Liver Hepatocellular Carcinoma	LIHC	CCND1	10	4	88	94	98	98	10.2	4.1	chisq	0.166	1
Liver Hepatocellular Carcinoma	LIHC	KDR	7	3	91	95	98	98	7.1	3.1	chisq	0.33	1
Liver Hepatocellular Carcinoma	LIHC	GNAS	2	1	96	97	98	98	2	1	fisher	1	1
Liver Hepatocellular Carcinoma	LIHC	ALK	6	1	92	97	98	98	6.1	1	fisher	0.118	1
Liver Hepatocellular Carcinoma	LIHC	TERT	32	41	66	57	98	98	32.7	41.8	chisq	0.237	1
Liver Hepatocellular Carcinoma	LIHC	CDK6	1	1	97	97	98	98	1	1	fisher	1	1
Liver Hepatocellular Carcinoma	LIHC	HGF	3	1	95	97	98	98	3.1	1	fisher	0.621	1
Liver Hepatocellular Carcinoma	LIHC	FGF4	6	4	92	94	98	98	6.1	4.1	chisq	0.745	1
Liver Hepatocellular Carcinoma	LIHC	ARID1B	3	3	95	95	98	98	3.1	3.1	fisher	1	1
Liver Hepatocellular Carcinoma	LIHC	FGF3	5	4	93	94	98	98	5.1	4.1	fisher	1	1
Liver Hepatocellular Carcinoma	LIHC	EPHA3	5	2	93	96	98	98	5.1	2	fisher	0.445	1
Liver Hepatocellular Carcinoma	LIHC	KMT2A	8	5	90	93	98	98	8.2	5.1	chisq	0.566	1
Liver Hepatocellular Carcinoma	LIHC	CDH1	1	1	97	97	98	98	1	1	fisher	1	1
Liver Hepatocellular Carcinoma	LIHC	TET1	2	1	96	97	98	98	2	1	fisher	1	1
Liver Hepatocellular Carcinoma	LIHC	KMT2D	4	4	94	94	98	98	4.1	4.1	fisher	1	1
Liver Hepatocellular Carcinoma	LIHC	NOTCH1	4	5	94	93	98	98	4.1	5.1	fisher	1	1
Liver Hepatocellular Carcinoma	LIHC	BRCA2	4	3	94	95	98	98	4.1	3.1	fisher	1	1
Liver Hepatocellular Carcinoma	LIHC	APC	4	4	94	94	98	98	4.1	4.1	fisher	1	1
Liver Hepatocellular Carcinoma	LIHC	ATM	5	3	93	95	98	98	5.1	3.1	fisher	0.721	1
Liver Hepatocellular Carcinoma	LIHC	FLT3	1	1	97	97	98	98	1	1	fisher	1	1
Liver Hepatocellular Carcinoma	LIHC	SMARCB1	4	1	94	97	98	98	4.1	1	fisher	0.369	1
Liver Hepatocellular Carcinoma	LIHC	PPP2R1A	4	1	94	97	98	98	4.1	1	fisher	0.369	1
Liver Hepatocellular Carcinoma	LIHC	EGFR	5	1	93	97	98	98	5.1	1	fisher	0.212	1
Liver Hepatocellular Carcinoma	LIHC	MTOR	4	2	94	96	98	98	4.1	2	fisher	0.683	1
Liver Hepatocellular Carcinoma	LIHC	CARD11	3	1	95	97	98	98	3.1	1	fisher	0.621	1
Liver Hepatocellular Carcinoma	LIHC	NF1	3	2	95	96	98	98	3.1	2	fisher	1	1
Liver Hepatocellular Carcinoma	LIHC	NOTCH2	4	2	94	96	98	98	4.1	2	fisher	0.683	1
Liver Hepatocellular Carcinoma	LIHC	ESR1	1	1	97	97	98	98	1	1	fisher	1	1
Liver Hepatocellular Carcinoma	LIHC	XPO1	3	1	95	97	98	98	3.1	1	fisher	0.621	1
Liver Hepatocellular Carcinoma	LIHC	SPEN	5	2	93	96	98	98	5.1	2	fisher	0.445	1
Liver Hepatocellular Carcinoma	LIHC	CDK12	1	1	97	97	98	98	1	1	fisher	1	1
Liver Hepatocellular Carcinoma	LIHC	ARID1A	12	8	86	90	98	98	12.2	8.2	chisq	0.479	1
Liver Hepatocellular Carcinoma	LIHC	RB1	13	6	85	92	98	98	13.3	6.1	chisq	0.147	1
Liver Hepatocellular Carcinoma	LIHC	FBXW7	1	1	97	97	98	98	1	1	fisher	1	1
Liver Hepatocellular Carcinoma	LIHC	PIK3CA	5	2	93	96	98	98	5.1	2	fisher	0.445	1
Liver Hepatocellular Carcinoma	LIHC	AMER1	3	2	95	96	98	98	3.1	2	fisher	1	1
Liver Hepatocellular Carcinoma	LIHC	FLT4	4	1	94	97	98	98	4.1	1	fisher	0.369	1
Liver Hepatocellular Carcinoma	LIHC	AXIN1	12	5	86	93	98	98	12.2	5.1	chisq	0.128	1
Liver Hepatocellular Carcinoma	LIHC	PBRM1	2	3	96	95	98	98	2	3.1	fisher	1	1
Liver Hepatocellular Carcinoma	LIHC	KIT	4	3	94	95	98	98	4.1	3.1	fisher	1	1
Liver Hepatocellular Carcinoma	LIHC	CREBBP	3	3	95	95	98	98	3.1	3.1	fisher	1	1
Liver Hepatocellular Carcinoma	LIHC	MDM4	1	1	97	97	98	98	1	1	fisher	1	1
Liver Hepatocellular Carcinoma	LIHC	NKX2-1	3	1	95	97	98	98	3.1	1	fisher	0.621	1
Liver Hepatocellular Carcinoma	LIHC	IRF4	3	2	95	96	98	98	3.1	2	fisher	1	1
Liver Hepatocellular Carcinoma	LIHC	DDR2	5	1	93	97	98	98	5.1	1	fisher	0.212	1
Liver Hepatocellular Carcinoma	LIHC	FUBP1	2	1	96	97	98	98	2	1	fisher	1	1
Liver Hepatocellular Carcinoma	LIHC	NCOR1	3	3	95	95	98	98	3.1	3.1	fisher	1	1
Liver Hepatocellular Carcinoma	LIHC	ATRX	3	1	95	97	98	98	3.1	1	fisher	0.621	1
Liver Hepatocellular Carcinoma	LIHC	POLE	2	2	96	96	98	98	2	2	fisher	1	1
Liver Hepatocellular Carcinoma	LIHC	NSD1	2	1	96	97	98	98	2	1	fisher	1	1
Liver Hepatocellular Carcinoma	LIHC	SMO	1	1	97	97	98	98	1	1	fisher	1	1
Liver Hepatocellular Carcinoma	LIHC	CCND2	2	2	96	96	98	98	2	2	fisher	1	1
Liver Hepatocellular Carcinoma	LIHC	EPHB1	3	1	95	97	98	98	3.1	1	fisher	0.621	1
Liver Hepatocellular Carcinoma	LIHC	SUFU	1	1	97	97	98	98	1	1	fisher	1	1
Liver Hepatocellular Carcinoma	LIHC	MEN1	3	4	95	94	98	98	3.1	4.1	fisher	1	1
Liver Hepatocellular Carcinoma	LIHC	MLH1	1	1	97	97	98	98	1	1	fisher	1	1
Liver Hepatocellular Carcinoma	LIHC	GATA3	6	1	92	97	98	98	6.1	1	fisher	0.118	1
Liver Hepatocellular Carcinoma	LIHC	SF3B1	3	4	95	94	98	98	3.1	4.1	fisher	1	1
Liver Hepatocellular Carcinoma	LIHC	MSH6	2	1	96	97	98	98	2	1	fisher	1	1
Liver Hepatocellular Carcinoma	LIHC	MAP2K4	1	1	97	97	98	98	1	1	fisher	1	1
Liver Hepatocellular Carcinoma	LIHC	RICTOR	4	1	94	97	98	98	4.1	1	fisher	0.369	1
Liver Hepatocellular Carcinoma	LIHC	MAP3K1	4	2	94	96	98	98	4.1	2	fisher	0.683	1
Liver Hepatocellular Carcinoma	LIHC	NOTCH4	4	6	94	92	98	98	4.1	6.1	chisq	0.745	1
Liver Hepatocellular Carcinoma	LIHC	PIK3R1	1	1	97	97	98	98	1	1	fisher	1	1
Liver Hepatocellular Carcinoma	LIHC	PALB2	1	1	97	97	98	98	1	1	fisher	1	1
Liver Hepatocellular Carcinoma	LIHC	EP300	3	1	95	97	98	98	3.1	1	fisher	0.621	1
Liver Hepatocellular Carcinoma	LIHC	CBL	2	1	96	97	98	98	2	1	fisher	1	1
Liver Hepatocellular Carcinoma	LIHC	NTRK1	6	5	92	93	98	98	6.1	5.1	chisq	1	1
Liver Hepatocellular Carcinoma	LIHC	MCL1	5	4	93	94	98	98	5.1	4.1	fisher	1	1
Liver Hepatocellular Carcinoma	LIHC	CCND3	1	2	97	96	98	98	1	2	fisher	1	1
Liver Hepatocellular Carcinoma	LIHC	BTK	3	1	95	97	98	98	3.1	1	fisher	0.621	1
Liver Hepatocellular Carcinoma	LIHC	IKZF1	3	1	95	97	98	98	3.1	1	fisher	0.621	1
Liver Hepatocellular Carcinoma	LIHC	MITF	3	1	95	97	98	98	3.1	1	fisher	0.621	1
Liver Hepatocellular Carcinoma	LIHC	REL	1	1	97	97	98	98	1	1	fisher	1	1
Liver Hepatocellular Carcinoma	LIHC	KDM5A	1	3	97	95	98	98	1	3.1	fisher	0.621	1
Liver Hepatocellular Carcinoma	LIHC	NTRK2	1	2	97	96	98	98	1	2	fisher	1	1
Liver Hepatocellular Carcinoma	LIHC	PRDM1	1	2	97	96	98	98	1	2	fisher	1	1
Liver Hepatocellular Carcinoma	LIHC	RBM10	2	1	96	97	98	98	2	1	fisher	1	1
Liver Hepatocellular Carcinoma	LIHC	MED12	2	2	96	96	98	98	2	2	fisher	1	1
Liver Hepatocellular Carcinoma	LIHC	MYC	2	7	96	91	98	98	2	7.1	fisher	0.17	1
Liver Hepatocellular Carcinoma	LIHC	CDKN2B	2	1	96	97	98	98	2	1	fisher	1	1
Liver Hepatocellular Carcinoma	LIHC	CDK8	1	1	97	97	98	98	1	1	fisher	1	1
Liver Hepatocellular Carcinoma	LIHC	GSK3B	1	1	97	97	98	98	1	1	fisher	1	1
Liver Hepatocellular Carcinoma	LIHC	PIK3CG	1	1	97	97	98	98	1	1	fisher	1	1
Liver Hepatocellular Carcinoma	LIHC	KDM6A	3	3	95	95	98	98	3.1	3.1	fisher	1	1
Liver Hepatocellular Carcinoma	LIHC	EZH2	2	1	96	97	98	98	2	1	fisher	1	1
Liver Hepatocellular Carcinoma	LIHC	JAK1	1	5	97	93	98	98	1	5.1	fisher	0.212	1
Liver Hepatocellular Carcinoma	LIHC	ERBB3	1	1	97	97	98	98	1	1	fisher	1	1
Liver Hepatocellular Carcinoma	LIHC	DAXX	1	1	97	97	98	98	1	1	fisher	1	1
Liver Hepatocellular Carcinoma	LIHC	PMS2	1	1	97	97	98	98	1	1	fisher	1	1
Liver Hepatocellular Carcinoma	LIHC	CDKN1B	1	2	97	96	98	98	1	2	fisher	1	1
Liver Hepatocellular Carcinoma	LIHC	FOXP1	1	1	97	97	98	98	1	1	fisher	1	1
Liver Hepatocellular Carcinoma	LIHC	PARP1	1	2	97	96	98	98	1	2	fisher	1	1
Liver Hepatocellular Carcinoma	LIHC	MAP3K13	2	1	96	97	98	98	2	1	fisher	1	1
Liver Hepatocellular Carcinoma	LIHC	FANCA	2	1	96	97	98	98	2	1	fisher	1	1
Liver Hepatocellular Carcinoma	LIHC	NBN	1	5	97	93	98	98	1	5.1	fisher	0.212	1
Liver Hepatocellular Carcinoma	LIHC	PIK3CB	1	2	97	96	98	98	1	2	fisher	1	1
Liver Hepatocellular Carcinoma	LIHC	TENT5C	1	1	97	97	98	98	1	1	fisher	1	1
Liver Hepatocellular Carcinoma	LIHC	SMAD3	1	1	97	97	98	98	1	1	fisher	1	1
Liver Hepatocellular Carcinoma	LIHC	CDKN1A	1	6	97	92	98	98	1	6.1	fisher	0.118	1
Liver Hepatocellular Carcinoma	LIHC	IL7R	1	1	97	97	98	98	1	1	fisher	1	1
Liver Hepatocellular Carcinoma	LIHC	TET2	1	3	97	95	98	98	1	3.1	fisher	0.621	1
Liver Hepatocellular Carcinoma	LIHC	IDH2	1	1	97	97	98	98	1	1	fisher	1	1
Liver Hepatocellular Carcinoma	LIHC	TNFAIP3	1	2	97	96	98	98	1	2	fisher	1	1
Liver Hepatocellular Carcinoma	LIHC	BCOR	1	1	97	97	98	98	1	1	fisher	1	1
Breast Carcinoma	BRCA	RPTOR	6	3	163	166	169	169	3.6	1.8	fisher	0.502	1
Breast Carcinoma	BRCA	ATM	8	5	161	164	169	169	4.7	3	chisq	0.572	1
Breast Carcinoma	BRCA	FGF3	20	26	149	143	169	169	11.8	15.4	chisq	0.428	1
Breast Carcinoma	BRCA	REL	4	1	165	168	169	169	2.4	0.6	fisher	0.371	1
Breast Carcinoma	BRCA	KMT2A	6	5	163	164	169	169	3.6	3	chisq	1	1
Breast Carcinoma	BRCA	PIK3CA	56	53	113	116	169	169	33.1	31.4	chisq	0.816	1
Breast Carcinoma	BRCA	ATRX	2	1	167	168	169	169	1.2	0.6	fisher	1	1
Breast Carcinoma	BRCA	FGF19	19	28	150	141	169	169	11.2	16.6	chisq	0.209	1
Breast Carcinoma	BRCA	FGF4	19	26	150	143	169	169	11.2	15.4	chisq	0.337	1
Breast Carcinoma	BRCA	CCND1	26	38	143	131	169	169	15.4	22.5	chisq	0.127	1
Breast Carcinoma	BRCA	FLT4	4	6	165	163	169	169	2.4	3.6	chisq	0.748	1
Breast Carcinoma	BRCA	IKBKE	3	10	166	159	169	169	1.8	5.9	chisq	0.0897	1
Breast Carcinoma	BRCA	SRC	1	2	168	167	169	169	0.6	1.2	fisher	1	1
Breast Carcinoma	BRCA	SF3B1	6	4	163	165	169	169	3.6	2.4	chisq	0.748	1
Breast Carcinoma	BRCA	ROS1	5	6	164	163	169	169	3	3.6	chisq	1	1
Breast Carcinoma	BRCA	KDR	3	1	166	168	169	169	1.8	0.6	fisher	0.623	1
Breast Carcinoma	BRCA	RARA	8	7	161	162	169	169	4.7	4.1	chisq	1	1
Breast Carcinoma	BRCA	MSH6	3	1	166	168	169	169	1.8	0.6	fisher	0.623	1
Breast Carcinoma	BRCA	SPEN	7	4	162	165	169	169	4.1	2.4	chisq	0.54	1
Breast Carcinoma	BRCA	NTRK3	4	3	165	166	169	169	2.4	1.8	fisher	1	1
Breast Carcinoma	BRCA	PMS2	2	1	167	168	169	169	1.2	0.6	fisher	1	1
Breast Carcinoma	BRCA	BRD4	5	3	164	166	169	169	3	1.8	fisher	0.723	1
Breast Carcinoma	BRCA	MYC	22	14	147	155	169	169	13	8.3	chisq	0.217	1
Breast Carcinoma	BRCA	SMAD4	2	4	167	165	169	169	1.2	2.4	fisher	0.685	1
Breast Carcinoma	BRCA	KMT2D	6	3	163	166	169	169	3.6	1.8	fisher	0.502	1
Breast Carcinoma	BRCA	BARD1	1	3	168	166	169	169	0.6	1.8	fisher	0.623	1
Breast Carcinoma	BRCA	ERBB3	10	4	159	165	169	169	5.9	2.4	chisq	0.172	1
Breast Carcinoma	BRCA	BRIP1	6	6	163	163	169	169	3.6	3.6	chisq	1	1
Breast Carcinoma	BRCA	ESR1	11	15	158	154	169	169	6.5	8.9	chisq	0.54	1
Breast Carcinoma	BRCA	ARID2	4	2	165	167	169	169	2.4	1.2	fisher	0.685	1
Breast Carcinoma	BRCA	IGF1R	3	7	166	162	169	169	1.8	4.1	chisq	0.336	1
Breast Carcinoma	BRCA	TOP1	3	5	166	164	169	169	1.8	3	fisher	0.723	1
Breast Carcinoma	BRCA	PIK3CB	4	5	165	164	169	169	2.4	3	fisher	1	1
Breast Carcinoma	BRCA	GNAS	12	11	157	158	169	169	7.1	6.5	chisq	1	1
Breast Carcinoma	BRCA	FGFR1	18	21	151	148	169	169	10.7	12.4	chisq	0.733	1
Breast Carcinoma	BRCA	NOTCH2	5	4	164	165	169	169	3	2.4	fisher	1	1
Breast Carcinoma	BRCA	MTOR	2	1	167	168	169	169	1.2	0.6	fisher	1	1
Breast Carcinoma	BRCA	TSC1	3	1	166	168	169	169	1.8	0.6	fisher	0.623	1
Breast Carcinoma	BRCA	FBXW7	4	3	165	166	169	169	2.4	1.8	fisher	1	1
Breast Carcinoma	BRCA	BRCA1	7	3	162	166	169	169	4.1	1.8	chisq	0.336	1
Breast Carcinoma	BRCA	DDR2	7	2	162	167	169	169	4.1	1.2	fisher	0.174	1
Breast Carcinoma	BRCA	MDM2	10	7	159	162	169	169	5.9	4.1	chisq	0.619	1
Breast Carcinoma	BRCA	SMO	1	1	168	168	169	169	0.6	0.6	fisher	1	1
Breast Carcinoma	BRCA	BLM	2	2	167	167	169	169	1.2	1.2	fisher	1	1
Breast Carcinoma	BRCA	MAP3K1	8	7	161	162	169	169	4.7	4.1	chisq	1	1
Breast Carcinoma	BRCA	AXIN1	3	1	166	168	169	169	1.8	0.6	fisher	0.623	1
Breast Carcinoma	BRCA	CTCF	7	2	162	167	169	169	4.1	1.2	fisher	0.174	1
Breast Carcinoma	BRCA	TBX3	10	11	159	158	169	169	5.9	6.5	chisq	1	1
Breast Carcinoma	BRCA	IRF4	3	2	166	167	169	169	1.8	1.2	fisher	1	1
Breast Carcinoma	BRCA	TSC2	7	2	162	167	169	169	4.1	1.2	fisher	0.174	1
Breast Carcinoma	BRCA	FGFR4	5	3	164	166	169	169	3	1.8	fisher	0.723	1
Breast Carcinoma	BRCA	PRKAR1A	5	5	164	164	169	169	3	3	chisq	1	1
Breast Carcinoma	BRCA	WT1	6	1	163	168	169	169	3.6	0.6	fisher	0.121	1
Breast Carcinoma	BRCA	NRAS	2	1	167	168	169	169	1.2	0.6	fisher	1	1
Breast Carcinoma	BRCA	AKT1	10	7	159	162	169	169	5.9	4.1	chisq	0.619	1
Breast Carcinoma	BRCA	SOX9	4	6	165	163	169	169	2.4	3.6	chisq	0.748	1
Breast Carcinoma	BRCA	NF1	11	12	158	157	169	169	6.5	7.1	chisq	1	1
Breast Carcinoma	BRCA	ARID1A	11	7	158	162	169	169	6.5	4.1	chisq	0.467	1
Breast Carcinoma	BRCA	SDHA	3	3	166	166	169	169	1.8	1.8	fisher	1	1
Breast Carcinoma	BRCA	NSD1	10	4	159	165	169	169	5.9	2.4	chisq	0.172	1
Breast Carcinoma	BRCA	FANCA	4	1	165	168	169	169	2.4	0.6	fisher	0.371	1
Breast Carcinoma	BRCA	SMAD2	2	2	167	167	169	169	1.2	1.2	fisher	1	1
Breast Carcinoma	BRCA	NF2	4	1	165	168	169	169	2.4	0.6	fisher	0.371	1
Breast Carcinoma	BRCA	ARID1B	4	4	165	165	169	169	2.4	2.4	fisher	1	1
Breast Carcinoma	BRCA	ALK	7	4	162	165	169	169	4.1	2.4	chisq	0.54	1
Breast Carcinoma	BRCA	DNMT3A	6	3	163	166	169	169	3.6	1.8	fisher	0.502	1
Breast Carcinoma	BRCA	NKX2-1	1	1	168	168	169	169	0.6	0.6	fisher	1	1
Breast Carcinoma	BRCA	RNF43	3	4	166	165	169	169	1.8	2.4	fisher	1	1
Breast Carcinoma	BRCA	SDHB	2	1	167	168	169	169	1.2	0.6	fisher	1	1
Breast Carcinoma	BRCA	FOXP1	3	4	166	165	169	169	1.8	2.4	fisher	1	1
Breast Carcinoma	BRCA	AURKA	5	3	164	166	169	169	3	1.8	fisher	0.723	1
Breast Carcinoma	BRCA	PIK3CG	3	3	166	166	169	169	1.8	1.8	fisher	1	1
Breast Carcinoma	BRCA	TET1	5	3	164	166	169	169	3	1.8	fisher	0.723	1
Breast Carcinoma	BRCA	EP300	3	1	166	168	169	169	1.8	0.6	fisher	0.623	1
Breast Carcinoma	BRCA	TNFAIP3	1	3	168	166	169	169	0.6	1.8	fisher	0.623	1
Breast Carcinoma	BRCA	MCL1	9	12	160	157	169	169	5.3	7.1	chisq	0.652	1
Breast Carcinoma	BRCA	NOTCH4	8	3	161	166	169	169	4.7	1.8	chisq	0.22	1
Breast Carcinoma	BRCA	CARD11	5	2	164	167	169	169	3	1.2	fisher	0.448	1
Breast Carcinoma	BRCA	POLE	4	4	165	165	169	169	2.4	2.4	fisher	1	1
Breast Carcinoma	BRCA	TET2	1	2	168	167	169	169	0.6	1.2	fisher	1	1
Breast Carcinoma	BRCA	NTRK1	4	1	165	168	169	169	2.4	0.6	fisher	0.371	1
Breast Carcinoma	BRCA	IDH2	3	5	166	164	169	169	1.8	3	fisher	0.723	1
Breast Carcinoma	BRCA	GATA2	2	1	167	168	169	169	1.2	0.6	fisher	1	1
Breast Carcinoma	BRCA	ATR	5	1	164	168	169	169	3	0.6	fisher	0.215	1
Breast Carcinoma	BRCA	KEAP1	2	1	167	168	169	169	1.2	0.6	fisher	1	1
Breast Carcinoma	BRCA	SETD2	5	1	164	168	169	169	3	0.6	fisher	0.215	1
Breast Carcinoma	BRCA	MAP2K4	12	12	157	157	169	169	7.1	7.1	chisq	1	1
Breast Carcinoma	BRCA	FGFR2	3	3	166	166	169	169	1.8	1.8	fisher	1	1
Breast Carcinoma	BRCA	RET	3	1	166	168	169	169	1.8	0.6	fisher	0.623	1
Breast Carcinoma	BRCA	DAXX	3	2	166	167	169	169	1.8	1.2	fisher	1	1
Breast Carcinoma	BRCA	PIK3R2	3	2	166	167	169	169	1.8	1.2	fisher	1	1
Breast Carcinoma	BRCA	SMAD3	3	1	166	168	169	169	1.8	0.6	fisher	0.623	1
Breast Carcinoma	BRCA	CRKL	1	1	168	168	169	169	0.6	0.6	fisher	1	1
Breast Carcinoma	BRCA	TERT	11	5	158	164	169	169	6.5	3	chisq	0.2	1
Breast Carcinoma	BRCA	RB1	8	6	161	163	169	169	4.7	3.6	chisq	0.785	1
Breast Carcinoma	BRCA	MED12	6	4	163	165	169	169	3.6	2.4	chisq	0.748	1
Breast Carcinoma	BRCA	BRCA2	12	6	157	163	169	169	7.1	3.6	chisq	0.226	1
Breast Carcinoma	BRCA	MRE11	1	2	168	167	169	169	0.6	1.2	fisher	1	1
Breast Carcinoma	BRCA	JAK1	3	2	166	167	169	169	1.8	1.2	fisher	1	1
Breast Carcinoma	BRCA	FAT1	4	4	165	165	169	169	2.4	2.4	fisher	1	1
Breast Carcinoma	BRCA	AKT3	6	6	163	163	169	169	3.6	3.6	chisq	1	1
Breast Carcinoma	BRCA	PALB2	3	4	166	165	169	169	1.8	2.4	fisher	1	1
Breast Carcinoma	BRCA	RAC1	4	1	165	168	169	169	2.4	0.6	fisher	0.371	1
Breast Carcinoma	BRCA	NOTCH3	4	2	165	167	169	169	2.4	1.2	fisher	0.685	1
Breast Carcinoma	BRCA	PTEN	19	24	150	145	169	169	11.2	14.2	chisq	0.514	1
Breast Carcinoma	BRCA	CDKN2B	6	2	163	167	169	169	3.6	1.2	fisher	0.283	1
Breast Carcinoma	BRCA	YES1	3	1	166	168	169	169	1.8	0.6	fisher	0.623	1
Breast Carcinoma	BRCA	RAD51B	1	1	168	168	169	169	0.6	0.6	fisher	1	1
Breast Carcinoma	BRCA	PRDM1	2	2	167	167	169	169	1.2	1.2	fisher	1	1
Breast Carcinoma	BRCA	SMARCA4	4	1	165	168	169	169	2.4	0.6	fisher	0.371	1
Breast Carcinoma	BRCA	CDH1	12	20	157	149	169	169	7.1	11.8	chisq	0.193	1
Breast Carcinoma	BRCA	PIK3R1	4	2	165	167	169	169	2.4	1.2	fisher	0.685	1
Breast Carcinoma	BRCA	ERBB4	3	2	166	167	169	169	1.8	1.2	fisher	1	1
Breast Carcinoma	BRCA	RICTOR	7	4	162	165	169	169	4.1	2.4	chisq	0.54	1
Breast Carcinoma	BRCA	NOTCH1	7	2	162	167	169	169	4.1	1.2	fisher	0.174	1
Breast Carcinoma	BRCA	ERG	3	2	166	167	169	169	1.8	1.2	fisher	1	1
Breast Carcinoma	BRCA	FH	2	7	167	162	169	169	1.2	4.1	fisher	0.174	1
Breast Carcinoma	BRCA	BCL6	4	1	165	168	169	169	2.4	0.6	fisher	0.371	1
Breast Carcinoma	BRCA	AKT2	4	2	165	167	169	169	2.4	1.2	fisher	0.685	1
Breast Carcinoma	BRCA	JAK2	6	4	163	165	169	169	3.6	2.4	chisq	0.748	1
Breast Carcinoma	BRCA	RAF1	1	1	168	168	169	169	0.6	0.6	fisher	1	1
Breast Carcinoma	BRCA	U2AF1	1	1	168	168	169	169	0.6	0.6	fisher	1	1
Breast Carcinoma	BRCA	AR	6	1	163	168	169	169	3.6	0.6	fisher	0.121	1
Breast Carcinoma	BRCA	PBRM1	5	2	164	167	169	169	3	1.2	fisher	0.448	1
Breast Carcinoma	BRCA	MAP2K1	2	3	167	166	169	169	1.2	1.8	fisher	1	1
Breast Carcinoma	BRCA	STAG2	3	2	166	167	169	169	1.8	1.2	fisher	1	1
Breast Carcinoma	BRCA	EPHA3	3	1	166	168	169	169	1.8	0.6	fisher	0.623	1
Breast Carcinoma	BRCA	APC	1	1	168	168	169	169	0.6	0.6	fisher	1	1
Breast Carcinoma	BRCA	IKZF1	4	2	165	167	169	169	2.4	1.2	fisher	0.685	1
Breast Carcinoma	BRCA	CCND2	5	2	164	167	169	169	3	1.2	fisher	0.448	1
Breast Carcinoma	BRCA	ETV6	3	4	166	165	169	169	1.8	2.4	fisher	1	1
Breast Carcinoma	BRCA	KDM5A	4	3	165	166	169	169	2.4	1.8	fisher	1	1
Breast Carcinoma	BRCA	RAD52	3	3	166	166	169	169	1.8	1.8	fisher	1	1
Breast Carcinoma	BRCA	HGF	3	3	166	166	169	169	1.8	1.8	fisher	1	1
Breast Carcinoma	BRCA	TMPRSS2	1	4	168	165	169	169	0.6	2.4	fisher	0.371	1
Breast Carcinoma	BRCA	CD274	4	4	165	165	169	169	2.4	2.4	fisher	1	1
Breast Carcinoma	BRCA	EPHA5	1	2	168	167	169	169	0.6	1.2	fisher	1	1
Breast Carcinoma	BRCA	KDM6A	3	2	166	167	169	169	1.8	1.2	fisher	1	1
Breast Carcinoma	BRCA	IRS2	1	2	168	167	169	169	0.6	1.2	fisher	1	1
Breast Carcinoma	BRCA	FGFR3	3	1	166	168	169	169	1.8	0.6	fisher	0.623	1
Breast Carcinoma	BRCA	MAP3K13	3	4	166	165	169	169	1.8	2.4	fisher	1	1
Breast Carcinoma	BRCA	CDK8	2	1	167	168	169	169	1.2	0.6	fisher	1	1
Breast Carcinoma	BRCA	CDK4	2	4	167	165	169	169	1.2	2.4	fisher	0.685	1
Breast Carcinoma	BRCA	CIC	5	3	164	166	169	169	3	1.8	fisher	0.723	1
Breast Carcinoma	BRCA	BCL2L1	2	1	167	168	169	169	1.2	0.6	fisher	1	1
Breast Carcinoma	BRCA	NFE2L2	2	1	167	168	169	169	1.2	0.6	fisher	1	1
Breast Carcinoma	BRCA	CBFB	1	1	168	168	169	169	0.6	0.6	fisher	1	1
Breast Carcinoma	BRCA	BAP1	1	2	168	167	169	169	0.6	1.2	fisher	1	1
Breast Carcinoma	BRCA	RAD51D	2	1	167	168	169	169	1.2	0.6	fisher	1	1
Breast Carcinoma	BRCA	PAX5	2	2	167	167	169	169	1.2	1.2	fisher	1	1
Breast Carcinoma	BRCA	TGFBR1	1	1	168	168	169	169	0.6	0.6	fisher	1	1
Breast Carcinoma	BRCA	HRAS	2	1	167	168	169	169	1.2	0.6	fisher	1	1
Breast Carcinoma	BRCA	AXIN2	2	1	167	168	169	169	1.2	0.6	fisher	1	1
Breast Carcinoma	BRCA	JAK3	2	2	167	167	169	169	1.2	1.2	fisher	1	1
Breast Carcinoma	BRCA	PDGFRA	1	4	168	165	169	169	0.6	2.4	fisher	0.371	1
Breast Carcinoma	BRCA	CDC73	2	7	167	162	169	169	1.2	4.1	fisher	0.174	1
Breast Carcinoma	BRCA	RAD54L	3	1	166	168	169	169	1.8	0.6	fisher	0.623	1
Breast Carcinoma	BRCA	SMARCB1	1	1	168	168	169	169	0.6	0.6	fisher	1	1
Breast Carcinoma	BRCA	MPL	1	2	168	167	169	169	0.6	1.2	fisher	1	1
Breast Carcinoma	BRCA	TENT5C	1	2	168	167	169	169	0.6	1.2	fisher	1	1
Breast Carcinoma	BRCA	LMO1	1	2	168	167	169	169	0.6	1.2	fisher	1	1
Breast Carcinoma	BRCA	RBM10	2	2	167	167	169	169	1.2	1.2	fisher	1	1
Breast Carcinoma	BRCA	SPOP	2	6	167	163	169	169	1.2	3.6	fisher	0.283	1
Breast Carcinoma	BRCA	CD79B	3	2	166	167	169	169	1.8	1.2	fisher	1	1
Breast Carcinoma	BRCA	CHEK2	1	1	168	168	169	169	0.6	0.6	fisher	1	1
Breast Carcinoma	BRCA	PARP1	3	7	166	162	169	169	1.8	4.1	chisq	0.336	1
Breast Carcinoma	BRCA	INPP4B	1	1	168	168	169	169	0.6	0.6	fisher	1	1
Breast Carcinoma	BRCA	AXL	1	1	168	168	169	169	0.6	0.6	fisher	1	1
Breast Carcinoma	BRCA	RUNX1	2	7	167	162	169	169	1.2	4.1	fisher	0.174	1
Breast Carcinoma	BRCA	DICER1	1	3	168	166	169	169	0.6	1.8	fisher	0.623	1
Breast Carcinoma	BRCA	PPP2R1A	2	5	167	164	169	169	1.2	3	fisher	0.448	1
Breast Carcinoma	BRCA	SOX2	1	3	168	166	169	169	0.6	1.8	fisher	0.623	1
Breast Carcinoma	BRCA	MEN1	1	2	168	167	169	169	0.6	1.2	fisher	1	1
Colorectal Carcinoma	CRC	FAT1	50	55	577	572	627	627	8	8.8	chisq	0.683	1
Colorectal Carcinoma	CRC	PIK3CG	27	28	600	599	627	627	4.3	4.5	chisq	1	1
Colorectal Carcinoma	CRC	PRDM1	13	15	614	612	627	627	2.1	2.4	chisq	0.848	1
Colorectal Carcinoma	CRC	MAP2K4	26	21	601	606	627	627	4.1	3.3	chisq	0.552	1
Colorectal Carcinoma	CRC	MLH1	16	17	611	610	627	627	2.6	2.7	chisq	1	1
Colorectal Carcinoma	CRC	JAK3	19	20	608	607	627	627	3	3.2	chisq	1	1
Colorectal Carcinoma	CRC	EP300	39	38	588	589	627	627	6.2	6.1	chisq	1	1
Colorectal Carcinoma	CRC	RPTOR	20	19	607	608	627	627	3.2	3	chisq	1	1
Colorectal Carcinoma	CRC	TGFBR1	15	19	612	608	627	627	2.4	3	chisq	0.602	1
Colorectal Carcinoma	CRC	ATM	65	63	562	564	627	627	10.4	10	chisq	0.926	1
Colorectal Carcinoma	CRC	XPO1	15	11	612	616	627	627	2.4	1.8	chisq	0.552	1
Colorectal Carcinoma	CRC	ALK	35	31	592	596	627	627	5.6	4.9	chisq	0.704	1
Colorectal Carcinoma	CRC	KMT2C	54	54	573	573	627	627	8.6	8.6	chisq	1	1
Colorectal Carcinoma	CRC	DOT1L	24	28	603	599	627	627	3.8	4.5	chisq	0.671	1
Colorectal Carcinoma	CRC	FANCA	24	27	603	600	627	627	3.8	4.3	chisq	0.775	1
Colorectal Carcinoma	CRC	MYCN	12	10	615	617	627	627	1.9	1.6	chisq	0.83	1
Colorectal Carcinoma	CRC	FLT1	37	43	590	584	627	627	5.9	6.9	chisq	0.563	1
Colorectal Carcinoma	CRC	ARID1A	60	66	567	561	627	627	9.6	10.5	chisq	0.639	1
Colorectal Carcinoma	CRC	SETD2	27	30	600	597	627	627	4.3	4.8	chisq	0.786	1
Colorectal Carcinoma	CRC	CDKN2A	17	20	610	607	627	627	2.7	3.2	chisq	0.739	1
Colorectal Carcinoma	CRC	CDH1	18	21	609	606	627	627	2.9	3.3	chisq	0.745	1
Colorectal Carcinoma	CRC	MAP3K1	28	30	599	597	627	627	4.5	4.8	chisq	0.893	1
Colorectal Carcinoma	CRC	MTOR	34	37	593	590	627	627	5.4	5.9	chisq	0.807	1
Colorectal Carcinoma	CRC	VHL	5	3	622	624	627	627	0.8	0.5	fisher	0.726	1
Colorectal Carcinoma	CRC	CDKN2B	14	14	613	613	627	627	2.2	2.2	chisq	1	1
Colorectal Carcinoma	CRC	TERT	34	33	593	594	627	627	5.4	5.3	chisq	1	1
Colorectal Carcinoma	CRC	SOX9	63	70	564	557	627	627	10	11.2	chisq	0.582	1
Colorectal Carcinoma	CRC	TGFBR2	35	35	592	592	627	627	5.6	5.6	chisq	1	1
Colorectal Carcinoma	CRC	KEAP1	11	9	616	618	627	627	1.8	1.4	chisq	0.822	1
Colorectal Carcinoma	CRC	EPHA3	26	27	601	600	627	627	4.1	4.3	chisq	1	1
Colorectal Carcinoma	CRC	PIK3R2	14	14	613	613	627	627	2.2	2.2	chisq	1	1
Colorectal Carcinoma	CRC	NTRK3	27	24	600	603	627	627	4.3	3.8	chisq	0.775	1
Colorectal Carcinoma	CRC	APC	451	456	176	171	627	627	71.9	72.7	chisq	0.801	1
Colorectal Carcinoma	CRC	BRCA1	23	27	604	600	627	627	3.7	4.3	chisq	0.665	1
Colorectal Carcinoma	CRC	TSC1	21	21	606	606	627	627	3.3	3.3	chisq	1	1
Colorectal Carcinoma	CRC	NBN	20	17	607	610	627	627	3.2	2.7	chisq	0.739	1
Colorectal Carcinoma	CRC	FGFR2	17	19	610	608	627	627	2.7	3	chisq	0.866	1
Colorectal Carcinoma	CRC	MAP2K1	14	13	613	614	627	627	2.2	2.1	chisq	1	1
Colorectal Carcinoma	CRC	IRS2	31	33	596	594	627	627	4.9	5.3	chisq	0.898	1
Colorectal Carcinoma	CRC	GSK3B	8	9	619	618	627	627	1.3	1.4	chisq	1	1
Colorectal Carcinoma	CRC	ARID1B	38	40	589	587	627	627	6.1	6.4	chisq	0.907	1
Colorectal Carcinoma	CRC	DICER1	31	31	596	596	627	627	4.9	4.9	chisq	1	1
Colorectal Carcinoma	CRC	EPHA5	44	45	583	582	627	627	7	7.2	chisq	1	1
Colorectal Carcinoma	CRC	FGF4	8	10	619	617	627	627	1.3	1.6	chisq	0.812	1
Colorectal Carcinoma	CRC	KDR	24	29	603	598	627	627	3.8	4.6	chisq	0.575	1
Colorectal Carcinoma	CRC	MUTYH	11	8	616	619	627	627	1.8	1.3	chisq	0.644	1
Colorectal Carcinoma	CRC	RAD50	24	21	603	606	627	627	3.8	3.3	chisq	0.761	1
Colorectal Carcinoma	CRC	STAG2	17	18	610	609	627	627	2.7	2.9	chisq	1	1
Colorectal Carcinoma	CRC	REL	11	10	616	617	627	627	1.8	1.6	chisq	1	1
Colorectal Carcinoma	CRC	IL7R	15	12	612	615	627	627	2.4	1.9	chisq	0.697	1
Colorectal Carcinoma	CRC	ERBB4	40	42	587	585	627	627	6.4	6.7	chisq	0.909	1
Colorectal Carcinoma	CRC	DNMT3A	16	16	611	611	627	627	2.6	2.6	chisq	1	1
Colorectal Carcinoma	CRC	KRAS	289	286	338	341	627	627	46.1	45.6	chisq	0.91	1
Colorectal Carcinoma	CRC	AKT2	12	9	615	618	627	627	1.9	1.4	chisq	0.66	1
Colorectal Carcinoma	CRC	RARA	20	16	607	611	627	627	3.2	2.6	chisq	0.612	1
Colorectal Carcinoma	CRC	ERBB2	50	48	577	579	627	627	8	7.7	chisq	0.916	1
Colorectal Carcinoma	CRC	BRCA2	42	47	585	580	627	627	6.7	7.5	chisq	0.66	1
Colorectal Carcinoma	CRC	ERBB3	34	36	593	591	627	627	5.4	5.7	chisq	0.902	1
Colorectal Carcinoma	CRC	EPHB1	29	27	598	600	627	627	4.6	4.3	chisq	0.891	1
Colorectal Carcinoma	CRC	BCL2L11	5	5	622	622	627	627	0.8	0.8	chisq	1	1
Colorectal Carcinoma	CRC	SUFU	8	5	619	622	627	627	1.3	0.8	chisq	0.577	1
Colorectal Carcinoma	CRC	AKT1	16	16	611	611	627	627	2.6	2.6	chisq	1	1
Colorectal Carcinoma	CRC	FH	8	6	619	621	627	627	1.3	1	chisq	0.788	1
Colorectal Carcinoma	CRC	FBXW7	85	87	542	540	627	627	13.6	13.9	chisq	0.935	1
Colorectal Carcinoma	CRC	CBL	8	8	619	619	627	627	1.3	1.3	chisq	1	1
Colorectal Carcinoma	CRC	CD274	3	5	624	622	627	627	0.5	0.8	fisher	0.726	1
Colorectal Carcinoma	CRC	YES1	13	15	614	612	627	627	2.1	2.4	chisq	0.848	1
Colorectal Carcinoma	CRC	NF1	33	38	594	589	627	627	5.3	6.1	chisq	0.625	1
Colorectal Carcinoma	CRC	MET	20	23	607	604	627	627	3.2	3.7	chisq	0.756	1
Colorectal Carcinoma	CRC	MAP3K13	17	19	610	608	627	627	2.7	3	chisq	0.866	1
Colorectal Carcinoma	CRC	GATA3	10	13	617	614	627	627	1.6	2.1	chisq	0.674	1
Colorectal Carcinoma	CRC	PMS2	14	10	613	617	627	627	2.2	1.6	chisq	0.536	1
Colorectal Carcinoma	CRC	BARD1	19	18	608	609	627	627	3	2.9	chisq	1	1
Colorectal Carcinoma	CRC	RAD51C	4	5	623	622	627	627	0.6	0.8	fisher	1	1
Colorectal Carcinoma	CRC	DDR2	11	12	616	615	627	627	1.8	1.9	chisq	1	1
Colorectal Carcinoma	CRC	FGF19	8	7	619	620	627	627	1.3	1.1	chisq	1	1
Colorectal Carcinoma	CRC	INPP4B	20	19	607	608	627	627	3.2	3	chisq	1	1
Colorectal Carcinoma	CRC	ATRX	32	34	595	593	627	627	5.1	5.4	chisq	0.899	1
Colorectal Carcinoma	CRC	WT1	9	7	618	620	627	627	1.4	1.1	chisq	0.801	1
Colorectal Carcinoma	CRC	NOTCH2	22	24	605	603	627	627	3.5	3.8	chisq	0.881	1
Colorectal Carcinoma	CRC	ROS1	31	37	596	590	627	627	4.9	5.9	chisq	0.533	1
Colorectal Carcinoma	CRC	MED12	28	33	599	594	627	627	4.5	5.3	chisq	0.6	1
Colorectal Carcinoma	CRC	NTRK2	14	17	613	610	627	627	2.2	2.7	chisq	0.716	1
Colorectal Carcinoma	CRC	RICTOR	30	26	597	601	627	627	4.8	4.1	chisq	0.682	1
Colorectal Carcinoma	CRC	NKX2-1	13	11	614	616	627	627	2.1	1.8	chisq	0.837	1
Colorectal Carcinoma	CRC	BMPR1A	12	14	615	613	627	627	1.9	2.2	chisq	0.843	1
Colorectal Carcinoma	CRC	PAX5	13	13	614	614	627	627	2.1	2.1	chisq	1	1
Colorectal Carcinoma	CRC	IGF2	9	8	618	619	627	627	1.4	1.3	chisq	1	1
Colorectal Carcinoma	CRC	BAP1	12	12	615	615	627	627	1.9	1.9	chisq	1	1
Colorectal Carcinoma	CRC	GNAS	56	59	571	568	627	627	8.9	9.4	chisq	0.845	1
Colorectal Carcinoma	CRC	PALB2	16	18	611	609	627	627	2.6	2.9	chisq	0.862	1
Colorectal Carcinoma	CRC	IKBKE	14	10	613	617	627	627	2.2	1.6	chisq	0.536	1
Colorectal Carcinoma	CRC	SDHD	3	5	624	622	627	627	0.5	0.8	fisher	0.726	1
Colorectal Carcinoma	CRC	SPEN	32	38	595	589	627	627	5.1	6.1	chisq	0.539	1
Colorectal Carcinoma	CRC	CDK6	9	8	618	619	627	627	1.4	1.3	chisq	1	1
Colorectal Carcinoma	CRC	EPCAM	4	5	623	622	627	627	0.6	0.8	fisher	1	1
Colorectal Carcinoma	CRC	MYC	26	27	601	600	627	627	4.1	4.3	chisq	1	1
Colorectal Carcinoma	CRC	RAD51D	3	5	624	622	627	627	0.5	0.8	fisher	0.726	1
Colorectal Carcinoma	CRC	JAK2	12	12	615	615	627	627	1.9	1.9	chisq	1	1
Colorectal Carcinoma	CRC	TOP1	23	27	604	600	627	627	3.7	4.3	chisq	0.665	1
Colorectal Carcinoma	CRC	MPL	7	10	620	617	627	627	1.1	1.6	chisq	0.625	1
Colorectal Carcinoma	CRC	GATA2	9	7	618	620	627	627	1.4	1.1	chisq	0.801	1
Colorectal Carcinoma	CRC	GNA11	10	11	617	616	627	627	1.6	1.8	chisq	1	1
Colorectal Carcinoma	CRC	HRAS	5	6	622	621	627	627	0.8	1	chisq	1	1
Colorectal Carcinoma	CRC	PARP1	13	9	614	618	627	627	2.1	1.4	chisq	0.519	1
Colorectal Carcinoma	CRC	CDKN2C	2	4	625	623	627	627	0.3	0.6	fisher	0.687	1
Colorectal Carcinoma	CRC	RAD51	5	4	622	623	627	627	0.8	0.6	fisher	1	1
Colorectal Carcinoma	CRC	TBX3	18	18	609	609	627	627	2.9	2.9	chisq	1	1
Colorectal Carcinoma	CRC	NFE2L2	8	9	619	618	627	627	1.3	1.4	chisq	1	1
Colorectal Carcinoma	CRC	GATA1	10	9	617	618	627	627	1.6	1.4	chisq	1	1
Colorectal Carcinoma	CRC	CDK8	27	22	600	605	627	627	4.3	3.5	chisq	0.56	1
Colorectal Carcinoma	CRC	DAXX	10	12	617	615	627	627	1.6	1.9	chisq	0.83	1
Colorectal Carcinoma	CRC	BRIP1	15	13	612	614	627	627	2.4	2.1	chisq	0.848	1
Colorectal Carcinoma	CRC	ERG	11	11	616	616	627	627	1.8	1.8	chisq	1	1
Colorectal Carcinoma	CRC	BTK	6	8	621	619	627	627	1	1.3	chisq	0.788	1
Colorectal Carcinoma	CRC	TMPRSS2	4	6	623	621	627	627	0.6	1	chisq	0.751	1
Colorectal Carcinoma	CRC	CD79B	4	5	623	622	627	627	0.6	0.8	fisher	1	1
Colorectal Carcinoma	CRC	IDH1	8	11	619	616	627	627	1.3	1.8	chisq	0.644	1
Colorectal Carcinoma	CRC	SMAD3	27	33	600	594	627	627	4.3	5.3	chisq	0.508	1
Colorectal Carcinoma	CRC	FOXL2	5	8	622	619	627	627	0.8	1.3	chisq	0.577	1
Colorectal Carcinoma	CRC	GNAQ	6	6	621	621	627	627	1	1	chisq	1	1
Colorectal Carcinoma	CRC	RHOA	5	7	622	620	627	627	0.8	1.1	chisq	0.772	1
Colorectal Carcinoma	CRC	AURKB	3	6	624	621	627	627	0.5	1	fisher	0.506	1
Colorectal Carcinoma	CRC	CDK4	6	6	621	621	627	627	1	1	chisq	1	1
Colorectal Carcinoma	CRC	MYD88	4	5	623	622	627	627	0.6	0.8	fisher	1	1
Colorectal Carcinoma	CRC	PRKAR1A	5	4	622	623	627	627	0.8	0.6	fisher	1	1
Colorectal Carcinoma	CRC	CCND1	8	7	619	620	627	627	1.3	1.1	chisq	1	1
Colorectal Carcinoma	CRC	CHEK1	6	8	621	619	627	627	1	1.3	chisq	0.788	1
Colorectal Carcinoma	CRC	SOCS1	2	3	625	624	627	627	0.3	0.5	fisher	1	1
Colorectal Carcinoma	CRC	STK11	10	10	617	617	627	627	1.6	1.6	chisq	1	1
Colorectal Carcinoma	CRC	NPM1	7	4	620	623	627	627	1.1	0.6	chisq	0.545	1
Colorectal Carcinoma	CRC	MAP2K2	9	6	618	621	627	627	1.4	1	chisq	0.603	1
Colorectal Carcinoma	CRC	CCND2	27	23	600	604	627	627	4.3	3.7	chisq	0.665	1
Colorectal Carcinoma	CRC	CCNE1	8	11	619	616	627	627	1.3	1.8	chisq	0.644	1
Colorectal Carcinoma	CRC	CDKN1A	2	3	625	624	627	627	0.3	0.5	fisher	1	1
Colorectal Carcinoma	CRC	XIAP	5	7	622	620	627	627	0.8	1.1	chisq	0.772	1
Colorectal Carcinoma	CRC	RAC1	7	4	620	623	627	627	1.1	0.6	chisq	0.545	1
Colorectal Carcinoma	CRC	SDHB	1	3	626	624	627	627	0.2	0.5	fisher	0.624	1
Ovarian Carcinoma	OV	RAD52	9	4	111	116	120	120	7.5	3.3	chisq	0.254	1
Ovarian Carcinoma	OV	KDM5A	10	7	110	113	120	120	8.3	5.8	chisq	0.615	1
Ovarian Carcinoma	OV	MTOR	2	1	118	119	120	120	1.7	0.8	fisher	1	1
Ovarian Carcinoma	OV	CREBBP	8	1	112	119	120	120	6.7	0.8	fisher	0.0356	1
Ovarian Carcinoma	OV	BRCA2	6	2	114	118	120	120	5	1.7	fisher	0.281	1
Ovarian Carcinoma	OV	TP53	91	77	29	43	120	120	75.8	64.2	chisq	0.0671	1
Ovarian Carcinoma	OV	CCNE1	5	12	115	108	120	120	4.2	10	chisq	0.131	1
Ovarian Carcinoma	OV	GATA2	1	1	119	119	120	120	0.8	0.8	fisher	1	1
Ovarian Carcinoma	OV	ARID1B	2	1	118	119	120	120	1.7	0.8	fisher	1	1
Ovarian Carcinoma	OV	GNAS	4	2	116	118	120	120	3.3	1.7	fisher	0.684	1
Ovarian Carcinoma	OV	KMT2C	7	5	113	115	120	120	5.8	4.2	chisq	0.767	1
Ovarian Carcinoma	OV	CCND2	6	4	114	116	120	120	5	3.3	chisq	0.747	1
Ovarian Carcinoma	OV	NTRK3	5	4	115	116	120	120	4.2	3.3	fisher	1	1
Ovarian Carcinoma	OV	ATM	6	2	114	118	120	120	5	1.7	fisher	0.281	1
Ovarian Carcinoma	OV	NOTCH1	4	1	116	119	120	120	3.3	0.8	fisher	0.37	1
Ovarian Carcinoma	OV	MYC	6	7	114	113	120	120	5	5.8	chisq	1	1
Ovarian Carcinoma	OV	IGF1R	7	1	113	119	120	120	5.8	0.8	fisher	0.0658	1
Ovarian Carcinoma	OV	CCND1	4	2	116	118	120	120	3.3	1.7	fisher	0.684	1
Ovarian Carcinoma	OV	NF1	12	6	108	114	120	120	10	5	chisq	0.22	1
Ovarian Carcinoma	OV	NOTCH2	5	1	115	119	120	120	4.2	0.8	fisher	0.213	1
Ovarian Carcinoma	OV	IRF4	3	4	117	116	120	120	2.5	3.3	fisher	1	1
Ovarian Carcinoma	OV	CIC	5	1	115	119	120	120	4.2	0.8	fisher	0.213	1
Ovarian Carcinoma	OV	RPTOR	7	1	113	119	120	120	5.8	0.8	fisher	0.0658	1
Ovarian Carcinoma	OV	BCOR	4	6	116	114	120	120	3.3	5	chisq	0.747	1
Ovarian Carcinoma	OV	BCL2L1	1	3	119	117	120	120	0.8	2.5	fisher	0.622	1
Ovarian Carcinoma	OV	KMT2D	13	6	107	114	120	120	10.8	5	chisq	0.151	1
Ovarian Carcinoma	OV	SRC	3	1	117	119	120	120	2.5	0.8	fisher	0.622	1
Ovarian Carcinoma	OV	CDK12	2	3	118	117	120	120	1.7	2.5	fisher	1	1
Ovarian Carcinoma	OV	MED12	5	3	115	117	120	120	4.2	2.5	fisher	0.722	1
Ovarian Carcinoma	OV	EPHB1	3	1	117	119	120	120	2.5	0.8	fisher	0.622	1
Ovarian Carcinoma	OV	NSD1	5	1	115	119	120	120	4.2	0.8	fisher	0.213	1
Ovarian Carcinoma	OV	IKBKE	1	1	119	119	120	120	0.8	0.8	fisher	1	1
Ovarian Carcinoma	OV	HRAS	2	1	118	119	120	120	1.7	0.8	fisher	1	1
Ovarian Carcinoma	OV	TERT	4	8	116	112	120	120	3.3	6.7	chisq	0.374	1
Ovarian Carcinoma	OV	FGFR4	3	1	117	119	120	120	2.5	0.8	fisher	0.622	1
Ovarian Carcinoma	OV	BRCA1	9	4	111	116	120	120	7.5	3.3	chisq	0.254	1
Ovarian Carcinoma	OV	SDHA	3	2	117	118	120	120	2.5	1.7	fisher	1	1
Ovarian Carcinoma	OV	ERBB2	4	2	116	118	120	120	3.3	1.7	fisher	0.684	1
Ovarian Carcinoma	OV	AKT2	4	5	116	115	120	120	3.3	4.2	fisher	1	1
Ovarian Carcinoma	OV	EP300	2	3	118	117	120	120	1.7	2.5	fisher	1	1
Ovarian Carcinoma	OV	NFE2L2	6	1	114	119	120	120	5	0.8	fisher	0.12	1
Ovarian Carcinoma	OV	FBXW7	2	2	118	118	120	120	1.7	1.7	fisher	1	1
Ovarian Carcinoma	OV	ERBB4	3	3	117	117	120	120	2.5	2.5	fisher	1	1
Ovarian Carcinoma	OV	ARID1A	6	20	114	100	120	120	5	16.7	chisq	0.00694	1
Ovarian Carcinoma	OV	PIK3CA	9	18	111	102	120	120	7.5	15	chisq	0.102	1
Ovarian Carcinoma	OV	CD274	2	1	118	119	120	120	1.7	0.8	fisher	1	1
Ovarian Carcinoma	OV	JAK2	4	1	116	119	120	120	3.3	0.8	fisher	0.37	1
Ovarian Carcinoma	OV	GATA3	5	2	115	118	120	120	4.2	1.7	fisher	0.446	1
Ovarian Carcinoma	OV	CDKN1B	3	8	117	112	120	120	2.5	6.7	chisq	0.217	1
Ovarian Carcinoma	OV	RB1	7	6	113	114	120	120	5.8	5	chisq	1	1
Ovarian Carcinoma	OV	PIK3R1	4	3	116	117	120	120	3.3	2.5	fisher	1	1
Ovarian Carcinoma	OV	KDR	3	2	117	118	120	120	2.5	1.7	fisher	1	1
Ovarian Carcinoma	OV	MDM2	4	1	116	119	120	120	3.3	0.8	fisher	0.37	1
Ovarian Carcinoma	OV	TMPRSS2	2	1	118	119	120	120	1.7	0.8	fisher	1	1
Ovarian Carcinoma	OV	CDKN2A	7	7	113	113	120	120	5.8	5.8	chisq	1	1
Ovarian Carcinoma	OV	KRAS	15	18	105	102	120	120	12.5	15	chisq	0.708	1
Ovarian Carcinoma	OV	MAP2K4	1	1	119	119	120	120	0.8	0.8	fisher	1	1
Ovarian Carcinoma	OV	SMAD4	3	3	117	117	120	120	2.5	2.5	fisher	1	1
Ovarian Carcinoma	OV	CDKN2B	3	3	117	117	120	120	2.5	2.5	fisher	1	1
Ovarian Carcinoma	OV	SOX2	7	4	113	116	120	120	5.8	3.3	chisq	0.537	1
Ovarian Carcinoma	OV	WT1	3	4	117	116	120	120	2.5	3.3	fisher	1	1
Ovarian Carcinoma	OV	MCL1	3	6	117	114	120	120	2.5	5	fisher	0.499	1
Ovarian Carcinoma	OV	AKT3	3	2	117	118	120	120	2.5	1.7	fisher	1	1
Ovarian Carcinoma	OV	NOTCH4	1	1	119	119	120	120	0.8	0.8	fisher	1	1
Ovarian Carcinoma	OV	ALK	2	1	118	119	120	120	1.7	0.8	fisher	1	1
Ovarian Carcinoma	OV	FGFR1	3	2	117	118	120	120	2.5	1.7	fisher	1	1
Ovarian Carcinoma	OV	SF3B1	1	1	119	119	120	120	0.8	0.8	fisher	1	1
Ovarian Carcinoma	OV	SPEN	5	3	115	117	120	120	4.2	2.5	fisher	0.722	1
Ovarian Carcinoma	OV	ERBB3	1	2	119	118	120	120	0.8	1.7	fisher	1	1
Ovarian Carcinoma	OV	PBRM1	2	1	118	119	120	120	1.7	0.8	fisher	1	1
Ovarian Carcinoma	OV	ERG	2	1	118	119	120	120	1.7	0.8	fisher	1	1
Ovarian Carcinoma	OV	NPM1	1	2	119	118	120	120	0.8	1.7	fisher	1	1
Ovarian Carcinoma	OV	CRLF2	3	9	117	111	120	120	2.5	7.5	chisq	0.139	1
Ovarian Carcinoma	OV	APC	3	3	117	117	120	120	2.5	2.5	fisher	1	1
Ovarian Carcinoma	OV	EGFR	3	1	117	119	120	120	2.5	0.8	fisher	0.622	1
Ovarian Carcinoma	OV	MPL	1	1	119	119	120	120	0.8	0.8	fisher	1	1
Ovarian Carcinoma	OV	ARAF	1	1	119	119	120	120	0.8	0.8	fisher	1	1
Ovarian Carcinoma	OV	CTNNB1	2	2	118	118	120	120	1.7	1.7	fisher	1	1
Ovarian Carcinoma	OV	MAP3K1	3	2	117	118	120	120	2.5	1.7	fisher	1	1
Ovarian Carcinoma	OV	ROS1	2	5	118	115	120	120	1.7	4.2	fisher	0.446	1
Ovarian Carcinoma	OV	KDM6A	3	2	117	118	120	120	2.5	1.7	fisher	1	1
Ovarian Carcinoma	OV	KMT2A	4	2	116	118	120	120	3.3	1.7	fisher	0.684	1
Ovarian Carcinoma	OV	SMARCA4	6	3	114	117	120	120	5	2.5	fisher	0.499	1
Ovarian Carcinoma	OV	DOT1L	1	2	119	118	120	120	0.8	1.7	fisher	1	1
Ovarian Carcinoma	OV	MYD88	1	1	119	119	120	120	0.8	0.8	fisher	1	1
Ovarian Carcinoma	OV	KDM5C	2	1	118	119	120	120	1.7	0.8	fisher	1	1
Ovarian Carcinoma	OV	MRE11	2	2	118	118	120	120	1.7	1.7	fisher	1	1
Ovarian Carcinoma	OV	RET	2	1	118	119	120	120	1.7	0.8	fisher	1	1
Ovarian Carcinoma	OV	ATRX	2	2	118	118	120	120	1.7	1.7	fisher	1	1
Ovarian Carcinoma	OV	PIK3CG	2	1	118	119	120	120	1.7	0.8	fisher	1	1
Ovarian Carcinoma	OV	TENT5C	1	2	119	118	120	120	0.8	1.7	fisher	1	1
Ovarian Carcinoma	OV	REL	1	2	119	118	120	120	0.8	1.7	fisher	1	1
Ovarian Carcinoma	OV	FGF19	2	2	118	118	120	120	1.7	1.7	fisher	1	1
Ovarian Carcinoma	OV	FGF4	2	2	118	118	120	120	1.7	1.7	fisher	1	1
Ovarian Carcinoma	OV	FGF3	2	1	118	119	120	120	1.7	0.8	fisher	1	1
Ovarian Carcinoma	OV	FH	1	2	119	118	120	120	0.8	1.7	fisher	1	1
Ovarian Carcinoma	OV	FGFR3	1	1	119	119	120	120	0.8	0.8	fisher	1	1
Ovarian Carcinoma	OV	ATR	1	2	119	118	120	120	0.8	1.7	fisher	1	1
Ovarian Carcinoma	OV	TSC2	2	3	118	117	120	120	1.7	2.5	fisher	1	1
Ovarian Carcinoma	OV	PIK3CB	1	3	119	117	120	120	0.8	2.5	fisher	0.622	1
Ovarian Carcinoma	OV	CDH1	2	2	118	118	120	120	1.7	1.7	fisher	1	1
Ovarian Carcinoma	OV	GSK3B	2	2	118	118	120	120	1.7	1.7	fisher	1	1
Ovarian Carcinoma	OV	PDGFRB	1	1	119	119	120	120	0.8	0.8	fisher	1	1
Ovarian Carcinoma	OV	PMS2	1	1	119	119	120	120	0.8	0.8	fisher	1	1
Ovarian Carcinoma	OV	YES1	2	3	118	117	120	120	1.7	2.5	fisher	1	1
Ovarian Carcinoma	OV	NTRK1	4	1	116	119	120	120	3.3	0.8	fisher	0.37	1
Ovarian Carcinoma	OV	SDHD	2	1	118	119	120	120	1.7	0.8	fisher	1	1
Ovarian Carcinoma	OV	MLH1	1	1	119	119	120	120	0.8	0.8	fisher	1	1
Ovarian Carcinoma	OV	FLCN	2	2	118	118	120	120	1.7	1.7	fisher	1	1
Ovarian Carcinoma	OV	NCOR1	2	1	118	119	120	120	1.7	0.8	fisher	1	1
Ovarian Carcinoma	OV	KEAP1	2	2	118	118	120	120	1.7	1.7	fisher	1	1
Ovarian Carcinoma	OV	STK11	3	2	117	118	120	120	2.5	1.7	fisher	1	1
Ovarian Carcinoma	OV	ARID2	1	3	119	117	120	120	0.8	2.5	fisher	0.622	1
Ovarian Carcinoma	OV	AXIN1	2	3	118	117	120	120	1.7	2.5	fisher	1	1
Ovarian Carcinoma	OV	CDK4	2	1	118	119	120	120	1.7	0.8	fisher	1	1
Ovarian Carcinoma	OV	FGFR2	2	2	118	118	120	120	1.7	1.7	fisher	1	1
Ovarian Carcinoma	OV	RAD51	1	1	119	119	120	120	0.8	0.8	fisher	1	1
Ovarian Carcinoma	OV	JAK3	3	5	117	115	120	120	2.5	4.2	fisher	0.722	1
Ovarian Carcinoma	OV	POLE	3	2	117	118	120	120	2.5	1.7	fisher	1	1
Ovarian Carcinoma	OV	EPHA5	5	3	115	117	120	120	4.2	2.5	fisher	0.722	1
Ovarian Carcinoma	OV	CRKL	1	1	119	119	120	120	0.8	0.8	fisher	1	1
Ovarian Carcinoma	OV	BTK	1	3	119	117	120	120	0.8	2.5	fisher	0.622	1
Ovarian Carcinoma	OV	SOX9	2	2	118	118	120	120	1.7	1.7	fisher	1	1
Ovarian Carcinoma	OV	XPO1	1	2	119	118	120	120	0.8	1.7	fisher	1	1
Ovarian Carcinoma	OV	STAG2	1	1	119	119	120	120	0.8	0.8	fisher	1	1
Ovarian Carcinoma	OV	MAP3K13	2	4	118	116	120	120	1.7	3.3	fisher	0.684	1
Ovarian Carcinoma	OV	PTEN	2	10	118	110	120	120	1.7	8.3	chisq	0.0382	1
Ovarian Carcinoma	OV	NBN	1	4	119	116	120	120	0.8	3.3	fisher	0.37	1
Ovarian Carcinoma	OV	ESR1	2	2	118	118	120	120	1.7	1.7	fisher	1	1
Ovarian Carcinoma	OV	HGF	1	2	119	118	120	120	0.8	1.7	fisher	1	1
Ovarian Carcinoma	OV	TGFBR2	1	1	119	119	120	120	0.8	0.8	fisher	1	1
Ovarian Carcinoma	OV	SPOP	1	3	119	117	120	120	0.8	2.5	fisher	0.622	1
Ovarian Carcinoma	OV	PPP2R1A	3	5	117	115	120	120	2.5	4.2	fisher	0.722	1
Ovarian Carcinoma	OV	ETV6	2	4	118	116	120	120	1.7	3.3	fisher	0.684	1
Ovarian Carcinoma	OV	PTCH1	1	3	119	117	120	120	0.8	2.5	fisher	0.622	1
Ovarian Carcinoma	OV	TSC1	1	1	119	119	120	120	0.8	0.8	fisher	1	1
Ovarian Carcinoma	OV	SMAD2	1	1	119	119	120	120	0.8	0.8	fisher	1	1
Ovarian Carcinoma	OV	PARP1	1	1	119	119	120	120	0.8	0.8	fisher	1	1
Ovarian Carcinoma	OV	SMAD3	2	1	118	119	120	120	1.7	0.8	fisher	1	1
Ovarian Carcinoma	OV	CARD11	1	4	119	116	120	120	0.8	3.3	fisher	0.37	1
Ovarian Carcinoma	OV	RBM10	2	1	118	119	120	120	1.7	0.8	fisher	1	1
Ovarian Carcinoma	OV	BCL6	1	1	119	119	120	120	0.8	0.8	fisher	1	1
Ovarian Carcinoma	OV	DAXX	2	1	118	119	120	120	1.7	0.8	fisher	1	1
Ovarian Carcinoma	OV	NF2	2	3	118	117	120	120	1.7	2.5	fisher	1	1
Ovarian Carcinoma	OV	INPP4B	2	2	118	118	120	120	1.7	1.7	fisher	1	1
Ovarian Carcinoma	OV	RAD51B	1	1	119	119	120	120	0.8	0.8	fisher	1	1
Ovarian Carcinoma	OV	BLM	1	1	119	119	120	120	0.8	0.8	fisher	1	1
Ovarian Carcinoma	OV	TSHR	1	1	119	119	120	120	0.8	0.8	fisher	1	1
Ovarian Carcinoma	OV	FANCA	2	1	118	119	120	120	1.7	0.8	fisher	1	1
Ovarian Carcinoma	OV	CDC73	2	2	118	118	120	120	1.7	1.7	fisher	1	1
Ovarian Carcinoma	OV	CTCF	1	1	119	119	120	120	0.8	0.8	fisher	1	1
Ovarian Carcinoma	OV	MAP2K2	1	2	119	118	120	120	0.8	1.7	fisher	1	1
Ovarian Carcinoma	OV	ASXL1	1	3	119	117	120	120	0.8	2.5	fisher	0.622	1
Ovarian Carcinoma	OV	AXL	1	3	119	117	120	120	0.8	2.5	fisher	0.622	1
Ovarian Carcinoma	OV	MET	1	3	119	117	120	120	0.8	2.5	fisher	0.622	1
Ovarian Carcinoma	OV	NRAS	3	1	117	119	120	120	2.5	0.8	fisher	0.622	1
Ovarian Carcinoma	OV	IRS2	1	1	119	119	120	120	0.8	0.8	fisher	1	1
Ovarian Carcinoma	OV	RNF43	1	3	119	117	120	120	0.8	2.5	fisher	0.622	1
Gastric Cancer	GC	IL7R	5	3	139	141	144	144	3.5	2.1	fisher	0.723	1
Gastric Cancer	GC	EPCAM	1	1	143	143	144	144	0.7	0.7	fisher	1	1
Gastric Cancer	GC	TP53	96	80	48	64	144	144	66.7	55.6	chisq	0.0698	1
Gastric Cancer	GC	AR	5	4	139	140	144	144	3.5	2.8	fisher	1	1
Gastric Cancer	GC	MET	9	5	135	139	144	144	6.2	3.5	chisq	0.411	1
Gastric Cancer	GC	NOTCH1	5	6	139	138	144	144	3.5	4.2	chisq	1	1
Gastric Cancer	GC	KMT2C	14	12	130	132	144	144	9.7	8.3	chisq	0.837	1
Gastric Cancer	GC	EPHA3	7	6	137	138	144	144	4.9	4.2	chisq	1	1
Gastric Cancer	GC	NOTCH4	7	1	137	143	144	144	4.9	0.7	fisher	0.0665	1
Gastric Cancer	GC	FANCA	2	2	142	142	144	144	1.4	1.4	fisher	1	1
Gastric Cancer	GC	BRCA2	7	5	137	139	144	144	4.9	3.5	chisq	0.768	1
Gastric Cancer	GC	MSH6	6	1	138	143	144	144	4.2	0.7	fisher	0.12	1
Gastric Cancer	GC	APC	13	5	131	139	144	144	9	3.5	chisq	0.0884	1
Gastric Cancer	GC	PDGFRA	3	3	141	141	144	144	2.1	2.1	fisher	1	1
Gastric Cancer	GC	FOXP1	3	3	141	141	144	144	2.1	2.1	fisher	1	1
Gastric Cancer	GC	TOP1	1	2	143	142	144	144	0.7	1.4	fisher	1	1
Gastric Cancer	GC	FAT1	6	6	138	138	144	144	4.2	4.2	chisq	1	1
Gastric Cancer	GC	AXIN1	6	3	138	141	144	144	4.2	2.1	fisher	0.501	1
Gastric Cancer	GC	TERT	7	2	137	142	144	144	4.9	1.4	fisher	0.173	1
Gastric Cancer	GC	FGFR2	9	4	135	140	144	144	6.2	2.8	chisq	0.256	1
Gastric Cancer	GC	PIK3CB	4	3	140	141	144	144	2.8	2.1	fisher	1	1
Gastric Cancer	GC	TET2	7	1	137	143	144	144	4.9	0.7	fisher	0.0665	1
Gastric Cancer	GC	PPP2R1A	3	3	141	141	144	144	2.1	2.1	fisher	1	1
Gastric Cancer	GC	KRAS	17	15	127	129	144	144	11.8	10.4	chisq	0.851	1
Gastric Cancer	GC	SF3B1	2	1	142	143	144	144	1.4	0.7	fisher	1	1
Gastric Cancer	GC	GNA11	1	1	143	143	144	144	0.7	0.7	fisher	1	1
Gastric Cancer	GC	ARID2	4	4	140	140	144	144	2.8	2.8	fisher	1	1
Gastric Cancer	GC	JAK2	2	3	142	141	144	144	1.4	2.1	fisher	1	1
Gastric Cancer	GC	NF1	9	3	135	141	144	144	6.2	2.1	chisq	0.14	1
Gastric Cancer	GC	TBX3	3	1	141	143	144	144	2.1	0.7	fisher	0.622	1
Gastric Cancer	GC	NTRK3	5	3	139	141	144	144	3.5	2.1	fisher	0.723	1
Gastric Cancer	GC	TGFBR1	6	1	138	143	144	144	4.2	0.7	fisher	0.12	1
Gastric Cancer	GC	PIK3R2	4	1	140	143	144	144	2.8	0.7	fisher	0.371	1
Gastric Cancer	GC	BRCA1	3	1	141	143	144	144	2.1	0.7	fisher	0.622	1
Gastric Cancer	GC	MUTYH	1	1	143	143	144	144	0.7	0.7	fisher	1	1
Gastric Cancer	GC	TSHR	4	2	140	142	144	144	2.8	1.4	fisher	0.684	1
Gastric Cancer	GC	FBXW7	8	5	136	139	144	144	5.6	3.5	chisq	0.57	1
Gastric Cancer	GC	PBRM1	7	11	137	133	144	144	4.9	7.6	chisq	0.465	1
Gastric Cancer	GC	ABL1	6	2	138	142	144	144	4.2	1.4	fisher	0.282	1
Gastric Cancer	GC	FGF4	8	5	136	139	144	144	5.6	3.5	chisq	0.57	1
Gastric Cancer	GC	EP300	6	2	138	142	144	144	4.2	1.4	fisher	0.282	1
Gastric Cancer	GC	KIT	5	2	139	142	144	144	3.5	1.4	fisher	0.447	1
Gastric Cancer	GC	TSC2	8	2	136	142	144	144	5.6	1.4	chisq	0.108	1
Gastric Cancer	GC	GATA2	1	1	143	143	144	144	0.7	0.7	fisher	1	1
Gastric Cancer	GC	RAD51D	2	1	142	143	144	144	1.4	0.7	fisher	1	1
Gastric Cancer	GC	SMARCA4	11	7	133	137	144	144	7.6	4.9	chisq	0.465	1
Gastric Cancer	GC	FLT4	4	6	140	138	144	144	2.8	4.2	chisq	0.748	1
Gastric Cancer	GC	BRIP1	2	3	142	141	144	144	1.4	2.1	fisher	1	1
Gastric Cancer	GC	PARP1	4	1	140	143	144	144	2.8	0.7	fisher	0.371	1
Gastric Cancer	GC	GRIN2A	6	4	138	140	144	144	4.2	2.8	chisq	0.748	1
Gastric Cancer	GC	PIK3CA	16	12	128	132	144	144	11.1	8.3	chisq	0.551	1
Gastric Cancer	GC	TGFBR2	10	2	134	142	144	144	6.9	1.4	chisq	0.039	1
Gastric Cancer	GC	GNAS	11	8	133	136	144	144	7.6	5.6	chisq	0.635	1
Gastric Cancer	GC	FLCN	1	1	143	143	144	144	0.7	0.7	fisher	1	1
Gastric Cancer	GC	ATRX	5	2	139	142	144	144	3.5	1.4	fisher	0.447	1
Gastric Cancer	GC	BCOR	7	5	137	139	144	144	4.9	3.5	chisq	0.768	1
Gastric Cancer	GC	NTRK1	6	1	138	143	144	144	4.2	0.7	fisher	0.12	1
Gastric Cancer	GC	AURKA	3	3	141	141	144	144	2.1	2.1	fisher	1	1
Gastric Cancer	GC	CDK12	10	10	134	134	144	144	6.9	6.9	chisq	1	1
Gastric Cancer	GC	RARA	9	12	135	132	144	144	6.2	8.3	chisq	0.65	1
Gastric Cancer	GC	RNF43	7	5	137	139	144	144	4.9	3.5	chisq	0.768	1
Gastric Cancer	GC	ALK	4	4	140	140	144	144	2.8	2.8	fisher	1	1
Gastric Cancer	GC	KMT2D	10	14	134	130	144	144	6.9	9.7	chisq	0.522	1
Gastric Cancer	GC	BRD4	5	2	139	142	144	144	3.5	1.4	fisher	0.447	1
Gastric Cancer	GC	EPHA5	13	8	131	136	144	144	9	5.6	chisq	0.365	1
Gastric Cancer	GC	BCL6	3	3	141	141	144	144	2.1	2.1	fisher	1	1
Gastric Cancer	GC	DDR2	4	3	140	141	144	144	2.8	2.1	fisher	1	1
Gastric Cancer	GC	NOTCH3	8	6	136	138	144	144	5.6	4.2	chisq	0.784	1
Gastric Cancer	GC	GATA1	2	2	142	142	144	144	1.4	1.4	fisher	1	1
Gastric Cancer	GC	NOTCH2	4	2	140	142	144	144	2.8	1.4	fisher	0.684	1
Gastric Cancer	GC	CTNNB1	9	5	135	139	144	144	6.2	3.5	chisq	0.411	1
Gastric Cancer	GC	ARID1A	21	20	123	124	144	144	14.6	13.9	chisq	1	1
Gastric Cancer	GC	WT1	3	1	141	143	144	144	2.1	0.7	fisher	0.622	1
Gastric Cancer	GC	TMPRSS2	4	2	140	142	144	144	2.8	1.4	fisher	0.684	1
Gastric Cancer	GC	AKT3	1	4	143	140	144	144	0.7	2.8	fisher	0.371	1
Gastric Cancer	GC	GATA3	2	1	142	143	144	144	1.4	0.7	fisher	1	1
Gastric Cancer	GC	PTCH1	6	4	138	140	144	144	4.2	2.8	chisq	0.748	1
Gastric Cancer	GC	RAD50	6	3	138	141	144	144	4.2	2.1	fisher	0.501	1
Gastric Cancer	GC	ERG	2	2	142	142	144	144	1.4	1.4	fisher	1	1
Gastric Cancer	GC	SPEN	6	3	138	141	144	144	4.2	2.1	fisher	0.501	1
Gastric Cancer	GC	ERBB2	18	27	126	117	144	144	12.5	18.8	chisq	0.194	1
Gastric Cancer	GC	ERBB3	9	12	135	132	144	144	6.2	8.3	chisq	0.65	1
Gastric Cancer	GC	IDH1	2	1	142	143	144	144	1.4	0.7	fisher	1	1
Gastric Cancer	GC	MTOR	7	5	137	139	144	144	4.9	3.5	chisq	0.768	1
Gastric Cancer	GC	PIK3CD	2	3	142	141	144	144	1.4	2.1	fisher	1	1
Gastric Cancer	GC	ROS1	6	6	138	138	144	144	4.2	4.2	chisq	1	1
Gastric Cancer	GC	IDH2	2	1	142	143	144	144	1.4	0.7	fisher	1	1
Gastric Cancer	GC	CDKN2A	9	9	135	135	144	144	6.2	6.2	chisq	1	1
Gastric Cancer	GC	CDKN2B	3	4	141	140	144	144	2.1	2.8	fisher	1	1
Gastric Cancer	GC	CCNE1	18	6	126	138	144	144	12.5	4.2	chisq	0.019	1
Gastric Cancer	GC	CREBBP	12	6	132	138	144	144	8.3	4.2	chisq	0.224	1
Gastric Cancer	GC	KDM5C	5	5	139	139	144	144	3.5	3.5	chisq	1	1
Gastric Cancer	GC	EGFR	7	9	137	135	144	144	4.9	6.2	chisq	0.797	1
Gastric Cancer	GC	RICTOR	3	2	141	142	144	144	2.1	1.4	fisher	1	1
Gastric Cancer	GC	MYC	9	4	135	140	144	144	6.2	2.8	chisq	0.256	1
Gastric Cancer	GC	PIK3CG	4	4	140	140	144	144	2.8	2.8	fisher	1	1
Gastric Cancer	GC	CIC	7	5	137	139	144	144	4.9	3.5	chisq	0.768	1
Gastric Cancer	GC	KMT2A	8	4	136	140	144	144	5.6	2.8	chisq	0.376	1
Gastric Cancer	GC	CDH1	26	14	118	130	144	144	18.1	9.7	chisq	0.0609	1
Gastric Cancer	GC	AMER1	4	1	140	143	144	144	2.8	0.7	fisher	0.371	1
Gastric Cancer	GC	DOT1L	5	2	139	142	144	144	3.5	1.4	fisher	0.447	1
Gastric Cancer	GC	MED12	7	5	137	139	144	144	4.9	3.5	chisq	0.768	1
Gastric Cancer	GC	ATM	6	5	138	139	144	144	4.2	3.5	chisq	1	1
Gastric Cancer	GC	CTCF	4	4	140	140	144	144	2.8	2.8	fisher	1	1
Gastric Cancer	GC	ASXL1	2	2	142	142	144	144	1.4	1.4	fisher	1	1
Gastric Cancer	GC	POLE	7	4	137	140	144	144	4.9	2.8	chisq	0.539	1
Gastric Cancer	GC	CDC73	3	1	141	143	144	144	2.1	0.7	fisher	0.622	1
Gastric Cancer	GC	PTEN	2	7	142	137	144	144	1.4	4.9	fisher	0.173	1
Gastric Cancer	GC	KDM5A	5	5	139	139	144	144	3.5	3.5	chisq	1	1
Gastric Cancer	GC	KDM6A	9	3	135	141	144	144	6.2	2.1	chisq	0.14	1
Gastric Cancer	GC	INPP4B	2	2	142	142	144	144	1.4	1.4	fisher	1	1
Gastric Cancer	GC	SMAD3	1	3	143	141	144	144	0.7	2.1	fisher	0.622	1
Gastric Cancer	GC	SMAD2	3	2	141	142	144	144	2.1	1.4	fisher	1	1
Gastric Cancer	GC	MAP3K13	3	1	141	143	144	144	2.1	0.7	fisher	0.622	1
Gastric Cancer	GC	RAD54L	2	2	142	142	144	144	1.4	1.4	fisher	1	1
Gastric Cancer	GC	NCOR1	4	4	140	140	144	144	2.8	2.8	fisher	1	1
Gastric Cancer	GC	BTK	1	1	143	143	144	144	0.7	0.7	fisher	1	1
Gastric Cancer	GC	FGFR3	3	3	141	141	144	144	2.1	2.1	fisher	1	1
Gastric Cancer	GC	TET1	7	3	137	141	144	144	4.9	2.1	chisq	0.334	1
Gastric Cancer	GC	EZH2	2	1	142	143	144	144	1.4	0.7	fisher	1	1
Gastric Cancer	GC	RET	6	5	138	139	144	144	4.2	3.5	chisq	1	1
Gastric Cancer	GC	ARID1B	6	5	138	139	144	144	4.2	3.5	chisq	1	1
Gastric Cancer	GC	BRAF	7	3	137	141	144	144	4.9	2.1	chisq	0.334	1
Gastric Cancer	GC	MRE11	1	1	143	143	144	144	0.7	0.7	fisher	1	1
Gastric Cancer	GC	AXIN2	3	2	141	142	144	144	2.1	1.4	fisher	1	1
Gastric Cancer	GC	MEN1	3	1	141	143	144	144	2.1	0.7	fisher	0.622	1
Gastric Cancer	GC	KDR	3	3	141	141	144	144	2.1	2.1	fisher	1	1
Gastric Cancer	GC	NF2	2	1	142	143	144	144	1.4	0.7	fisher	1	1
Gastric Cancer	GC	EPHB1	7	5	137	139	144	144	4.9	3.5	chisq	0.768	1
Gastric Cancer	GC	ERBB4	10	12	134	132	144	144	6.9	8.3	chisq	0.824	1
Gastric Cancer	GC	CCND1	8	5	136	139	144	144	5.6	3.5	chisq	0.57	1
Gastric Cancer	GC	FGF19	9	6	135	138	144	144	6.2	4.2	chisq	0.596	1
Gastric Cancer	GC	NSD1	3	3	141	141	144	144	2.1	2.1	fisher	1	1
Gastric Cancer	GC	SMARCB1	2	1	142	143	144	144	1.4	0.7	fisher	1	1
Gastric Cancer	GC	MAP2K2	2	1	142	143	144	144	1.4	0.7	fisher	1	1
Gastric Cancer	GC	SOX9	5	5	139	139	144	144	3.5	3.5	chisq	1	1
Gastric Cancer	GC	RPTOR	1	3	143	141	144	144	0.7	2.1	fisher	0.622	1
Gastric Cancer	GC	AXL	5	2	139	142	144	144	3.5	1.4	fisher	0.447	1
Gastric Cancer	GC	NBN	3	2	141	142	144	144	2.1	1.4	fisher	1	1
Gastric Cancer	GC	RBM10	3	2	141	142	144	144	2.1	1.4	fisher	1	1
Gastric Cancer	GC	IKZF1	1	5	143	139	144	144	0.7	3.5	fisher	0.214	1
Gastric Cancer	GC	TNFRSF14	2	1	142	143	144	144	1.4	0.7	fisher	1	1
Gastric Cancer	GC	RUNX1	2	1	142	143	144	144	1.4	0.7	fisher	1	1
Gastric Cancer	GC	DICER1	3	4	141	140	144	144	2.1	2.8	fisher	1	1
Gastric Cancer	GC	BAP1	4	4	140	140	144	144	2.8	2.8	fisher	1	1
Gastric Cancer	GC	STAG2	4	3	140	141	144	144	2.8	2.1	fisher	1	1
Gastric Cancer	GC	MCL1	5	4	139	140	144	144	3.5	2.8	fisher	1	1
Gastric Cancer	GC	NFE2L2	2	1	142	143	144	144	1.4	0.7	fisher	1	1
Gastric Cancer	GC	MAP3K1	4	1	140	143	144	144	2.8	0.7	fisher	0.371	1
Gastric Cancer	GC	CSF1R	4	3	140	141	144	144	2.8	2.1	fisher	1	1
Gastric Cancer	GC	HGF	8	5	136	139	144	144	5.6	3.5	chisq	0.57	1
Gastric Cancer	GC	RAD51C	1	3	143	141	144	144	0.7	2.1	fisher	0.622	1
Gastric Cancer	GC	CARD11	3	6	141	138	144	144	2.1	4.2	fisher	0.501	1
Gastric Cancer	GC	MLH1	1	1	143	143	144	144	0.7	0.7	fisher	1	1
Gastric Cancer	GC	ESR1	1	3	143	141	144	144	0.7	2.1	fisher	0.622	1
Gastric Cancer	GC	SMAD4	16	8	128	136	144	144	11.1	5.6	chisq	0.136	1
Gastric Cancer	GC	SMO	3	1	141	143	144	144	2.1	0.7	fisher	0.622	1
Gastric Cancer	GC	KEAP1	1	1	143	143	144	144	0.7	0.7	fisher	1	1
Gastric Cancer	GC	CCND3	8	3	136	141	144	144	5.6	2.1	chisq	0.219	1
Gastric Cancer	GC	IKBKE	1	1	143	143	144	144	0.7	0.7	fisher	1	1
Gastric Cancer	GC	TNFAIP3	1	3	143	141	144	144	0.7	2.1	fisher	0.622	1
Gastric Cancer	GC	FGF3	6	6	138	138	144	144	4.2	4.2	chisq	1	1
Gastric Cancer	GC	ATR	4	2	140	142	144	144	2.8	1.4	fisher	0.684	1
Gastric Cancer	GC	SETD2	2	4	142	140	144	144	1.4	2.8	fisher	0.684	1
Gastric Cancer	GC	IRS2	1	3	143	141	144	144	0.7	2.1	fisher	0.622	1
Gastric Cancer	GC	IGF1R	2	4	142	140	144	144	1.4	2.8	fisher	0.684	1
Gastric Cancer	GC	FLT1	3	2	141	142	144	144	2.1	1.4	fisher	1	1
Gastric Cancer	GC	RB1	4	2	140	142	144	144	2.8	1.4	fisher	0.684	1
Gastric Cancer	GC	CUL3	1	2	143	142	144	144	0.7	1.4	fisher	1	1
Gastric Cancer	GC	MSH2	2	2	142	142	144	144	1.4	1.4	fisher	1	1
Gastric Cancer	GC	RHOA	8	8	136	136	144	144	5.6	5.6	chisq	1	1
Gastric Cancer	GC	CDK6	4	3	140	141	144	144	2.8	2.1	fisher	1	1
Gastric Cancer	GC	DNMT3A	3	1	141	143	144	144	2.1	0.7	fisher	0.622	1
Gastric Cancer	GC	HRAS	1	2	143	142	144	144	0.7	1.4	fisher	1	1
Gastric Cancer	GC	IGF2	1	2	143	142	144	144	0.7	1.4	fisher	1	1
Gastric Cancer	GC	SDHA	2	2	142	142	144	144	1.4	1.4	fisher	1	1
Gastric Cancer	GC	MAP2K4	2	4	142	140	144	144	1.4	2.8	fisher	0.684	1
Gastric Cancer	GC	CCND2	1	1	143	143	144	144	0.7	0.7	fisher	1	1
Gastric Cancer	GC	BARD1	2	1	142	143	144	144	1.4	0.7	fisher	1	1
Gastric Cancer	GC	REL	1	3	143	141	144	144	0.7	2.1	fisher	0.622	1
Gastric Cancer	GC	JUN	1	1	143	143	144	144	0.7	0.7	fisher	1	1
Gastric Cancer	GC	PRDM1	2	4	142	140	144	144	1.4	2.8	fisher	0.684	1
Gastric Cancer	GC	ARAF	2	3	142	141	144	144	1.4	2.1	fisher	1	1
Gastric Cancer	GC	SOX2	3	1	141	143	144	144	2.1	0.7	fisher	0.622	1
Gastric Cancer	GC	MYCL	2	1	142	143	144	144	1.4	0.7	fisher	1	1
Gastric Cancer	GC	RAF1	2	2	142	142	144	144	1.4	1.4	fisher	1	1
Gastric Cancer	GC	TSC1	1	6	143	138	144	144	0.7	4.2	fisher	0.12	1
Gastric Cancer	GC	CDKN1B	1	2	143	142	144	144	0.7	1.4	fisher	1	1
Gastric Cancer	GC	MAP2K1	1	1	143	143	144	144	0.7	0.7	fisher	1	1
Soft Tissue Sarcoma	STS	ERBB2	2	2	302	302	304	304	0.7	0.7	fisher	1	1
Soft Tissue Sarcoma	STS	RB1	38	26	266	278	304	304	12.5	8.6	chisq	0.146	1
Soft Tissue Sarcoma	STS	NBN	2	3	302	301	304	304	0.7	1	fisher	1	1
Soft Tissue Sarcoma	STS	AR	5	3	299	301	304	304	1.6	1	fisher	0.725	1
Soft Tissue Sarcoma	STS	MTOR	7	5	297	299	304	304	2.3	1.6	chisq	0.771	1
Soft Tissue Sarcoma	STS	NF1	26	16	278	288	304	304	8.6	5.3	chisq	0.15	1
Soft Tissue Sarcoma	STS	ATRX	36	24	268	280	304	304	11.8	7.9	chisq	0.135	1
Soft Tissue Sarcoma	STS	CREBBP	9	3	295	301	304	304	3	1	chisq	0.145	1
Soft Tissue Sarcoma	STS	PIK3CG	6	3	298	301	304	304	2	1	fisher	0.505	1
Soft Tissue Sarcoma	STS	SMARCA4	3	2	301	302	304	304	1	0.7	fisher	1	1
Soft Tissue Sarcoma	STS	STK11	2	3	302	301	304	304	0.7	1	fisher	1	1
Soft Tissue Sarcoma	STS	RAD50	2	2	302	302	304	304	0.7	0.7	fisher	1	1
Soft Tissue Sarcoma	STS	SPEN	4	5	300	299	304	304	1.3	1.6	fisher	1	1
Soft Tissue Sarcoma	STS	CARD11	5	7	299	297	304	304	1.6	2.3	chisq	0.771	1
Soft Tissue Sarcoma	STS	AXIN2	1	5	303	299	304	304	0.3	1.6	fisher	0.216	1
Soft Tissue Sarcoma	STS	EPHB1	5	1	299	303	304	304	1.6	0.3	fisher	0.216	1
Soft Tissue Sarcoma	STS	ATM	6	7	298	297	304	304	2	2.3	chisq	1	1
Soft Tissue Sarcoma	STS	POLE	5	4	299	300	304	304	1.6	1.3	fisher	1	1
Soft Tissue Sarcoma	STS	ARID2	5	5	299	299	304	304	1.6	1.6	chisq	1	1
Soft Tissue Sarcoma	STS	PBRM1	5	6	299	298	304	304	1.6	2	chisq	1	1
Soft Tissue Sarcoma	STS	JAK1	6	3	298	301	304	304	2	1	fisher	0.505	1
Soft Tissue Sarcoma	STS	KIT	38	30	266	274	304	304	12.5	9.9	chisq	0.368	1
Soft Tissue Sarcoma	STS	TGFBR2	1	4	303	300	304	304	0.3	1.3	fisher	0.373	1
Soft Tissue Sarcoma	STS	KMT2D	10	8	294	296	304	304	3.3	2.6	chisq	0.811	1
Soft Tissue Sarcoma	STS	PDGFRB	5	4	299	300	304	304	1.6	1.3	fisher	1	1
Soft Tissue Sarcoma	STS	TSC2	4	7	300	297	304	304	1.3	2.3	chisq	0.543	1
Soft Tissue Sarcoma	STS	PIK3R1	4	5	300	299	304	304	1.3	1.6	fisher	1	1
Soft Tissue Sarcoma	STS	APC	3	2	301	302	304	304	1	0.7	fisher	1	1
Soft Tissue Sarcoma	STS	FLT4	9	3	295	301	304	304	3	1	chisq	0.145	1
Soft Tissue Sarcoma	STS	ESR1	2	3	302	301	304	304	0.7	1	fisher	1	1
Soft Tissue Sarcoma	STS	FLT1	7	3	297	301	304	304	2.3	1	chisq	0.339	1
Soft Tissue Sarcoma	STS	SMAD3	3	1	301	303	304	304	1	0.3	fisher	0.624	1
Soft Tissue Sarcoma	STS	FLT3	2	4	302	300	304	304	0.7	1.3	fisher	0.686	1
Soft Tissue Sarcoma	STS	KDR	9	5	295	299	304	304	3	1.6	chisq	0.417	1
Soft Tissue Sarcoma	STS	PDGFRA	10	8	294	296	304	304	3.3	2.6	chisq	0.811	1
Soft Tissue Sarcoma	STS	PTCH1	4	2	300	302	304	304	1.3	0.7	fisher	0.686	1
Soft Tissue Sarcoma	STS	NF2	8	3	296	301	304	304	2.6	1	chisq	0.224	1
Soft Tissue Sarcoma	STS	BAP1	3	2	301	302	304	304	1	0.7	fisher	1	1
Soft Tissue Sarcoma	STS	ETV6	2	1	302	303	304	304	0.7	0.3	fisher	1	1
Soft Tissue Sarcoma	STS	FANCA	3	2	301	302	304	304	1	0.7	fisher	1	1
Soft Tissue Sarcoma	STS	ABL1	2	4	302	300	304	304	0.7	1.3	fisher	0.686	1
Soft Tissue Sarcoma	STS	BRAF	4	3	300	301	304	304	1.3	1	fisher	1	1
Soft Tissue Sarcoma	STS	GNAS	7	2	297	302	304	304	2.3	0.7	fisher	0.176	1
Soft Tissue Sarcoma	STS	MET	6	5	298	299	304	304	2	1.6	chisq	1	1
Soft Tissue Sarcoma	STS	AURKB	4	2	300	302	304	304	1.3	0.7	fisher	0.686	1
Soft Tissue Sarcoma	STS	BRCA2	8	5	296	299	304	304	2.6	1.6	chisq	0.575	1
Soft Tissue Sarcoma	STS	IRF4	5	2	299	302	304	304	1.6	0.7	fisher	0.45	1
Soft Tissue Sarcoma	STS	CIC	7	6	297	298	304	304	2.3	2	chisq	1	1
Soft Tissue Sarcoma	STS	GATA1	4	2	300	302	304	304	1.3	0.7	fisher	0.686	1
Soft Tissue Sarcoma	STS	KDM5C	6	2	298	302	304	304	2	0.7	fisher	0.286	1
Soft Tissue Sarcoma	STS	KMT2C	6	4	298	300	304	304	2	1.3	chisq	0.75	1
Soft Tissue Sarcoma	STS	SDHB	2	4	302	300	304	304	0.7	1.3	fisher	0.686	1
Soft Tissue Sarcoma	STS	MDM2	29	27	275	277	304	304	9.5	8.9	chisq	0.888	1
Soft Tissue Sarcoma	STS	CDK4	24	23	280	281	304	304	7.9	7.6	chisq	1	1
Soft Tissue Sarcoma	STS	SOX9	5	5	299	299	304	304	1.6	1.6	chisq	1	1
Soft Tissue Sarcoma	STS	ATR	5	4	299	300	304	304	1.6	1.3	fisher	1	1
Soft Tissue Sarcoma	STS	PRKAR1A	7	4	297	300	304	304	2.3	1.3	chisq	0.543	1
Soft Tissue Sarcoma	STS	SDHA	9	7	295	297	304	304	3	2.3	chisq	0.8	1
Soft Tissue Sarcoma	STS	FANCC	2	1	302	303	304	304	0.7	0.3	fisher	1	1
Soft Tissue Sarcoma	STS	TERT	30	29	274	275	304	304	9.9	9.5	chisq	1	1
Soft Tissue Sarcoma	STS	GRIN2A	5	3	299	301	304	304	1.6	1	fisher	0.725	1
Soft Tissue Sarcoma	STS	AKT2	5	2	299	302	304	304	1.6	0.7	fisher	0.45	1
Soft Tissue Sarcoma	STS	EPHA3	3	4	301	300	304	304	1	1.3	fisher	1	1
Soft Tissue Sarcoma	STS	CCNE1	7	5	297	299	304	304	2.3	1.6	chisq	0.771	1
Soft Tissue Sarcoma	STS	AXL	4	1	300	303	304	304	1.3	0.3	fisher	0.373	1
Soft Tissue Sarcoma	STS	ASXL1	3	4	301	300	304	304	1	1.3	fisher	1	1
Soft Tissue Sarcoma	STS	RNF43	1	5	303	299	304	304	0.3	1.6	fisher	0.216	1
Soft Tissue Sarcoma	STS	ALK	4	5	300	299	304	304	1.3	1.6	fisher	1	1
Soft Tissue Sarcoma	STS	NSD1	7	4	297	300	304	304	2.3	1.3	chisq	0.543	1
Soft Tissue Sarcoma	STS	NOTCH2	8	6	296	298	304	304	2.6	2	chisq	0.787	1
Soft Tissue Sarcoma	STS	JAK2	4	4	300	300	304	304	1.3	1.3	fisher	1	1
Soft Tissue Sarcoma	STS	FGFR4	6	3	298	301	304	304	2	1	fisher	0.505	1
Soft Tissue Sarcoma	STS	PALB2	4	1	300	303	304	304	1.3	0.3	fisher	0.373	1
Soft Tissue Sarcoma	STS	DNMT3A	2	1	302	303	304	304	0.7	0.3	fisher	1	1
Soft Tissue Sarcoma	STS	IKBKE	2	1	302	303	304	304	0.7	0.3	fisher	1	1
Soft Tissue Sarcoma	STS	PDCD1	1	3	303	301	304	304	0.3	1	fisher	0.624	1
Soft Tissue Sarcoma	STS	FGF3	4	1	300	303	304	304	1.3	0.3	fisher	0.373	1
Soft Tissue Sarcoma	STS	FGF4	4	1	300	303	304	304	1.3	0.3	fisher	0.373	1
Soft Tissue Sarcoma	STS	FGF19	4	1	300	303	304	304	1.3	0.3	fisher	0.373	1
Soft Tissue Sarcoma	STS	MED12	6	7	298	297	304	304	2	2.3	chisq	1	1
Soft Tissue Sarcoma	STS	CCND1	5	3	299	301	304	304	1.6	1	fisher	0.725	1
Soft Tissue Sarcoma	STS	DAXX	2	3	302	301	304	304	0.7	1	fisher	1	1
Soft Tissue Sarcoma	STS	CRLF2	2	5	302	299	304	304	0.7	1.6	fisher	0.45	1
Soft Tissue Sarcoma	STS	DICER1	1	4	303	300	304	304	0.3	1.3	fisher	0.373	1
Soft Tissue Sarcoma	STS	FOXP1	4	4	300	300	304	304	1.3	1.3	fisher	1	1
Soft Tissue Sarcoma	STS	CCND2	5	3	299	301	304	304	1.6	1	fisher	0.725	1
Soft Tissue Sarcoma	STS	RAD52	6	1	298	303	304	304	2	0.3	fisher	0.123	1
Soft Tissue Sarcoma	STS	BCOR	7	5	297	299	304	304	2.3	1.6	chisq	0.771	1
Soft Tissue Sarcoma	STS	SUFU	2	3	302	301	304	304	0.7	1	fisher	1	1
Soft Tissue Sarcoma	STS	PTEN	24	14	280	290	304	304	7.9	4.6	chisq	0.132	1
Soft Tissue Sarcoma	STS	PIK3CA	15	10	289	294	304	304	4.9	3.3	chisq	0.414	1
Soft Tissue Sarcoma	STS	SMARCD1	1	1	303	303	304	304	0.3	0.3	fisher	1	1
Soft Tissue Sarcoma	STS	MAP3K1	2	2	302	302	304	304	0.7	0.7	fisher	1	1
Soft Tissue Sarcoma	STS	SMARCB1	3	5	301	299	304	304	1	1.6	fisher	0.725	1
Soft Tissue Sarcoma	STS	RPTOR	8	2	296	302	304	304	2.6	0.7	chisq	0.111	1
Soft Tissue Sarcoma	STS	PPP2R1A	2	1	302	303	304	304	0.7	0.3	fisher	1	1
Soft Tissue Sarcoma	STS	ARID1B	4	3	300	301	304	304	1.3	1	fisher	1	1
Soft Tissue Sarcoma	STS	KEAP1	4	1	300	303	304	304	1.3	0.3	fisher	0.373	1
Soft Tissue Sarcoma	STS	TBX3	7	3	297	301	304	304	2.3	1	chisq	0.339	1
Soft Tissue Sarcoma	STS	ROS1	8	6	296	298	304	304	2.6	2	chisq	0.787	1
Soft Tissue Sarcoma	STS	HGF	6	4	298	300	304	304	2	1.3	chisq	0.75	1
Soft Tissue Sarcoma	STS	TET1	3	4	301	300	304	304	1	1.3	fisher	1	1
Soft Tissue Sarcoma	STS	SYK	3	1	301	303	304	304	1	0.3	fisher	0.624	1
Soft Tissue Sarcoma	STS	FGFR1	4	6	300	298	304	304	1.3	2	chisq	0.75	1
Soft Tissue Sarcoma	STS	CD274	3	2	301	302	304	304	1	0.7	fisher	1	1
Soft Tissue Sarcoma	STS	CUL3	2	1	302	303	304	304	0.7	0.3	fisher	1	1
Soft Tissue Sarcoma	STS	MITF	2	1	302	303	304	304	0.7	0.3	fisher	1	1
Soft Tissue Sarcoma	STS	RAF1	2	2	302	302	304	304	0.7	0.7	fisher	1	1
Soft Tissue Sarcoma	STS	IKZF1	2	4	302	300	304	304	0.7	1.3	fisher	0.686	1
Soft Tissue Sarcoma	STS	ERBB4	7	4	297	300	304	304	2.3	1.3	chisq	0.543	1
Soft Tissue Sarcoma	STS	YES1	2	3	302	301	304	304	0.7	1	fisher	1	1
Soft Tissue Sarcoma	STS	TET2	2	3	302	301	304	304	0.7	1	fisher	1	1
Soft Tissue Sarcoma	STS	CRKL	2	4	302	300	304	304	0.7	1.3	fisher	0.686	1
Soft Tissue Sarcoma	STS	EGFR	6	7	298	297	304	304	2	2.3	chisq	1	1
Soft Tissue Sarcoma	STS	ETV1	5	6	299	298	304	304	1.6	2	chisq	1	1
Soft Tissue Sarcoma	STS	SMAD4	2	1	302	303	304	304	0.7	0.3	fisher	1	1
Soft Tissue Sarcoma	STS	MDM4	4	1	300	303	304	304	1.3	0.3	fisher	0.373	1
Soft Tissue Sarcoma	STS	PRDM1	1	5	303	299	304	304	0.3	1.6	fisher	0.216	1
Soft Tissue Sarcoma	STS	CHEK2	4	2	300	302	304	304	1.3	0.7	fisher	0.686	1
Soft Tissue Sarcoma	STS	NRAS	4	3	300	301	304	304	1.3	1	fisher	1	1
Soft Tissue Sarcoma	STS	NKX2-1	1	2	303	302	304	304	0.3	0.7	fisher	1	1
Soft Tissue Sarcoma	STS	JAK3	3	5	301	299	304	304	1	1.6	fisher	0.725	1
Soft Tissue Sarcoma	STS	RAC1	5	3	299	301	304	304	1.6	1	fisher	0.725	1
Soft Tissue Sarcoma	STS	FGFR2	2	1	302	303	304	304	0.7	0.3	fisher	1	1
Soft Tissue Sarcoma	STS	EPHA5	6	6	298	298	304	304	2	2	chisq	1	1
Soft Tissue Sarcoma	STS	AMER1	3	4	301	300	304	304	1	1.3	fisher	1	1
Soft Tissue Sarcoma	STS	NPM1	2	3	302	301	304	304	0.7	1	fisher	1	1
Soft Tissue Sarcoma	STS	CDKN1A	1	1	303	303	304	304	0.3	0.3	fisher	1	1
Soft Tissue Sarcoma	STS	FUBP1	1	1	303	303	304	304	0.3	0.3	fisher	1	1
Soft Tissue Sarcoma	STS	JUN	4	4	300	300	304	304	1.3	1.3	fisher	1	1
Soft Tissue Sarcoma	STS	BCL6	2	2	302	302	304	304	0.7	0.7	fisher	1	1
Soft Tissue Sarcoma	STS	GNAQ	4	1	300	303	304	304	1.3	0.3	fisher	0.373	1
Soft Tissue Sarcoma	STS	CDK6	3	2	301	302	304	304	1	0.7	fisher	1	1
Soft Tissue Sarcoma	STS	EZH2	1	3	303	301	304	304	0.3	1	fisher	0.624	1
Soft Tissue Sarcoma	STS	AXIN1	2	3	302	301	304	304	0.7	1	fisher	1	1
Soft Tissue Sarcoma	STS	MYC	5	5	299	299	304	304	1.6	1.6	chisq	1	1
Soft Tissue Sarcoma	STS	MCL1	7	5	297	299	304	304	2.3	1.6	chisq	0.771	1
Soft Tissue Sarcoma	STS	HRAS	2	3	302	301	304	304	0.7	1	fisher	1	1
Soft Tissue Sarcoma	STS	BTK	3	1	301	303	304	304	1	0.3	fisher	0.624	1
Soft Tissue Sarcoma	STS	FGFR3	2	2	302	302	304	304	0.7	0.7	fisher	1	1
Soft Tissue Sarcoma	STS	NTRK3	5	3	299	301	304	304	1.6	1	fisher	0.725	1
Soft Tissue Sarcoma	STS	RAD51D	1	1	303	303	304	304	0.3	0.3	fisher	1	1
Soft Tissue Sarcoma	STS	SMO	1	1	303	303	304	304	0.3	0.3	fisher	1	1
Soft Tissue Sarcoma	STS	NOTCH3	6	3	298	301	304	304	2	1	fisher	0.505	1
Soft Tissue Sarcoma	STS	SETD2	7	4	297	300	304	304	2.3	1.3	chisq	0.543	1
Soft Tissue Sarcoma	STS	TNFRSF14	2	5	302	299	304	304	0.7	1.6	fisher	0.45	1
Soft Tissue Sarcoma	STS	BARD1	3	3	301	301	304	304	1	1	fisher	1	1
Soft Tissue Sarcoma	STS	SOX2	2	1	302	303	304	304	0.7	0.3	fisher	1	1
Soft Tissue Sarcoma	STS	LMO1	1	1	303	303	304	304	0.3	0.3	fisher	1	1
Soft Tissue Sarcoma	STS	IGF2	3	3	301	301	304	304	1	1	fisher	1	1
Soft Tissue Sarcoma	STS	CSF1R	2	1	302	303	304	304	0.7	0.3	fisher	1	1
Soft Tissue Sarcoma	STS	BCL2L11	1	1	303	303	304	304	0.3	0.3	fisher	1	1
Soft Tissue Sarcoma	STS	AKT3	1	2	303	302	304	304	0.3	0.7	fisher	1	1
Soft Tissue Sarcoma	STS	NTRK2	1	2	303	302	304	304	0.3	0.7	fisher	1	1
Soft Tissue Sarcoma	STS	BRCA1	3	3	301	301	304	304	1	1	fisher	1	1
Soft Tissue Sarcoma	STS	PRKN	2	1	302	303	304	304	0.7	0.3	fisher	1	1
Soft Tissue Sarcoma	STS	RAD51	1	4	303	300	304	304	0.3	1.3	fisher	0.373	1
Soft Tissue Sarcoma	STS	SDHC	1	1	303	303	304	304	0.3	0.3	fisher	1	1
Soft Tissue Sarcoma	STS	MAP2K2	2	1	302	303	304	304	0.7	0.3	fisher	1	1
Soft Tissue Sarcoma	STS	GNA11	2	2	302	302	304	304	0.7	0.7	fisher	1	1
Soft Tissue Sarcoma	STS	MSH6	2	1	302	303	304	304	0.7	0.3	fisher	1	1
Soft Tissue Sarcoma	STS	BLM	1	1	303	303	304	304	0.3	0.3	fisher	1	1
Soft Tissue Sarcoma	STS	CDKN1B	2	2	302	302	304	304	0.7	0.7	fisher	1	1
Soft Tissue Sarcoma	STS	TOP1	2	3	302	301	304	304	0.7	1	fisher	1	1
Soft Tissue Sarcoma	STS	EPCAM	1	1	303	303	304	304	0.3	0.3	fisher	1	1
Soft Tissue Sarcoma	STS	INPP4B	2	2	302	302	304	304	0.7	0.7	fisher	1	1
Soft Tissue Sarcoma	STS	RBM10	1	2	303	302	304	304	0.3	0.7	fisher	1	1
Soft Tissue Sarcoma	STS	NOTCH4	2	3	302	301	304	304	0.7	1	fisher	1	1
Soft Tissue Sarcoma	STS	MPL	2	2	302	302	304	304	0.7	0.7	fisher	1	1
Soft Tissue Sarcoma	STS	FBXW7	3	4	301	300	304	304	1	1.3	fisher	1	1
Soft Tissue Sarcoma	STS	MSH2	1	3	303	301	304	304	0.3	1	fisher	0.624	1
Soft Tissue Sarcoma	STS	TENT5C	1	2	303	302	304	304	0.3	0.7	fisher	1	1
Soft Tissue Sarcoma	STS	MYCN	1	1	303	303	304	304	0.3	0.3	fisher	1	1
Soft Tissue Sarcoma	STS	PIK3CB	1	1	303	303	304	304	0.3	0.3	fisher	1	1
Soft Tissue Sarcoma	STS	CBFB	1	2	303	302	304	304	0.3	0.7	fisher	1	1
Soft Tissue Sarcoma	STS	BRIP1	1	4	303	300	304	304	0.3	1.3	fisher	0.373	1
Soft Tissue Sarcoma	STS	BMPR1A	1	2	303	302	304	304	0.3	0.7	fisher	1	1
Soft Tissue Sarcoma	STS	MYCL	1	2	303	302	304	304	0.3	0.7	fisher	1	1
Pancreatic Cancer	PAC	CDKN2B	15	11	201	205	216	216	6.9	5.1	chisq	0.544	1
Pancreatic Cancer	PAC	PTEN	7	4	209	212	216	216	3.2	1.9	chisq	0.541	1
Pancreatic Cancer	PAC	EPHB1	2	3	214	213	216	216	0.9	1.4	fisher	1	1
Pancreatic Cancer	PAC	CCND3	9	2	207	214	216	216	4.2	0.9	chisq	0.0669	1
Pancreatic Cancer	PAC	YES1	4	2	212	214	216	216	1.9	0.9	fisher	0.685	1
Pancreatic Cancer	PAC	CARD11	5	1	211	215	216	216	2.3	0.5	fisher	0.215	1
Pancreatic Cancer	PAC	ARID1A	32	20	184	196	216	216	14.8	9.3	chisq	0.104	1
Pancreatic Cancer	PAC	JAK2	2	2	214	214	216	216	0.9	0.9	fisher	1	1
Pancreatic Cancer	PAC	SMAD4	58	50	158	166	216	216	26.9	23.1	chisq	0.437	1
Pancreatic Cancer	PAC	SOX9	2	2	214	214	216	216	0.9	0.9	fisher	1	1
Pancreatic Cancer	PAC	KEAP1	1	2	215	214	216	216	0.5	0.9	fisher	1	1
Pancreatic Cancer	PAC	BRCA1	3	2	213	214	216	216	1.4	0.9	fisher	1	1
Pancreatic Cancer	PAC	SPEN	5	1	211	215	216	216	2.3	0.5	fisher	0.215	1
Pancreatic Cancer	PAC	PIK3CD	2	1	214	215	216	216	0.9	0.5	fisher	1	1
Pancreatic Cancer	PAC	IKBKE	4	3	212	213	216	216	1.9	1.4	fisher	1	1
Pancreatic Cancer	PAC	CDK6	6	1	210	215	216	216	2.8	0.5	fisher	0.122	1
Pancreatic Cancer	PAC	KDM5C	2	2	214	214	216	216	0.9	0.9	fisher	1	1
Pancreatic Cancer	PAC	TGFBR2	13	8	203	208	216	216	6	3.7	chisq	0.371	1
Pancreatic Cancer	PAC	RNF43	11	10	205	206	216	216	5.1	4.6	chisq	1	1
Pancreatic Cancer	PAC	GNAS	5	8	211	208	216	216	2.3	3.7	chisq	0.573	1
Pancreatic Cancer	PAC	BRAF	7	6	209	210	216	216	3.2	2.8	chisq	1	1
Pancreatic Cancer	PAC	KMT2C	6	3	210	213	216	216	2.8	1.4	fisher	0.503	1
Pancreatic Cancer	PAC	SMARCA4	8	2	208	214	216	216	3.7	0.9	chisq	0.11	1
Pancreatic Cancer	PAC	BARD1	3	2	213	214	216	216	1.4	0.9	fisher	1	1
Pancreatic Cancer	PAC	FGFR1	6	3	210	213	216	216	2.8	1.4	fisher	0.503	1
Pancreatic Cancer	PAC	ATR	5	1	211	215	216	216	2.3	0.5	fisher	0.215	1
Pancreatic Cancer	PAC	FLT1	6	3	210	213	216	216	2.8	1.4	fisher	0.503	1
Pancreatic Cancer	PAC	CCNE1	9	4	207	212	216	216	4.2	1.9	chisq	0.26	1
Pancreatic Cancer	PAC	AXL	2	4	214	212	216	216	0.9	1.9	fisher	0.685	1
Pancreatic Cancer	PAC	AKT2	9	3	207	213	216	216	4.2	1.4	chisq	0.143	1
Pancreatic Cancer	PAC	ARID1B	6	1	210	215	216	216	2.8	0.5	fisher	0.122	1
Pancreatic Cancer	PAC	ERBB4	3	3	213	213	216	216	1.4	1.4	fisher	1	1
Pancreatic Cancer	PAC	FLT4	9	3	207	213	216	216	4.2	1.4	chisq	0.143	1
Pancreatic Cancer	PAC	ATRX	5	5	211	211	216	216	2.3	2.3	chisq	1	1
Pancreatic Cancer	PAC	SMAD3	5	4	211	212	216	216	2.3	1.9	fisher	1	1
Pancreatic Cancer	PAC	BAP1	7	1	209	215	216	216	3.2	0.5	fisher	0.0678	1
Pancreatic Cancer	PAC	SRC	6	3	210	213	216	216	2.8	1.4	fisher	0.503	1
Pancreatic Cancer	PAC	TBX3	5	1	211	215	216	216	2.3	0.5	fisher	0.215	1
Pancreatic Cancer	PAC	FANCC	2	1	214	215	216	216	0.9	0.5	fisher	1	1
Pancreatic Cancer	PAC	ROS1	1	3	215	213	216	216	0.5	1.4	fisher	0.623	1
Pancreatic Cancer	PAC	NCOR1	3	3	213	213	216	216	1.4	1.4	fisher	1	1
Pancreatic Cancer	PAC	BRCA2	6	7	210	209	216	216	2.8	3.2	chisq	1	1
Pancreatic Cancer	PAC	CTNNB1	11	4	205	212	216	216	5.1	1.9	chisq	0.115	1
Pancreatic Cancer	PAC	ERBB3	5	1	211	215	216	216	2.3	0.5	fisher	0.215	1
Pancreatic Cancer	PAC	ATM	8	4	208	212	216	216	3.7	1.9	chisq	0.38	1
Pancreatic Cancer	PAC	NF1	5	1	211	215	216	216	2.3	0.5	fisher	0.215	1
Pancreatic Cancer	PAC	AXIN1	5	5	211	211	216	216	2.3	2.3	chisq	1	1
Pancreatic Cancer	PAC	RB1	7	12	209	204	216	216	3.2	5.6	chisq	0.348	1
Pancreatic Cancer	PAC	AXIN2	3	1	213	215	216	216	1.4	0.5	fisher	0.623	1
Pancreatic Cancer	PAC	MEN1	1	2	215	214	216	216	0.5	0.9	fisher	1	1
Pancreatic Cancer	PAC	NTRK1	2	1	214	215	216	216	0.9	0.5	fisher	1	1
Pancreatic Cancer	PAC	AR	2	2	214	214	216	216	0.9	0.9	fisher	1	1
Pancreatic Cancer	PAC	STK11	8	5	208	211	216	216	3.7	2.3	chisq	0.573	1
Pancreatic Cancer	PAC	PIK3CA	5	4	211	212	216	216	2.3	1.9	fisher	1	1
Pancreatic Cancer	PAC	NOTCH1	7	2	209	214	216	216	3.2	0.9	fisher	0.175	1
Pancreatic Cancer	PAC	EPHA5	4	2	212	214	216	216	1.9	0.9	fisher	0.685	1
Pancreatic Cancer	PAC	ESR1	1	1	215	215	216	216	0.5	0.5	fisher	1	1
Pancreatic Cancer	PAC	MLH1	2	1	214	215	216	216	0.9	0.5	fisher	1	1
Pancreatic Cancer	PAC	TOP1	3	1	213	215	216	216	1.4	0.5	fisher	0.623	1
Pancreatic Cancer	PAC	PBRM1	5	6	211	210	216	216	2.3	2.8	chisq	1	1
Pancreatic Cancer	PAC	GSK3B	1	1	215	215	216	216	0.5	0.5	fisher	1	1
Pancreatic Cancer	PAC	AURKB	1	1	215	215	216	216	0.5	0.5	fisher	1	1
Pancreatic Cancer	PAC	CIC	3	3	213	213	216	216	1.4	1.4	fisher	1	1
Pancreatic Cancer	PAC	NKX2-1	2	1	214	215	216	216	0.9	0.5	fisher	1	1
Pancreatic Cancer	PAC	RAD50	4	1	212	215	216	216	1.9	0.5	fisher	0.372	1
Pancreatic Cancer	PAC	APC	4	4	212	212	216	216	1.9	1.9	fisher	1	1
Pancreatic Cancer	PAC	PRDM1	4	1	212	215	216	216	1.9	0.5	fisher	0.372	1
Pancreatic Cancer	PAC	KMT2D	11	8	205	208	216	216	5.1	3.7	chisq	0.639	1
Pancreatic Cancer	PAC	EGFR	3	4	213	212	216	216	1.4	1.9	fisher	1	1
Pancreatic Cancer	PAC	FAT1	4	1	212	215	216	216	1.9	0.5	fisher	0.372	1
Pancreatic Cancer	PAC	BCL2	1	1	215	215	216	216	0.5	0.5	fisher	1	1
Pancreatic Cancer	PAC	PARP1	4	5	212	211	216	216	1.9	2.3	fisher	1	1
Pancreatic Cancer	PAC	DDR2	4	3	212	213	216	216	1.9	1.4	fisher	1	1
Pancreatic Cancer	PAC	JAK3	2	4	214	212	216	216	0.9	1.9	fisher	0.685	1
Pancreatic Cancer	PAC	RBM10	5	5	211	211	216	216	2.3	2.3	chisq	1	1
Pancreatic Cancer	PAC	ALK	2	4	214	212	216	216	0.9	1.9	fisher	0.685	1
Pancreatic Cancer	PAC	CREBBP	3	2	213	214	216	216	1.4	0.9	fisher	1	1
Pancreatic Cancer	PAC	PTCH1	1	2	215	214	216	216	0.5	0.9	fisher	1	1
Pancreatic Cancer	PAC	FGFR4	2	1	214	215	216	216	0.9	0.5	fisher	1	1
Pancreatic Cancer	PAC	IRS2	4	3	212	213	216	216	1.9	1.4	fisher	1	1
Pancreatic Cancer	PAC	ERG	2	2	214	214	216	216	0.9	0.9	fisher	1	1
Pancreatic Cancer	PAC	AMER1	4	1	212	215	216	216	1.9	0.5	fisher	0.372	1
Pancreatic Cancer	PAC	FGF19	3	3	213	213	216	216	1.4	1.4	fisher	1	1
Pancreatic Cancer	PAC	CCND1	5	2	211	214	216	216	2.3	0.9	fisher	0.449	1
Pancreatic Cancer	PAC	DNMT3A	3	1	213	215	216	216	1.4	0.5	fisher	0.623	1
Pancreatic Cancer	PAC	SETD2	2	5	214	211	216	216	0.9	2.3	fisher	0.449	1
Pancreatic Cancer	PAC	PDCD1	1	1	215	215	216	216	0.5	0.5	fisher	1	1
Pancreatic Cancer	PAC	MSH6	2	2	214	214	216	216	0.9	0.9	fisher	1	1
Pancreatic Cancer	PAC	MAP2K4	11	3	205	213	216	216	5.1	1.4	chisq	0.0572	1
Pancreatic Cancer	PAC	BRD4	3	1	213	215	216	216	1.4	0.5	fisher	0.623	1
Pancreatic Cancer	PAC	MAP3K13	2	1	214	215	216	216	0.9	0.5	fisher	1	1
Pancreatic Cancer	PAC	STAG2	3	1	213	215	216	216	1.4	0.5	fisher	0.623	1
Pancreatic Cancer	PAC	PMS2	3	1	213	215	216	216	1.4	0.5	fisher	0.623	1
Pancreatic Cancer	PAC	MED12	2	2	214	214	216	216	0.9	0.9	fisher	1	1
Pancreatic Cancer	PAC	ABL1	3	2	213	214	216	216	1.4	0.9	fisher	1	1
Pancreatic Cancer	PAC	KDM6A	9	5	207	211	216	216	4.2	2.3	chisq	0.415	1
Pancreatic Cancer	PAC	ETV6	2	2	214	214	216	216	0.9	0.9	fisher	1	1
Pancreatic Cancer	PAC	RPTOR	2	1	214	215	216	216	0.9	0.5	fisher	1	1
Pancreatic Cancer	PAC	BCOR	1	4	215	212	216	216	0.5	1.9	fisher	0.372	1
Pancreatic Cancer	PAC	RET	3	1	213	215	216	216	1.4	0.5	fisher	0.623	1
Pancreatic Cancer	PAC	NSD1	4	3	212	213	216	216	1.9	1.4	fisher	1	1
Pancreatic Cancer	PAC	IDH2	1	1	215	215	216	216	0.5	0.5	fisher	1	1
Pancreatic Cancer	PAC	MYC	9	6	207	210	216	216	4.2	2.8	chisq	0.599	1
Pancreatic Cancer	PAC	KDM5A	2	3	214	213	216	216	0.9	1.4	fisher	1	1
Pancreatic Cancer	PAC	CCND2	2	4	214	212	216	216	0.9	1.9	fisher	0.685	1
Pancreatic Cancer	PAC	NRAS	2	1	214	215	216	216	0.9	0.5	fisher	1	1
Pancreatic Cancer	PAC	FLT3	2	2	214	214	216	216	0.9	0.9	fisher	1	1
Pancreatic Cancer	PAC	AURKA	2	4	214	212	216	216	0.9	1.9	fisher	0.685	1
Pancreatic Cancer	PAC	BCL6	2	2	214	214	216	216	0.9	0.9	fisher	1	1
Pancreatic Cancer	PAC	NTRK3	4	4	212	212	216	216	1.9	1.9	fisher	1	1
Pancreatic Cancer	PAC	NOTCH3	5	1	211	215	216	216	2.3	0.5	fisher	0.215	1
Pancreatic Cancer	PAC	PDGFRB	2	1	214	215	216	216	0.9	0.5	fisher	1	1
Pancreatic Cancer	PAC	KDR	2	1	214	215	216	216	0.9	0.5	fisher	1	1
Pancreatic Cancer	PAC	SF3B1	1	1	215	215	216	216	0.5	0.5	fisher	1	1
Pancreatic Cancer	PAC	FGFR3	2	2	214	214	216	216	0.9	0.9	fisher	1	1
Pancreatic Cancer	PAC	FGF3	1	2	215	214	216	216	0.5	0.9	fisher	1	1
Pancreatic Cancer	PAC	FGF4	1	2	215	214	216	216	0.5	0.9	fisher	1	1
Pancreatic Cancer	PAC	NOTCH4	4	2	212	214	216	216	1.9	0.9	fisher	0.685	1
Pancreatic Cancer	PAC	NOTCH2	5	4	211	212	216	216	2.3	1.9	fisher	1	1
Pancreatic Cancer	PAC	PAX5	1	1	215	215	216	216	0.5	0.5	fisher	1	1
Pancreatic Cancer	PAC	IL7R	1	2	215	214	216	216	0.5	0.9	fisher	1	1
Pancreatic Cancer	PAC	CDC73	1	2	215	214	216	216	0.5	0.9	fisher	1	1
Pancreatic Cancer	PAC	RARA	5	3	211	213	216	216	2.3	1.4	fisher	0.724	1
Pancreatic Cancer	PAC	CDK12	3	3	213	213	216	216	1.4	1.4	fisher	1	1
Pancreatic Cancer	PAC	ERBB2	4	3	212	213	216	216	1.9	1.4	fisher	1	1
Pancreatic Cancer	PAC	MCL1	8	3	208	213	216	216	3.7	1.4	chisq	0.222	1
Pancreatic Cancer	PAC	MET	3	1	213	215	216	216	1.4	0.5	fisher	0.623	1
Pancreatic Cancer	PAC	CDKN1B	2	1	214	215	216	216	0.9	0.5	fisher	1	1
Pancreatic Cancer	PAC	KMT2A	1	1	215	215	216	216	0.5	0.5	fisher	1	1
Pancreatic Cancer	PAC	BCL2L1	2	1	214	215	216	216	0.9	0.5	fisher	1	1
Pancreatic Cancer	PAC	MDM4	2	3	214	213	216	216	0.9	1.4	fisher	1	1
Pancreatic Cancer	PAC	TGFBR1	6	1	210	215	216	216	2.8	0.5	fisher	0.122	1
Pancreatic Cancer	PAC	GATA1	1	1	215	215	216	216	0.5	0.5	fisher	1	1
Pancreatic Cancer	PAC	PRKAR1A	2	3	214	213	216	216	0.9	1.4	fisher	1	1
Pancreatic Cancer	PAC	NTRK2	2	2	214	214	216	216	0.9	0.9	fisher	1	1
Pancreatic Cancer	PAC	TMPRSS2	1	1	215	215	216	216	0.5	0.5	fisher	1	1
Pancreatic Cancer	PAC	FANCA	1	3	215	213	216	216	0.5	1.4	fisher	0.623	1
Pancreatic Cancer	PAC	EP300	2	2	214	214	216	216	0.9	0.9	fisher	1	1
Pancreatic Cancer	PAC	CDK4	2	1	214	215	216	216	0.9	0.5	fisher	1	1
Pancreatic Cancer	PAC	HGF	2	1	214	215	216	216	0.9	0.5	fisher	1	1
Pancreatic Cancer	PAC	DAXX	1	1	215	215	216	216	0.5	0.5	fisher	1	1
Pancreatic Cancer	PAC	CSF1R	1	1	215	215	216	216	0.5	0.5	fisher	1	1
Pancreatic Cancer	PAC	RAF1	1	2	215	214	216	216	0.5	0.9	fisher	1	1
Pancreatic Cancer	PAC	POLE	1	1	215	215	216	216	0.5	0.5	fisher	1	1
Pancreatic Cancer	PAC	GRIN2A	1	3	215	213	216	216	0.5	1.4	fisher	0.623	1
Pancreatic Cancer	PAC	CRKL	2	2	214	214	216	216	0.9	0.9	fisher	1	1
Pancreatic Cancer	PAC	CDH1	1	2	215	214	216	216	0.5	0.9	fisher	1	1
Pancreatic Cancer	PAC	MDM2	1	3	215	213	216	216	0.5	1.4	fisher	0.623	1
Pancreatic Cancer	PAC	INPP4B	1	2	215	214	216	216	0.5	0.9	fisher	1	1
Kidney Renal Cell Carcinoma	KIRC	BAP1	20	10	81	91	101	101	19.8	9.9	chisq	0.075	1
Kidney Renal Cell Carcinoma	KIRC	SETD2	24	16	77	85	101	101	23.8	15.8	chisq	0.216	1
Kidney Renal Cell Carcinoma	KIRC	MTOR	6	5	95	96	101	101	5.9	5	chisq	1	1
Kidney Renal Cell Carcinoma	KIRC	ARID1A	6	3	95	98	101	101	5.9	3	fisher	0.498	1
Kidney Renal Cell Carcinoma	KIRC	NF1	4	3	97	98	101	101	4	3	fisher	1	1
Kidney Renal Cell Carcinoma	KIRC	TERT	14	19	87	82	101	101	13.9	18.8	chisq	0.446	1
Kidney Renal Cell Carcinoma	KIRC	PTEN	6	6	95	95	101	101	5.9	5.9	chisq	1	1
Kidney Renal Cell Carcinoma	KIRC	PTCH1	1	2	100	99	101	101	1	2	fisher	1	1
Kidney Renal Cell Carcinoma	KIRC	EGFR	2	1	99	100	101	101	2	1	fisher	1	1
Kidney Renal Cell Carcinoma	KIRC	RNF43	2	1	99	100	101	101	2	1	fisher	1	1
Kidney Renal Cell Carcinoma	KIRC	TP53	15	11	86	90	101	101	14.9	10.9	chisq	0.528	1
Kidney Renal Cell Carcinoma	KIRC	NOTCH4	5	1	96	100	101	101	5	1	fisher	0.212	1
Kidney Renal Cell Carcinoma	KIRC	DNMT3A	1	1	100	100	101	101	1	1	fisher	1	1
Kidney Renal Cell Carcinoma	KIRC	CARD11	1	2	100	99	101	101	1	2	fisher	1	1
Kidney Renal Cell Carcinoma	KIRC	ATM	4	6	97	95	101	101	4	5.9	chisq	0.746	1
Kidney Renal Cell Carcinoma	KIRC	PBRM1	31	24	70	77	101	101	30.7	23.8	chisq	0.343	1
Kidney Renal Cell Carcinoma	KIRC	CDKN2A	2	3	99	98	101	101	2	3	fisher	1	1
Kidney Renal Cell Carcinoma	KIRC	TSC1	5	6	96	95	101	101	5	5.9	chisq	1	1
Kidney Renal Cell Carcinoma	KIRC	MLH1	1	3	100	98	101	101	1	3	fisher	0.621	1
Kidney Renal Cell Carcinoma	KIRC	PDGFRA	1	1	100	100	101	101	1	1	fisher	1	1
Kidney Renal Cell Carcinoma	KIRC	DOT1L	2	1	99	100	101	101	2	1	fisher	1	1
Kidney Renal Cell Carcinoma	KIRC	ASXL1	2	1	99	100	101	101	2	1	fisher	1	1
Kidney Renal Cell Carcinoma	KIRC	KMT2D	3	3	98	98	101	101	3	3	fisher	1	1
Kidney Renal Cell Carcinoma	KIRC	CIC	2	1	99	100	101	101	2	1	fisher	1	1
Kidney Renal Cell Carcinoma	KIRC	XIAP	1	1	100	100	101	101	1	1	fisher	1	1
Kidney Renal Cell Carcinoma	KIRC	KDM5C	13	6	88	95	101	101	12.9	5.9	chisq	0.148	1
Kidney Renal Cell Carcinoma	KIRC	HNF1A	1	1	100	100	101	101	1	1	fisher	1	1
Kidney Renal Cell Carcinoma	KIRC	IRS2	2	1	99	100	101	101	2	1	fisher	1	1
Kidney Renal Cell Carcinoma	KIRC	CD79B	1	2	100	99	101	101	1	2	fisher	1	1
Kidney Renal Cell Carcinoma	KIRC	NSD1	2	2	99	99	101	101	2	2	fisher	1	1
Kidney Renal Cell Carcinoma	KIRC	PTPN11	1	1	100	100	101	101	1	1	fisher	1	1
Kidney Renal Cell Carcinoma	KIRC	DAXX	1	1	100	100	101	101	1	1	fisher	1	1
[truncated: 288 more rows]
