# Supplementary material for: Landscape of somatic alterations in large-scale solid tumors from an Asian population
Source: Nat Commun. 2022 Jul 23;13:4264. doi: 10.1038/s41467-022-31780-9 (PMC9308789; doi:10.1038/s41467-022-31780-9)
Supplement: Supplementary file 12 — Supplementary Dataset 10 [file 41467_2022_31780_MOESM12_ESM.xlsx]

## Sheet: Supplementary Data 10
Supplementary Data 10
Gene alteration (only SNV and indel) frequencies between the advanced stage tumors of OM cohort (aOM) and TCGA cohort (aTCGA) across tumor types based on two-sided Chisq/Fisher test.
Tumor Type	Abbreviation of Tumor Type	Gene	aOM Mut	aTCGA Mut	aOM WT	aTCGA WT	aOM Total	aTCGA Total	aOM Frequency (%)	aTCGA Frequency (%)	Chisq/Fisher Test
											Test Type	pValue	qValue (FDR)
Head and Neck Carcinoma	HNC	TP53	19	48	49	20	68	68	27.9	70.6	chisq	1.57e-06	0.000118
Lung Adenocarcinoma	LUAD	EGFR	48	18	50	80	98	98	49	18.4	chisq	1.17e-05	0.00165
Kidney Renal Cell Carcinoma	KIRC	VHL	40	17	23	46	63	63	63.5	27	chisq	8.23e-05	0.00263
Colorectal Carcinoma	CRC	TP53	172	131	44	85	216	216	79.6	60.6	chisq	2.61e-05	0.00556
Lung Adenocarcinoma	LUAD	KEAP1	5	25	93	73	98	98	5.1	25.5	chisq	0.000164	0.0115
Kidney Renal Cell Carcinoma	KIRC	TP53	14	1	49	62	63	63	22.2	1.6	chisq	0.000963	0.0154
Breast Carcinoma	BRCA	TP53	43	24	31	50	74	74	58.1	32.4	chisq	0.00295	0.171
Head and Neck Carcinoma	HNC	FAT1	2	13	66	55	68	68	2.9	19.1	chisq	0.00619	0.232
Lung Adenocarcinoma	LUAD	KRAS	14	31	84	67	98	98	14.3	31.6	chisq	0.00658	0.254
Lung Adenocarcinoma	LUAD	NTRK3	2	13	96	85	98	98	2	13.3	chisq	0.00721	0.254
Colorectal Carcinoma	CRC	EP300	16	3	200	213	216	216	7.4	1.4	chisq	0.00487	0.431
Colorectal Carcinoma	CRC	SMAD4	48	26	168	190	216	216	22.2	12	chisq	0.00733	0.431
Colorectal Carcinoma	CRC	GNAS	15	3	201	213	216	216	6.9	1.4	chisq	0.00809	0.431
Colorectal Carcinoma	CRC	NOTCH3	16	5	200	211	216	216	7.4	2.3	chisq	0.0253	0.489
Colorectal Carcinoma	CRC	BRCA1	9	1	207	215	216	216	4.2	0.5	chisq	0.0251	0.489
Colorectal Carcinoma	CRC	FAT1	21	8	195	208	216	216	9.7	3.7	chisq	0.021	0.489
Colorectal Carcinoma	CRC	ARID1B	16	4	200	212	216	216	7.4	1.9	chisq	0.0118	0.489
Colorectal Carcinoma	CRC	RAD50	13	3	203	213	216	216	6	1.4	chisq	0.0219	0.489
Colorectal Carcinoma	CRC	RICTOR	13	3	203	213	216	216	6	1.4	chisq	0.0219	0.489
Colorectal Carcinoma	CRC	TSHR	10	1	206	215	216	216	4.6	0.5	chisq	0.0145	0.489
Colorectal Carcinoma	CRC	KDM6A	8	1	208	215	216	216	3.7	0.5	fisher	0.0371	0.538
Colorectal Carcinoma	CRC	TGFBR2	15	5	201	211	216	216	6.9	2.3	chisq	0.0393	0.538
Colorectal Carcinoma	CRC	TERT	10	2	206	214	216	216	4.6	0.9	chisq	0.0404	0.538
Colorectal Carcinoma	CRC	ARID1A	28	14	188	202	216	216	13	6.5	chisq	0.0348	0.538
Colorectal Carcinoma	CRC	NTRK3	12	3	204	213	216	216	5.6	1.4	chisq	0.0355	0.538
Gastric Cancer	GC	TP53	128	97	74	105	202	202	63.4	48	chisq	0.00266	0.59
Colorectal Carcinoma	CRC	NOTCH1	13	4	203	212	216	216	6	1.9	chisq	0.0477	0.598
Kidney Renal Cell Carcinoma	KIRC	KDM5C	7	1	56	62	63	63	11.1	1.6	fisher	0.0617	0.658
Colorectal Carcinoma	CRC	JAK3	7	1	209	215	216	216	3.2	0.5	fisher	0.0678	0.802
Colorectal Carcinoma	CRC	NOTCH4	13	5	203	211	216	216	6	2.3	chisq	0.0919	0.851
Colorectal Carcinoma	CRC	PIK3CG	10	3	206	213	216	216	4.6	1.4	chisq	0.0911	0.851
Colorectal Carcinoma	CRC	SMARCA4	13	5	203	211	216	216	6	2.3	chisq	0.0919	0.851
Colorectal Carcinoma	CRC	RBM10	13	5	203	211	216	216	6	2.3	chisq	0.0919	0.851
Colorectal Carcinoma	CRC	ERBB2	10	3	206	213	216	216	4.6	1.4	chisq	0.0911	0.851
Head and Neck Carcinoma	HNC	NSD1	2	10	66	58	68	68	2.9	14.7	chisq	0.0343	0.858
Liver Hepatocellular Carcinoma	LIHC	NOTCH4	8	1	65	72	73	73	11	1.4	fisher	0.0334	0.873
Liver Hepatocellular Carcinoma	LIHC	TSC2	10	2	63	71	73	73	13.7	2.7	chisq	0.0349	0.873
Liver Hepatocellular Carcinoma	LIHC	FAT1	9	1	64	72	73	73	12.3	1.4	chisq	0.0218	0.873
Lung Adenocarcinoma	LUAD	ERBB2	12	3	86	95	98	98	12.2	3.1	chisq	0.0316	0.891
Colorectal Carcinoma	CRC	MRE11	9	3	207	213	216	216	4.2	1.4	chisq	0.143	0.891
Colorectal Carcinoma	CRC	KMT2C	20	12	196	204	216	216	9.3	5.6	chisq	0.198	0.891
Colorectal Carcinoma	CRC	CIC	10	4	206	212	216	216	4.6	1.9	chisq	0.174	0.891
Colorectal Carcinoma	CRC	RNF43	17	9	199	207	216	216	7.9	4.2	chisq	0.157	0.891
Colorectal Carcinoma	CRC	IRS2	9	3	207	213	216	216	4.2	1.4	chisq	0.143	0.891
Colorectal Carcinoma	CRC	STAG2	8	3	208	213	216	216	3.7	1.4	chisq	0.222	0.891
Colorectal Carcinoma	CRC	DICER1	14	6	202	210	216	216	6.5	2.8	chisq	0.109	0.891
Colorectal Carcinoma	CRC	FGFR4	5	1	211	215	216	216	2.3	0.5	fisher	0.215	0.891
Colorectal Carcinoma	CRC	KRAS	88	74	128	142	216	216	40.7	34.3	chisq	0.196	0.891
Colorectal Carcinoma	CRC	MSH6	8	3	208	213	216	216	3.7	1.4	chisq	0.222	0.891
Colorectal Carcinoma	CRC	XPO1	6	1	210	215	216	216	2.8	0.5	fisher	0.122	0.891
Colorectal Carcinoma	CRC	FLT1	9	3	207	213	216	216	4.2	1.4	chisq	0.143	0.891
Colorectal Carcinoma	CRC	PTCH1	10	4	206	212	216	216	4.6	1.9	chisq	0.174	0.891
Colorectal Carcinoma	CRC	BRCA2	15	7	201	209	216	216	6.9	3.2	chisq	0.126	0.891
Colorectal Carcinoma	CRC	NPM1	5	1	211	215	216	216	2.3	0.5	fisher	0.215	0.891
Colorectal Carcinoma	CRC	NFE2L2	5	1	211	215	216	216	2.3	0.5	fisher	0.215	0.891
Colorectal Carcinoma	CRC	TSC2	12	5	204	211	216	216	5.6	2.3	chisq	0.138	0.891
Colorectal Carcinoma	CRC	CDH1	5	1	211	215	216	216	2.3	0.5	fisher	0.215	0.891
Colorectal Carcinoma	CRC	PIK3CD	6	1	210	215	216	216	2.8	0.5	fisher	0.122	0.891
Colorectal Carcinoma	CRC	CDK6	5	1	211	215	216	216	2.3	0.5	fisher	0.215	0.891
Colorectal Carcinoma	CRC	ATR	11	5	205	211	216	216	5.1	2.3	chisq	0.203	0.891
Colorectal Carcinoma	CRC	NF1	11	4	205	212	216	216	5.1	1.9	chisq	0.115	0.891
Colorectal Carcinoma	CRC	BTK	5	1	211	215	216	216	2.3	0.5	fisher	0.215	0.891
Colorectal Carcinoma	CRC	AMER1	23	14	193	202	216	216	10.6	6.5	chisq	0.169	0.891
Colorectal Carcinoma	CRC	TBX3	7	2	209	214	216	216	3.2	0.9	fisher	0.175	0.891
Colorectal Carcinoma	CRC	TOP1	8	2	208	214	216	216	3.7	0.9	chisq	0.11	0.891
Colorectal Carcinoma	CRC	SPEN	11	5	205	211	216	216	5.1	2.3	chisq	0.203	0.891
Colorectal Carcinoma	CRC	PRDM1	5	1	211	215	216	216	2.3	0.5	fisher	0.215	0.891
Colorectal Carcinoma	CRC	MET	6	1	210	215	216	216	2.8	0.5	fisher	0.122	0.891
Colorectal Carcinoma	CRC	NOTCH2	11	5	205	211	216	216	5.1	2.3	chisq	0.203	0.891
Head and Neck Carcinoma	HNC	TERT	7	1	61	67	68	68	10.3	1.5	fisher	0.0623	0.937
Head and Neck Carcinoma	HNC	PIK3CA	4	12	64	56	68	68	5.9	17.6	chisq	0.0625	0.937
Colorectal Carcinoma	CRC	APC	159	147	57	69	216	216	73.6	68.1	chisq	0.244	0.964
Colorectal Carcinoma	CRC	MAP3K1	9	4	207	212	216	216	4.2	1.9	chisq	0.26	0.971
Colorectal Carcinoma	CRC	EPHA3	9	4	207	212	216	216	4.2	1.9	chisq	0.26	0.971
Colorectal Carcinoma	CRC	MAP2K1	9	4	207	212	216	216	4.2	1.9	chisq	0.26	0.971
Colorectal Carcinoma	CRC	FBXW7	35	26	181	190	216	216	16.2	12	chisq	0.269	0.988
Colorectal Carcinoma	CRC	TSC1	7	3	209	213	216	216	3.2	1.4	chisq	0.337	0.991
Colorectal Carcinoma	CRC	MUTYH	6	2	210	214	216	216	2.8	0.9	fisher	0.284	0.991
Colorectal Carcinoma	CRC	AXIN2	11	6	205	210	216	216	5.1	2.8	chisq	0.322	0.991
Colorectal Carcinoma	CRC	FOXP1	4	1	212	215	216	216	1.9	0.5	fisher	0.372	0.991
Colorectal Carcinoma	CRC	SPOP	4	1	212	215	216	216	1.9	0.5	fisher	0.372	0.991
Colorectal Carcinoma	CRC	ASXL1	10	5	206	211	216	216	4.6	2.3	chisq	0.293	0.991
Colorectal Carcinoma	CRC	HNF1A	4	1	212	215	216	216	1.9	0.5	fisher	0.372	0.991
Colorectal Carcinoma	CRC	ATRX	10	5	206	211	216	216	4.6	2.3	chisq	0.293	0.991
Colorectal Carcinoma	CRC	NTRK1	7	3	209	213	216	216	3.2	1.4	chisq	0.337	0.991
Colorectal Carcinoma	CRC	EGFR	7	3	209	213	216	216	3.2	1.4	chisq	0.337	0.991
Colorectal Carcinoma	CRC	NTRK2	4	1	212	215	216	216	1.9	0.5	fisher	0.372	0.991
Colorectal Carcinoma	CRC	EZH2	4	1	212	215	216	216	1.9	0.5	fisher	0.372	0.991
Colorectal Carcinoma	CRC	ETV6	4	1	212	215	216	216	1.9	0.5	fisher	0.372	0.991
Colorectal Carcinoma	CRC	BCL6	4	1	212	215	216	216	1.9	0.5	fisher	0.372	0.991
Colorectal Carcinoma	CRC	ETV1	4	1	212	215	216	216	1.9	0.5	fisher	0.372	0.991
Colorectal Carcinoma	CRC	FLT3	4	1	212	215	216	216	1.9	0.5	fisher	0.372	0.991
Colorectal Carcinoma	CRC	JAK2	4	1	212	215	216	216	1.9	0.5	fisher	0.372	0.991
Colorectal Carcinoma	CRC	IKZF1	4	1	212	215	216	216	1.9	0.5	fisher	0.372	0.991
Colorectal Carcinoma	CRC	DDR2	1	4	215	212	216	216	0.5	1.9	fisher	0.372	0.991
Colorectal Carcinoma	CRC	IGF1R	1	4	215	212	216	216	0.5	1.9	fisher	0.372	0.991
Colorectal Carcinoma	CRC	CDKN1B	4	1	212	215	216	216	1.9	0.5	fisher	0.372	0.991
Colorectal Carcinoma	CRC	MPL	1	4	215	212	216	216	0.5	1.9	fisher	0.372	0.991
Kidney Renal Cell Carcinoma	KIRC	NF1	3	1	60	62	63	63	4.8	1.6	fisher	0.619	1
Kidney Renal Cell Carcinoma	KIRC	PTEN	3	3	60	60	63	63	4.8	4.8	fisher	1	1
Kidney Renal Cell Carcinoma	KIRC	MTOR	5	6	58	57	63	63	7.9	9.5	chisq	1	1
Kidney Renal Cell Carcinoma	KIRC	ARID1A	4	1	59	62	63	63	6.3	1.6	fisher	0.365	1
Kidney Renal Cell Carcinoma	KIRC	PTCH1	1	1	62	62	63	63	1.6	1.6	fisher	1	1
Kidney Renal Cell Carcinoma	KIRC	CARD11	1	1	62	62	63	63	1.6	1.6	fisher	1	1
Kidney Renal Cell Carcinoma	KIRC	BAP1	14	7	49	56	63	63	22.2	11.1	chisq	0.151	1
Kidney Renal Cell Carcinoma	KIRC	ATM	4	2	59	61	63	63	6.3	3.2	fisher	0.68	1
Kidney Renal Cell Carcinoma	KIRC	PBRM1	18	20	45	43	63	63	28.6	31.7	chisq	0.846	1
Kidney Renal Cell Carcinoma	KIRC	SPEN	3	2	60	61	63	63	4.8	3.2	fisher	1	1
Kidney Renal Cell Carcinoma	KIRC	KMT2D	2	5	61	58	63	63	3.2	7.9	fisher	0.44	1
Kidney Renal Cell Carcinoma	KIRC	SETD2	12	10	51	53	63	63	19	15.9	chisq	0.814	1
Kidney Renal Cell Carcinoma	KIRC	AURKB	1	1	62	62	63	63	1.6	1.6	fisher	1	1
Kidney Renal Cell Carcinoma	KIRC	SMARCA4	3	1	60	62	63	63	4.8	1.6	fisher	0.619	1
Kidney Renal Cell Carcinoma	KIRC	TET2	3	1	60	62	63	63	4.8	1.6	fisher	0.619	1
Kidney Renal Cell Carcinoma	KIRC	SMAD2	1	1	62	62	63	63	1.6	1.6	fisher	1	1
Kidney Renal Cell Carcinoma	KIRC	NF2	4	1	59	62	63	63	6.3	1.6	fisher	0.365	1
Kidney Renal Cell Carcinoma	KIRC	ARID2	3	1	60	62	63	63	4.8	1.6	fisher	0.619	1
Kidney Renal Cell Carcinoma	KIRC	ROS1	4	1	59	62	63	63	6.3	1.6	fisher	0.365	1
Kidney Renal Cell Carcinoma	KIRC	ERBB4	1	2	62	61	63	63	1.6	3.2	fisher	1	1
Kidney Renal Cell Carcinoma	KIRC	ATRX	2	1	61	62	63	63	3.2	1.6	fisher	1	1
Kidney Renal Cell Carcinoma	KIRC	CBL	3	1	60	62	63	63	4.8	1.6	fisher	0.619	1
Kidney Renal Cell Carcinoma	KIRC	CDK8	1	1	62	62	63	63	1.6	1.6	fisher	1	1
Kidney Renal Cell Carcinoma	KIRC	KMT2C	4	3	59	60	63	63	6.3	4.8	fisher	1	1
Kidney Renal Cell Carcinoma	KIRC	PIK3CA	3	1	60	62	63	63	4.8	1.6	fisher	0.619	1
Kidney Renal Cell Carcinoma	KIRC	NFE2L2	2	1	61	62	63	63	3.2	1.6	fisher	1	1
Kidney Renal Cell Carcinoma	KIRC	STAG2	1	1	62	62	63	63	1.6	1.6	fisher	1	1
Kidney Renal Cell Carcinoma	KIRC	EPHA3	1	1	62	62	63	63	1.6	1.6	fisher	1	1
Kidney Renal Cell Carcinoma	KIRC	XPO1	1	1	62	62	63	63	1.6	1.6	fisher	1	1
Ovarian Carcinoma	OV	BRCA1	6	5	154	155	160	160	3.8	3.1	chisq	1	1
Ovarian Carcinoma	OV	TP53	136	119	24	41	160	160	85	74.4	chisq	0.0262	1
Ovarian Carcinoma	OV	NOTCH3	6	1	154	159	160	160	3.8	0.6	fisher	0.121	1
Ovarian Carcinoma	OV	CREBBP	3	4	157	156	160	160	1.9	2.5	fisher	1	1
Ovarian Carcinoma	OV	NTRK3	3	1	157	159	160	160	1.9	0.6	fisher	0.623	1
Ovarian Carcinoma	OV	NOTCH1	2	1	158	159	160	160	1.2	0.6	fisher	1	1
Ovarian Carcinoma	OV	KMT2C	13	4	147	156	160	160	8.1	2.5	chisq	0.0462	1
Ovarian Carcinoma	OV	MTOR	3	2	157	158	160	160	1.9	1.2	fisher	1	1
Ovarian Carcinoma	OV	FAT1	2	5	158	155	160	160	1.2	3.1	fisher	0.448	1
Ovarian Carcinoma	OV	NF1	12	4	148	156	160	160	7.5	2.5	chisq	0.0726	1
Ovarian Carcinoma	OV	PIK3CA	7	1	153	159	160	160	4.4	0.6	fisher	0.0669	1
Ovarian Carcinoma	OV	BLM	2	1	158	159	160	160	1.2	0.6	fisher	1	1
Ovarian Carcinoma	OV	BRAF	1	1	159	159	160	160	0.6	0.6	fisher	1	1
Ovarian Carcinoma	OV	CDK12	3	3	157	157	160	160	1.9	1.9	fisher	1	1
Ovarian Carcinoma	OV	MED12	7	1	153	159	160	160	4.4	0.6	fisher	0.0669	1
Ovarian Carcinoma	OV	FLT3	2	1	158	159	160	160	1.2	0.6	fisher	1	1
Ovarian Carcinoma	OV	MET	3	1	157	159	160	160	1.9	0.6	fisher	0.623	1
Ovarian Carcinoma	OV	SPEN	3	3	157	157	160	160	1.9	1.9	fisher	1	1
Ovarian Carcinoma	OV	MAP3K13	1	1	159	159	160	160	0.6	0.6	fisher	1	1
Ovarian Carcinoma	OV	KDM5C	2	2	158	158	160	160	1.2	1.2	fisher	1	1
Ovarian Carcinoma	OV	APC	3	3	157	157	160	160	1.9	1.9	fisher	1	1
Ovarian Carcinoma	OV	JAK3	5	1	155	159	160	160	3.1	0.6	fisher	0.214	1
Ovarian Carcinoma	OV	ARID1A	9	3	151	157	160	160	5.6	1.9	chisq	0.141	1
Ovarian Carcinoma	OV	PTEN	5	2	155	158	160	160	3.1	1.2	fisher	0.448	1
Ovarian Carcinoma	OV	SETD2	1	3	159	157	160	160	0.6	1.9	fisher	0.623	1
Ovarian Carcinoma	OV	KDM5A	3	1	157	159	160	160	1.9	0.6	fisher	0.623	1
Ovarian Carcinoma	OV	ROS1	4	4	156	156	160	160	2.5	2.5	fisher	1	1
Ovarian Carcinoma	OV	MLH1	2	2	158	158	160	160	1.2	1.2	fisher	1	1
Ovarian Carcinoma	OV	NOTCH4	5	3	155	157	160	160	3.1	1.9	fisher	0.723	1
Ovarian Carcinoma	OV	ALK	1	1	159	159	160	160	0.6	0.6	fisher	1	1
Ovarian Carcinoma	OV	KMT2A	5	2	155	158	160	160	3.1	1.2	fisher	0.448	1
Ovarian Carcinoma	OV	GRIN2A	2	3	158	157	160	160	1.2	1.9	fisher	1	1
Ovarian Carcinoma	OV	BAP1	2	2	158	158	160	160	1.2	1.2	fisher	1	1
Ovarian Carcinoma	OV	EGFR	2	5	158	155	160	160	1.2	3.1	fisher	0.448	1
Ovarian Carcinoma	OV	ARID1B	3	1	157	159	160	160	1.9	0.6	fisher	0.623	1
Ovarian Carcinoma	OV	ATRX	4	2	156	158	160	160	2.5	1.2	fisher	0.685	1
Ovarian Carcinoma	OV	RB1	4	3	156	157	160	160	2.5	1.9	fisher	1	1
Ovarian Carcinoma	OV	BTK	2	1	158	159	160	160	1.2	0.6	fisher	1	1
Ovarian Carcinoma	OV	AMER1	1	2	159	158	160	160	0.6	1.2	fisher	1	1
Ovarian Carcinoma	OV	GNAS	3	1	157	159	160	160	1.9	0.6	fisher	0.623	1
Ovarian Carcinoma	OV	RAD50	1	1	159	159	160	160	0.6	0.6	fisher	1	1
Ovarian Carcinoma	OV	TSC2	5	1	155	159	160	160	3.1	0.6	fisher	0.214	1
Ovarian Carcinoma	OV	ATM	4	2	156	158	160	160	2.5	1.2	fisher	0.685	1
Ovarian Carcinoma	OV	TENT5C	1	1	159	159	160	160	0.6	0.6	fisher	1	1
Ovarian Carcinoma	OV	CIC	3	2	157	158	160	160	1.9	1.2	fisher	1	1
Ovarian Carcinoma	OV	ATR	2	2	158	158	160	160	1.2	1.2	fisher	1	1
Ovarian Carcinoma	OV	RPTOR	1	2	159	158	160	160	0.6	1.2	fisher	1	1
Ovarian Carcinoma	OV	CDH1	2	1	158	159	160	160	1.2	0.6	fisher	1	1
Ovarian Carcinoma	OV	SRC	1	1	159	159	160	160	0.6	0.6	fisher	1	1
Ovarian Carcinoma	OV	PTCH1	3	3	157	157	160	160	1.9	1.9	fisher	1	1
Ovarian Carcinoma	OV	PALB2	2	2	158	158	160	160	1.2	1.2	fisher	1	1
Ovarian Carcinoma	OV	ARID2	2	2	158	158	160	160	1.2	1.2	fisher	1	1
Ovarian Carcinoma	OV	SMARCA4	3	2	157	158	160	160	1.9	1.2	fisher	1	1
Ovarian Carcinoma	OV	TERT	2	1	158	159	160	160	1.2	0.6	fisher	1	1
Ovarian Carcinoma	OV	AR	2	1	158	159	160	160	1.2	0.6	fisher	1	1
Ovarian Carcinoma	OV	SMARCB1	1	3	159	157	160	160	0.6	1.9	fisher	0.623	1
Ovarian Carcinoma	OV	FLT4	2	1	158	159	160	160	1.2	0.6	fisher	1	1
Ovarian Carcinoma	OV	FLT1	2	2	158	158	160	160	1.2	1.2	fisher	1	1
Ovarian Carcinoma	OV	NTRK2	1	1	159	159	160	160	0.6	0.6	fisher	1	1
Ovarian Carcinoma	OV	CTCF	2	1	158	159	160	160	1.2	0.6	fisher	1	1
Ovarian Carcinoma	OV	XIAP	1	2	159	158	160	160	0.6	1.2	fisher	1	1
Ovarian Carcinoma	OV	NOTCH2	3	1	157	159	160	160	1.9	0.6	fisher	0.623	1
Ovarian Carcinoma	OV	DAXX	2	1	158	159	160	160	1.2	0.6	fisher	1	1
Ovarian Carcinoma	OV	ERBB2	1	3	159	157	160	160	0.6	1.9	fisher	0.623	1
Ovarian Carcinoma	OV	INPP4B	1	1	159	159	160	160	0.6	0.6	fisher	1	1
Ovarian Carcinoma	OV	EPHA3	2	2	158	158	160	160	1.2	1.2	fisher	1	1
Ovarian Carcinoma	OV	CDKN1A	1	1	159	159	160	160	0.6	0.6	fisher	1	1
Ovarian Carcinoma	OV	FBXW7	1	1	159	159	160	160	0.6	0.6	fisher	1	1
Ovarian Carcinoma	OV	RICTOR	1	1	159	159	160	160	0.6	0.6	fisher	1	1
Ovarian Carcinoma	OV	PBRM1	1	1	159	159	160	160	0.6	0.6	fisher	1	1
Ovarian Carcinoma	OV	ERG	1	1	159	159	160	160	0.6	0.6	fisher	1	1
Ovarian Carcinoma	OV	CDC73	1	1	159	159	160	160	0.6	0.6	fisher	1	1
Ovarian Carcinoma	OV	PPP2R1A	1	1	159	159	160	160	0.6	0.6	fisher	1	1
Ovarian Carcinoma	OV	BRD4	2	1	158	159	160	160	1.2	0.6	fisher	1	1
Ovarian Carcinoma	OV	HGF	1	1	159	159	160	160	0.6	0.6	fisher	1	1
Head and Neck Carcinoma	HNC	CREBBP	5	4	63	64	68	68	7.4	5.9	fisher	1	1
Head and Neck Carcinoma	HNC	KMT2C	1	5	67	63	68	68	1.5	7.4	fisher	0.208	1
Head and Neck Carcinoma	HNC	DNMT3A	1	2	67	66	68	68	1.5	2.9	fisher	1	1
Head and Neck Carcinoma	HNC	ATRX	2	2	66	66	68	68	2.9	2.9	fisher	1	1
Head and Neck Carcinoma	HNC	DOT1L	2	1	66	67	68	68	2.9	1.5	fisher	1	1
Head and Neck Carcinoma	HNC	MPL	1	1	67	67	68	68	1.5	1.5	fisher	1	1
Head and Neck Carcinoma	HNC	ERG	2	1	66	67	68	68	2.9	1.5	fisher	1	1
Head and Neck Carcinoma	HNC	CDKN2A	6	12	62	56	68	68	8.8	17.6	chisq	0.206	1
Head and Neck Carcinoma	HNC	WT1	1	2	67	66	68	68	1.5	2.9	fisher	1	1
Head and Neck Carcinoma	HNC	PIK3R2	1	1	67	67	68	68	1.5	1.5	fisher	1	1
Head and Neck Carcinoma	HNC	PTCH1	1	2	67	66	68	68	1.5	2.9	fisher	1	1
Head and Neck Carcinoma	HNC	INPP4B	1	2	67	66	68	68	1.5	2.9	fisher	1	1
Head and Neck Carcinoma	HNC	TSC2	2	1	66	67	68	68	2.9	1.5	fisher	1	1
Head and Neck Carcinoma	HNC	NTRK3	1	1	67	67	68	68	1.5	1.5	fisher	1	1
Head and Neck Carcinoma	HNC	MAP2K1	1	1	67	67	68	68	1.5	1.5	fisher	1	1
Head and Neck Carcinoma	HNC	DICER1	1	1	67	67	68	68	1.5	1.5	fisher	1	1
Head and Neck Carcinoma	HNC	TBX3	2	1	66	67	68	68	2.9	1.5	fisher	1	1
Head and Neck Carcinoma	HNC	KMT2D	5	6	63	62	68	68	7.4	8.8	chisq	1	1
Head and Neck Carcinoma	HNC	EP300	6	5	62	63	68	68	8.8	7.4	chisq	1	1
Head and Neck Carcinoma	HNC	PPP2R1A	2	1	66	67	68	68	2.9	1.5	fisher	1	1
Head and Neck Carcinoma	HNC	RHOA	1	2	67	66	68	68	1.5	2.9	fisher	1	1
Head and Neck Carcinoma	HNC	GRIN2A	1	3	67	65	68	68	1.5	4.4	fisher	0.619	1
Head and Neck Carcinoma	HNC	TET2	2	2	66	66	68	68	2.9	2.9	fisher	1	1
Head and Neck Carcinoma	HNC	ATM	1	2	67	66	68	68	1.5	2.9	fisher	1	1
Head and Neck Carcinoma	HNC	AXL	1	1	67	67	68	68	1.5	1.5	fisher	1	1
Head and Neck Carcinoma	HNC	EPHA3	2	3	66	65	68	68	2.9	4.4	fisher	1	1
Head and Neck Carcinoma	HNC	ERBB4	2	3	66	65	68	68	2.9	4.4	fisher	1	1
Head and Neck Carcinoma	HNC	NOTCH1	3	9	65	59	68	68	4.4	13.2	chisq	0.131	1
Head and Neck Carcinoma	HNC	ATR	3	2	65	66	68	68	4.4	2.9	fisher	1	1
Head and Neck Carcinoma	HNC	CIC	1	2	67	66	68	68	1.5	2.9	fisher	1	1
Head and Neck Carcinoma	HNC	ARID1B	1	5	67	63	68	68	1.5	7.4	fisher	0.208	1
Head and Neck Carcinoma	HNC	BAP1	3	2	65	66	68	68	4.4	2.9	fisher	1	1
Head and Neck Carcinoma	HNC	BRCA2	3	3	65	65	68	68	4.4	4.4	fisher	1	1
Head and Neck Carcinoma	HNC	MAP3K1	1	1	67	67	68	68	1.5	1.5	fisher	1	1
Head and Neck Carcinoma	HNC	NF2	2	1	66	67	68	68	2.9	1.5	fisher	1	1
Head and Neck Carcinoma	HNC	FBXW7	2	2	66	66	68	68	2.9	2.9	fisher	1	1
Head and Neck Carcinoma	HNC	EPHB1	1	2	67	66	68	68	1.5	2.9	fisher	1	1
Head and Neck Carcinoma	HNC	MAP2K2	1	2	67	66	68	68	1.5	2.9	fisher	1	1
Head and Neck Carcinoma	HNC	RAF1	1	1	67	67	68	68	1.5	1.5	fisher	1	1
Head and Neck Carcinoma	HNC	EPHA5	1	2	67	66	68	68	1.5	2.9	fisher	1	1
Head and Neck Carcinoma	HNC	CDK12	1	1	67	67	68	68	1.5	1.5	fisher	1	1
Head and Neck Carcinoma	HNC	TGFBR2	4	1	64	67	68	68	5.9	1.5	fisher	0.366	1
Head and Neck Carcinoma	HNC	KDR	2	3	66	65	68	68	2.9	4.4	fisher	1	1
Head and Neck Carcinoma	HNC	FLT4	1	2	67	66	68	68	1.5	2.9	fisher	1	1
Head and Neck Carcinoma	HNC	NFE2L2	2	3	66	65	68	68	2.9	4.4	fisher	1	1
Head and Neck Carcinoma	HNC	SMARCA4	1	2	67	66	68	68	1.5	2.9	fisher	1	1
Head and Neck Carcinoma	HNC	RB1	1	1	67	67	68	68	1.5	1.5	fisher	1	1
Head and Neck Carcinoma	HNC	POLE	2	2	66	66	68	68	2.9	2.9	fisher	1	1
Head and Neck Carcinoma	HNC	PRDM1	2	1	66	67	68	68	2.9	1.5	fisher	1	1
Head and Neck Carcinoma	HNC	ABL1	1	1	67	67	68	68	1.5	1.5	fisher	1	1
Head and Neck Carcinoma	HNC	JAK1	1	1	67	67	68	68	1.5	1.5	fisher	1	1
Head and Neck Carcinoma	HNC	NOTCH4	1	2	67	66	68	68	1.5	2.9	fisher	1	1
Head and Neck Carcinoma	HNC	PTEN	3	1	65	67	68	68	4.4	1.5	fisher	0.619	1
Head and Neck Carcinoma	HNC	SETD2	1	3	67	65	68	68	1.5	4.4	fisher	0.619	1
Head and Neck Carcinoma	HNC	EGFR	1	2	67	66	68	68	1.5	2.9	fisher	1	1
Head and Neck Carcinoma	HNC	RAC1	1	2	67	66	68	68	1.5	2.9	fisher	1	1
Head and Neck Carcinoma	HNC	FLT1	1	1	67	67	68	68	1.5	1.5	fisher	1	1
Head and Neck Carcinoma	HNC	ARID2	2	2	66	66	68	68	2.9	2.9	fisher	1	1
Head and Neck Carcinoma	HNC	SMO	1	1	67	67	68	68	1.5	1.5	fisher	1	1
Head and Neck Carcinoma	HNC	GNAS	1	1	67	67	68	68	1.5	1.5	fisher	1	1
Head and Neck Carcinoma	HNC	IKBKE	1	1	67	67	68	68	1.5	1.5	fisher	1	1
Head and Neck Carcinoma	HNC	SYK	1	2	67	66	68	68	1.5	2.9	fisher	1	1
Head and Neck Carcinoma	HNC	MED12	1	1	67	67	68	68	1.5	1.5	fisher	1	1
Head and Neck Carcinoma	HNC	CARD11	1	1	67	67	68	68	1.5	1.5	fisher	1	1
Head and Neck Carcinoma	HNC	HRAS	1	3	67	65	68	68	1.5	4.4	fisher	0.619	1
Head and Neck Carcinoma	HNC	HGF	1	1	67	67	68	68	1.5	1.5	fisher	1	1
Head and Neck Carcinoma	HNC	MET	1	1	67	67	68	68	1.5	1.5	fisher	1	1
Head and Neck Carcinoma	HNC	SMAD4	1	3	67	65	68	68	1.5	4.4	fisher	0.619	1
Head and Neck Carcinoma	HNC	ESR1	1	1	67	67	68	68	1.5	1.5	fisher	1	1
Head and Neck Carcinoma	HNC	SPEN	1	5	67	63	68	68	1.5	7.4	fisher	0.208	1
Lung Squamous Cell Carcinoma	LUSC	EPHA5	4	4	50	50	54	54	7.4	7.4	fisher	1	1
Lung Squamous Cell Carcinoma	LUSC	FLT1	3	1	51	53	54	54	5.6	1.9	fisher	0.618	1
Lung Squamous Cell Carcinoma	LUSC	TP53	46	45	8	9	54	54	85.2	83.3	chisq	1	1
Lung Squamous Cell Carcinoma	LUSC	RICTOR	1	3	53	51	54	54	1.9	5.6	fisher	0.618	1
Lung Squamous Cell Carcinoma	LUSC	GRIN2A	7	9	47	45	54	54	13	16.7	chisq	0.786	1
Lung Squamous Cell Carcinoma	LUSC	FAT1	9	3	45	51	54	54	16.7	5.6	chisq	0.126	1
Lung Squamous Cell Carcinoma	LUSC	KMT2D	15	14	39	40	54	54	27.8	25.9	chisq	1	1
Lung Squamous Cell Carcinoma	LUSC	TSC2	5	1	49	53	54	54	9.3	1.9	fisher	0.205	1
Lung Squamous Cell Carcinoma	LUSC	KMT2A	2	2	52	52	54	54	3.7	3.7	fisher	1	1
Lung Squamous Cell Carcinoma	LUSC	EP300	2	3	52	51	54	54	3.7	5.6	fisher	1	1
Lung Squamous Cell Carcinoma	LUSC	CREBBP	6	3	48	51	54	54	11.1	5.6	fisher	0.489	1
Lung Squamous Cell Carcinoma	LUSC	JAK1	2	1	52	53	54	54	3.7	1.9	fisher	1	1
Lung Squamous Cell Carcinoma	LUSC	KMT2C	5	10	49	44	54	54	9.3	18.5	chisq	0.266	1
Lung Squamous Cell Carcinoma	LUSC	CDKN2A	12	5	42	49	54	54	22.2	9.3	chisq	0.113	1
Lung Squamous Cell Carcinoma	LUSC	NOTCH1	5	7	49	47	54	54	9.3	13	chisq	0.759	1
Lung Squamous Cell Carcinoma	LUSC	PDGFRA	3	1	51	53	54	54	5.6	1.9	fisher	0.618	1
Lung Squamous Cell Carcinoma	LUSC	KDM5A	2	1	52	53	54	54	3.7	1.9	fisher	1	1
Lung Squamous Cell Carcinoma	LUSC	ARID1B	2	5	52	49	54	54	3.7	9.3	fisher	0.437	1
Lung Squamous Cell Carcinoma	LUSC	KEAP1	10	8	44	46	54	54	18.5	14.8	chisq	0.796	1
Lung Squamous Cell Carcinoma	LUSC	AR	1	1	53	53	54	54	1.9	1.9	fisher	1	1
Lung Squamous Cell Carcinoma	LUSC	APC	3	4	51	50	54	54	5.6	7.4	fisher	1	1
Lung Squamous Cell Carcinoma	LUSC	PIK3CB	1	1	53	53	54	54	1.9	1.9	fisher	1	1
Lung Squamous Cell Carcinoma	LUSC	NOTCH3	5	2	49	52	54	54	9.3	3.7	fisher	0.437	1
Lung Squamous Cell Carcinoma	LUSC	ERBB4	2	6	52	48	54	54	3.7	11.1	fisher	0.27	1
Lung Squamous Cell Carcinoma	LUSC	PBRM1	2	4	52	50	54	54	3.7	7.4	fisher	0.678	1
Lung Squamous Cell Carcinoma	LUSC	IRS2	1	1	53	53	54	54	1.9	1.9	fisher	1	1
Lung Squamous Cell Carcinoma	LUSC	KRAS	5	2	49	52	54	54	9.3	3.7	fisher	0.437	1
Lung Squamous Cell Carcinoma	LUSC	FOXP1	1	2	53	52	54	54	1.9	3.7	fisher	1	1
Lung Squamous Cell Carcinoma	LUSC	CDK8	2	1	52	53	54	54	3.7	1.9	fisher	1	1
Lung Squamous Cell Carcinoma	LUSC	ARID2	3	5	51	49	54	54	5.6	9.3	fisher	0.716	1
Lung Squamous Cell Carcinoma	LUSC	ATM	1	6	53	48	54	54	1.9	11.1	fisher	0.113	1
Lung Squamous Cell Carcinoma	LUSC	NCOR1	2	6	52	48	54	54	3.7	11.1	fisher	0.27	1
Lung Squamous Cell Carcinoma	LUSC	RET	3	3	51	51	54	54	5.6	5.6	fisher	1	1
Lung Squamous Cell Carcinoma	LUSC	FLT3	2	1	52	53	54	54	3.7	1.9	fisher	1	1
Lung Squamous Cell Carcinoma	LUSC	PIK3CG	3	4	51	50	54	54	5.6	7.4	fisher	1	1
Lung Squamous Cell Carcinoma	LUSC	PIK3R2	6	3	48	51	54	54	11.1	5.6	fisher	0.489	1
Lung Squamous Cell Carcinoma	LUSC	PTEN	2	7	52	47	54	54	3.7	13	fisher	0.161	1
Lung Squamous Cell Carcinoma	LUSC	NOTCH2	3	2	51	52	54	54	5.6	3.7	fisher	1	1
Lung Squamous Cell Carcinoma	LUSC	PALB2	1	1	53	53	54	54	1.9	1.9	fisher	1	1
Lung Squamous Cell Carcinoma	LUSC	EPHB1	2	2	52	52	54	54	3.7	3.7	fisher	1	1
Lung Squamous Cell Carcinoma	LUSC	ESR1	3	2	51	52	54	54	5.6	3.7	fisher	1	1
Lung Squamous Cell Carcinoma	LUSC	NTRK3	2	3	52	51	54	54	3.7	5.6	fisher	1	1
Lung Squamous Cell Carcinoma	LUSC	FLT4	2	3	52	51	54	54	3.7	5.6	fisher	1	1
Lung Squamous Cell Carcinoma	LUSC	JAK3	1	5	53	49	54	54	1.9	9.3	fisher	0.205	1
Lung Squamous Cell Carcinoma	LUSC	TET1	1	3	53	51	54	54	1.9	5.6	fisher	0.618	1
Lung Squamous Cell Carcinoma	LUSC	POLE	3	4	51	50	54	54	5.6	7.4	fisher	1	1
Lung Squamous Cell Carcinoma	LUSC	BRAF	1	2	53	52	54	54	1.9	3.7	fisher	1	1
Lung Squamous Cell Carcinoma	LUSC	AMER1	3	2	51	52	54	54	5.6	3.7	fisher	1	1
Lung Squamous Cell Carcinoma	LUSC	PIK3CA	6	7	48	47	54	54	11.1	13	chisq	1	1
Lung Squamous Cell Carcinoma	LUSC	MAP2K4	1	1	53	53	54	54	1.9	1.9	fisher	1	1
Lung Squamous Cell Carcinoma	LUSC	BRCA2	2	4	52	50	54	54	3.7	7.4	fisher	0.678	1
Lung Squamous Cell Carcinoma	LUSC	ARID1A	6	5	48	49	54	54	11.1	9.3	chisq	1	1
Lung Squamous Cell Carcinoma	LUSC	SMARCA4	2	3	52	51	54	54	3.7	5.6	fisher	1	1
Lung Squamous Cell Carcinoma	LUSC	NFE2L2	6	7	48	47	54	54	11.1	13	chisq	1	1
Lung Squamous Cell Carcinoma	LUSC	ROS1	1	4	53	50	54	54	1.9	7.4	fisher	0.363	1
Lung Squamous Cell Carcinoma	LUSC	CUL3	1	4	53	50	54	54	1.9	7.4	fisher	0.363	1
Lung Squamous Cell Carcinoma	LUSC	PPP2R1A	1	1	53	53	54	54	1.9	1.9	fisher	1	1
Lung Squamous Cell Carcinoma	LUSC	RB1	3	5	51	49	54	54	5.6	9.3	fisher	0.716	1
Lung Squamous Cell Carcinoma	LUSC	EPHA3	2	6	52	48	54	54	3.7	11.1	fisher	0.27	1
Lung Squamous Cell Carcinoma	LUSC	TET2	3	3	51	51	54	54	5.6	5.6	fisher	1	1
Lung Squamous Cell Carcinoma	LUSC	FH	1	1	53	53	54	54	1.9	1.9	fisher	1	1
Lung Squamous Cell Carcinoma	LUSC	TGFBR2	2	1	52	53	54	54	3.7	1.9	fisher	1	1
Lung Squamous Cell Carcinoma	LUSC	FBXW7	2	1	52	53	54	54	3.7	1.9	fisher	1	1
Lung Squamous Cell Carcinoma	LUSC	DDR2	2	1	52	53	54	54	3.7	1.9	fisher	1	1
Lung Squamous Cell Carcinoma	LUSC	SDHA	1	3	53	51	54	54	1.9	5.6	fisher	0.618	1
Lung Squamous Cell Carcinoma	LUSC	GATA2	1	1	53	53	54	54	1.9	1.9	fisher	1	1
Lung Squamous Cell Carcinoma	LUSC	KDM6A	5	6	49	48	54	54	9.3	11.1	chisq	1	1
Lung Squamous Cell Carcinoma	LUSC	BLM	2	1	52	53	54	54	3.7	1.9	fisher	1	1
Lung Squamous Cell Carcinoma	LUSC	DOT1L	1	4	53	50	54	54	1.9	7.4	fisher	0.363	1
Lung Squamous Cell Carcinoma	LUSC	KDR	1	6	53	48	54	54	1.9	11.1	fisher	0.113	1
Lung Squamous Cell Carcinoma	LUSC	FANCA	2	2	52	52	54	54	3.7	3.7	fisher	1	1
Lung Squamous Cell Carcinoma	LUSC	FUBP1	1	1	53	53	54	54	1.9	1.9	fisher	1	1
Lung Squamous Cell Carcinoma	LUSC	HRAS	2	2	52	52	54	54	3.7	3.7	fisher	1	1
Lung Squamous Cell Carcinoma	LUSC	NF2	1	1	53	53	54	54	1.9	1.9	fisher	1	1
Lung Squamous Cell Carcinoma	LUSC	MTOR	1	1	53	53	54	54	1.9	1.9	fisher	1	1
Lung Squamous Cell Carcinoma	LUSC	HGF	2	8	52	46	54	54	3.7	14.8	chisq	0.0969	1
Lung Squamous Cell Carcinoma	LUSC	NTRK1	2	3	52	51	54	54	3.7	5.6	fisher	1	1
Lung Squamous Cell Carcinoma	LUSC	CIC	2	2	52	52	54	54	3.7	3.7	fisher	1	1
Lung Squamous Cell Carcinoma	LUSC	INPP4B	1	1	53	53	54	54	1.9	1.9	fisher	1	1
Lung Squamous Cell Carcinoma	LUSC	CHEK1	2	2	52	52	54	54	3.7	3.7	fisher	1	1
Lung Squamous Cell Carcinoma	LUSC	ERBB3	1	2	53	52	54	54	1.9	3.7	fisher	1	1
Lung Squamous Cell Carcinoma	LUSC	KIT	2	3	52	51	54	54	3.7	5.6	fisher	1	1
Lung Squamous Cell Carcinoma	LUSC	TBX3	1	1	53	53	54	54	1.9	1.9	fisher	1	1
Lung Squamous Cell Carcinoma	LUSC	CDH1	1	2	53	52	54	54	1.9	3.7	fisher	1	1
Lung Squamous Cell Carcinoma	LUSC	BRD4	1	1	53	53	54	54	1.9	1.9	fisher	1	1
Lung Squamous Cell Carcinoma	LUSC	NTRK2	1	2	53	52	54	54	1.9	3.7	fisher	1	1
Lung Squamous Cell Carcinoma	LUSC	STAG2	2	1	52	53	54	54	3.7	1.9	fisher	1	1
Lung Squamous Cell Carcinoma	LUSC	PRKN	1	3	53	51	54	54	1.9	5.6	fisher	0.618	1
Lung Squamous Cell Carcinoma	LUSC	NOTCH4	2	1	52	53	54	54	3.7	1.9	fisher	1	1
Lung Squamous Cell Carcinoma	LUSC	EGFR	2	3	52	51	54	54	3.7	5.6	fisher	1	1
Lung Squamous Cell Carcinoma	LUSC	IL7R	1	5	53	49	54	54	1.9	9.3	fisher	0.205	1
Lung Squamous Cell Carcinoma	LUSC	MLH1	1	1	53	53	54	54	1.9	1.9	fisher	1	1
Lung Squamous Cell Carcinoma	LUSC	DNMT3A	3	1	51	53	54	54	5.6	1.9	fisher	0.618	1
Lung Squamous Cell Carcinoma	LUSC	MSH6	1	2	53	52	54	54	1.9	3.7	fisher	1	1
Lung Squamous Cell Carcinoma	LUSC	RAC1	1	1	53	53	54	54	1.9	1.9	fisher	1	1
Lung Squamous Cell Carcinoma	LUSC	CDK12	1	1	53	53	54	54	1.9	1.9	fisher	1	1
Lung Squamous Cell Carcinoma	LUSC	JAK2	1	1	53	53	54	54	1.9	1.9	fisher	1	1
Lung Squamous Cell Carcinoma	LUSC	SMAD2	1	1	53	53	54	54	1.9	1.9	fisher	1	1
Lung Squamous Cell Carcinoma	LUSC	AKT1	1	1	53	53	54	54	1.9	1.9	fisher	1	1
Lung Squamous Cell Carcinoma	LUSC	SETD2	1	2	53	52	54	54	1.9	3.7	fisher	1	1
Lung Squamous Cell Carcinoma	LUSC	FGFR4	1	1	53	53	54	54	1.9	1.9	fisher	1	1
Lung Squamous Cell Carcinoma	LUSC	NF1	1	5	53	49	54	54	1.9	9.3	fisher	0.205	1
Lung Squamous Cell Carcinoma	LUSC	STK11	1	2	53	52	54	54	1.9	3.7	fisher	1	1
Lung Squamous Cell Carcinoma	LUSC	CCND3	1	1	53	53	54	54	1.9	1.9	fisher	1	1
Lung Adenocarcinoma	LUAD	KDM6A	1	4	97	94	98	98	1	4.1	fisher	0.369	1
Lung Adenocarcinoma	LUAD	CTNNB1	7	4	91	94	98	98	7.1	4.1	chisq	0.535	1
Lung Adenocarcinoma	LUAD	MYCL	1	1	97	97	98	98	1	1	fisher	1	1
Lung Adenocarcinoma	LUAD	TP53	57	53	41	45	98	98	58.2	54.1	chisq	0.666	1
Lung Adenocarcinoma	LUAD	AMER1	3	6	95	92	98	98	3.1	6.1	fisher	0.497	1
Lung Adenocarcinoma	LUAD	XPO1	3	2	95	96	98	98	3.1	2	fisher	1	1
Lung Adenocarcinoma	LUAD	SMARCA4	8	7	90	91	98	98	8.2	7.1	chisq	1	1
Lung Adenocarcinoma	LUAD	CUL3	2	2	96	96	98	98	2	2	fisher	1	1
Lung Adenocarcinoma	LUAD	ATM	5	11	93	87	98	98	5.1	11.2	chisq	0.192	1
Lung Adenocarcinoma	LUAD	MSH6	2	1	96	97	98	98	2	1	fisher	1	1
Lung Adenocarcinoma	LUAD	FAT1	7	9	91	89	98	98	7.1	9.2	chisq	0.794	1
Lung Adenocarcinoma	LUAD	IL7R	3	5	95	93	98	98	3.1	5.1	fisher	0.721	1
Lung Adenocarcinoma	LUAD	DOT1L	2	7	96	91	98	98	2	7.1	fisher	0.17	1
Lung Adenocarcinoma	LUAD	JAK1	4	4	94	94	98	98	4.1	4.1	fisher	1	1
Lung Adenocarcinoma	LUAD	TSC2	4	2	94	96	98	98	4.1	2	fisher	0.683	1
Lung Adenocarcinoma	LUAD	MPL	1	1	97	97	98	98	1	1	fisher	1	1
Lung Adenocarcinoma	LUAD	CDKN2A	9	2	89	96	98	98	9.2	2	chisq	0.0626	1
Lung Adenocarcinoma	LUAD	FANCA	3	1	95	97	98	98	3.1	1	fisher	0.621	1
Lung Adenocarcinoma	LUAD	BRIP1	3	4	95	94	98	98	3.1	4.1	fisher	1	1
Lung Adenocarcinoma	LUAD	MTOR	4	2	94	96	98	98	4.1	2	fisher	0.683	1
Lung Adenocarcinoma	LUAD	ALK	5	3	93	95	98	98	5.1	3.1	fisher	0.721	1
Lung Adenocarcinoma	LUAD	ARID1B	5	6	93	92	98	98	5.1	6.1	chisq	1	1
Lung Adenocarcinoma	LUAD	AKT3	1	2	97	96	98	98	1	2	fisher	1	1
Lung Adenocarcinoma	LUAD	EPHA3	5	7	93	91	98	98	5.1	7.1	chisq	0.766	1
Lung Adenocarcinoma	LUAD	FLT3	2	2	96	96	98	98	2	2	fisher	1	1
Lung Adenocarcinoma	LUAD	PIK3CB	4	1	94	97	98	98	4.1	1	fisher	0.369	1
Lung Adenocarcinoma	LUAD	EP300	7	2	91	96	98	98	7.1	2	fisher	0.17	1
Lung Adenocarcinoma	LUAD	PDGFRA	1	5	97	93	98	98	1	5.1	fisher	0.212	1
Lung Adenocarcinoma	LUAD	RET	3	6	95	92	98	98	3.1	6.1	fisher	0.497	1
Lung Adenocarcinoma	LUAD	TNFRSF14	1	1	97	97	98	98	1	1	fisher	1	1
Lung Adenocarcinoma	LUAD	CARD11	1	4	97	94	98	98	1	4.1	fisher	0.369	1
Lung Adenocarcinoma	LUAD	MCL1	1	1	97	97	98	98	1	1	fisher	1	1
Lung Adenocarcinoma	LUAD	ATRX	2	3	96	95	98	98	2	3.1	fisher	1	1
Lung Adenocarcinoma	LUAD	RARA	1	2	97	96	98	98	1	2	fisher	1	1
Lung Adenocarcinoma	LUAD	ATR	4	4	94	94	98	98	4.1	4.1	fisher	1	1
Lung Adenocarcinoma	LUAD	NOTCH1	4	2	94	96	98	98	4.1	2	fisher	0.683	1
Lung Adenocarcinoma	LUAD	MEN1	4	1	94	97	98	98	4.1	1	fisher	0.369	1
Lung Adenocarcinoma	LUAD	TET2	2	1	96	97	98	98	2	1	fisher	1	1
Lung Adenocarcinoma	LUAD	RBM10	9	9	89	89	98	98	9.2	9.2	chisq	1	1
Lung Adenocarcinoma	LUAD	NSD1	3	3	95	95	98	98	3.1	3.1	fisher	1	1
Lung Adenocarcinoma	LUAD	ROS1	4	4	94	94	98	98	4.1	4.1	fisher	1	1
Lung Adenocarcinoma	LUAD	NCOR1	3	3	95	95	98	98	3.1	3.1	fisher	1	1
Lung Adenocarcinoma	LUAD	KDM5C	2	6	96	92	98	98	2	6.1	fisher	0.279	1
Lung Adenocarcinoma	LUAD	AXL	1	1	97	97	98	98	1	1	fisher	1	1
Lung Adenocarcinoma	LUAD	CIC	3	2	95	96	98	98	3.1	2	fisher	1	1
Lung Adenocarcinoma	LUAD	NTRK2	1	1	97	97	98	98	1	1	fisher	1	1
Lung Adenocarcinoma	LUAD	PIK3CA	5	6	93	92	98	98	5.1	6.1	chisq	1	1
Lung Adenocarcinoma	LUAD	KMT2C	7	11	91	87	98	98	7.1	11.2	chisq	0.458	1
Lung Adenocarcinoma	LUAD	SPEN	2	7	96	91	98	98	2	7.1	fisher	0.17	1
Lung Adenocarcinoma	LUAD	KMT2D	9	4	89	94	98	98	9.2	4.1	chisq	0.251	1
Lung Adenocarcinoma	LUAD	BRAF	4	6	94	92	98	98	4.1	6.1	chisq	0.745	1
Lung Adenocarcinoma	LUAD	PTPN11	1	1	97	97	98	98	1	1	fisher	1	1
Lung Adenocarcinoma	LUAD	TET1	3	1	95	97	98	98	3.1	1	fisher	0.621	1
Lung Adenocarcinoma	LUAD	MAP2K4	2	2	96	96	98	98	2	2	fisher	1	1
Lung Adenocarcinoma	LUAD	NF1	4	8	94	90	98	98	4.1	8.2	chisq	0.371	1
Lung Adenocarcinoma	LUAD	NOTCH3	1	3	97	95	98	98	1	3.1	fisher	0.621	1
Lung Adenocarcinoma	LUAD	IRF4	2	2	96	96	98	98	2	2	fisher	1	1
Lung Adenocarcinoma	LUAD	FOXP1	2	2	96	96	98	98	2	2	fisher	1	1
Lung Adenocarcinoma	LUAD	KIT	3	1	95	97	98	98	3.1	1	fisher	0.621	1
Lung Adenocarcinoma	LUAD	FGFR3	4	1	94	97	98	98	4.1	1	fisher	0.369	1
Lung Adenocarcinoma	LUAD	CHEK2	1	1	97	97	98	98	1	1	fisher	1	1
Lung Adenocarcinoma	LUAD	TNFAIP3	1	2	97	96	98	98	1	2	fisher	1	1
Lung Adenocarcinoma	LUAD	NTRK1	3	6	95	92	98	98	3.1	6.1	fisher	0.497	1
Lung Adenocarcinoma	LUAD	ARID1A	5	7	93	91	98	98	5.1	7.1	chisq	0.766	1
Lung Adenocarcinoma	LUAD	SMARCB1	4	2	94	96	98	98	4.1	2	fisher	0.683	1
Lung Adenocarcinoma	LUAD	KMT2A	5	5	93	93	98	98	5.1	5.1	chisq	1	1
Lung Adenocarcinoma	LUAD	CREBBP	3	5	95	93	98	98	3.1	5.1	fisher	0.721	1
Lung Adenocarcinoma	LUAD	ERBB4	2	6	96	92	98	98	2	6.1	fisher	0.279	1
Lung Adenocarcinoma	LUAD	TBX3	2	2	96	96	98	98	2	2	fisher	1	1
Lung Adenocarcinoma	LUAD	SF3B1	4	3	94	95	98	98	4.1	3.1	fisher	1	1
Lung Adenocarcinoma	LUAD	POLE	4	6	94	92	98	98	4.1	6.1	chisq	0.745	1
Lung Adenocarcinoma	LUAD	STK11	9	15	89	83	98	98	9.2	15.3	chisq	0.276	1
Lung Adenocarcinoma	LUAD	RB1	5	8	93	90	98	98	5.1	8.2	chisq	0.566	1
Lung Adenocarcinoma	LUAD	FLT4	1	5	97	93	98	98	1	5.1	fisher	0.212	1
Lung Adenocarcinoma	LUAD	STAG2	3	4	95	94	98	98	3.1	4.1	fisher	1	1
Lung Adenocarcinoma	LUAD	ARID2	2	5	96	93	98	98	2	5.1	fisher	0.445	1
Lung Adenocarcinoma	LUAD	AR	2	2	96	96	98	98	2	2	fisher	1	1
Lung Adenocarcinoma	LUAD	SDHA	1	3	97	95	98	98	1	3.1	fisher	0.621	1
Lung Adenocarcinoma	LUAD	MRE11	2	1	96	97	98	98	2	1	fisher	1	1
Lung Adenocarcinoma	LUAD	DICER1	2	4	96	94	98	98	2	4.1	fisher	0.683	1
Lung Adenocarcinoma	LUAD	HGF	3	7	95	91	98	98	3.1	7.1	chisq	0.33	1
Lung Adenocarcinoma	LUAD	KDR	1	7	97	91	98	98	1	7.1	fisher	0.0647	1
Lung Adenocarcinoma	LUAD	DDR2	2	2	96	96	98	98	2	2	fisher	1	1
Lung Adenocarcinoma	LUAD	GATA3	1	2	97	96	98	98	1	2	fisher	1	1
Lung Adenocarcinoma	LUAD	MET	1	5	97	93	98	98	1	5.1	fisher	0.212	1
Lung Adenocarcinoma	LUAD	PALB2	1	2	97	96	98	98	1	2	fisher	1	1
Lung Adenocarcinoma	LUAD	RICTOR	3	4	95	94	98	98	3.1	4.1	fisher	1	1
Lung Adenocarcinoma	LUAD	REL	1	2	97	96	98	98	1	2	fisher	1	1
Lung Adenocarcinoma	LUAD	PIK3CG	2	2	96	96	98	98	2	2	fisher	1	1
Lung Adenocarcinoma	LUAD	SETD2	2	7	96	91	98	98	2	7.1	fisher	0.17	1
Lung Adenocarcinoma	LUAD	SMAD4	6	3	92	95	98	98	6.1	3.1	fisher	0.497	1
Lung Adenocarcinoma	LUAD	SMAD2	2	2	96	96	98	98	2	2	fisher	1	1
Lung Adenocarcinoma	LUAD	GATA2	1	1	97	97	98	98	1	1	fisher	1	1
Lung Adenocarcinoma	LUAD	RAD54L	1	2	97	96	98	98	1	2	fisher	1	1
Lung Adenocarcinoma	LUAD	EPHA5	6	8	92	90	98	98	6.1	8.2	chisq	0.782	1
Lung Adenocarcinoma	LUAD	CSF1R	2	1	96	97	98	98	2	1	fisher	1	1
Lung Adenocarcinoma	LUAD	CDK12	1	5	97	93	98	98	1	5.1	fisher	0.212	1
Lung Adenocarcinoma	LUAD	NOTCH2	2	1	96	97	98	98	2	1	fisher	1	1
Lung Adenocarcinoma	LUAD	PDGFRB	2	5	96	93	98	98	2	5.1	fisher	0.445	1
Lung Adenocarcinoma	LUAD	FGFR1	1	1	97	97	98	98	1	1	fisher	1	1
Lung Adenocarcinoma	LUAD	JAK2	2	5	96	93	98	98	2	5.1	fisher	0.445	1
Lung Adenocarcinoma	LUAD	FH	1	1	97	97	98	98	1	1	fisher	1	1
Lung Adenocarcinoma	LUAD	BAP1	5	2	93	96	98	98	5.1	2	fisher	0.445	1
Lung Adenocarcinoma	LUAD	BLM	1	4	97	94	98	98	1	4.1	fisher	0.369	1
Lung Adenocarcinoma	LUAD	FGFR4	1	2	97	96	98	98	1	2	fisher	1	1
Lung Adenocarcinoma	LUAD	PMS2	1	2	97	96	98	98	1	2	fisher	1	1
Lung Adenocarcinoma	LUAD	DNMT3A	1	2	97	96	98	98	1	2	fisher	1	1
Lung Adenocarcinoma	LUAD	SMAD3	1	1	97	97	98	98	1	1	fisher	1	1
Lung Adenocarcinoma	LUAD	RNF43	2	1	96	97	98	98	2	1	fisher	1	1
Lung Adenocarcinoma	LUAD	AKT2	1	2	97	96	98	98	1	2	fisher	1	1
Lung Adenocarcinoma	LUAD	CDKN1B	1	2	97	96	98	98	1	2	fisher	1	1
Lung Adenocarcinoma	LUAD	PTCH1	3	1	95	97	98	98	3.1	1	fisher	0.621	1
Lung Adenocarcinoma	LUAD	INPP4B	2	3	96	95	98	98	2	3.1	fisher	1	1
Lung Adenocarcinoma	LUAD	GRIN2A	2	5	96	93	98	98	2	5.1	fisher	0.445	1
Lung Adenocarcinoma	LUAD	BRCA2	1	2	97	96	98	98	1	2	fisher	1	1
Lung Adenocarcinoma	LUAD	JAK3	2	1	96	97	98	98	2	1	fisher	1	1
Lung Adenocarcinoma	LUAD	APC	2	7	96	91	98	98	2	7.1	fisher	0.17	1
Lung Adenocarcinoma	LUAD	MAP3K1	1	2	97	96	98	98	1	2	fisher	1	1
Lung Adenocarcinoma	LUAD	PIK3R1	1	2	97	96	98	98	1	2	fisher	1	1
Lung Adenocarcinoma	LUAD	GNA11	1	1	97	97	98	98	1	1	fisher	1	1
Lung Adenocarcinoma	LUAD	MLH1	1	3	97	95	98	98	1	3.1	fisher	0.621	1
Lung Adenocarcinoma	LUAD	IRS2	1	1	97	97	98	98	1	1	fisher	1	1
Lung Adenocarcinoma	LUAD	TSHR	1	2	97	96	98	98	1	2	fisher	1	1
Lung Adenocarcinoma	LUAD	SMO	1	4	97	94	98	98	1	4.1	fisher	0.369	1
Lung Adenocarcinoma	LUAD	ABL1	1	3	97	95	98	98	1	3.1	fisher	0.621	1
Lung Adenocarcinoma	LUAD	RAD51D	1	1	97	97	98	98	1	1	fisher	1	1
Lung Adenocarcinoma	LUAD	RPTOR	1	2	97	96	98	98	1	2	fisher	1	1
Lung Adenocarcinoma	LUAD	FLT1	1	1	97	97	98	98	1	1	fisher	1	1
Lung Adenocarcinoma	LUAD	CDC73	1	1	97	97	98	98	1	1	fisher	1	1
Lung Adenocarcinoma	LUAD	IKBKE	1	1	97	97	98	98	1	1	fisher	1	1
Lung Adenocarcinoma	LUAD	KDM5A	1	2	97	96	98	98	1	2	fisher	1	1
Lung Adenocarcinoma	LUAD	YES1	1	3	97	95	98	98	1	3.1	fisher	0.621	1
Lung Adenocarcinoma	LUAD	MAP3K13	1	2	97	96	98	98	1	2	fisher	1	1
Lung Adenocarcinoma	LUAD	TSC1	2	3	96	95	98	98	2	3.1	fisher	1	1
Lung Adenocarcinoma	LUAD	HNF1A	1	2	97	96	98	98	1	2	fisher	1	1
Lung Adenocarcinoma	LUAD	TMPRSS2	1	1	97	97	98	98	1	1	fisher	1	1
Liver Hepatocellular Carcinoma	LIHC	NTRK2	2	2	71	71	73	73	2.7	2.7	fisher	1	1
Liver Hepatocellular Carcinoma	LIHC	BRCA2	5	1	68	72	73	73	6.8	1.4	fisher	0.209	1
Liver Hepatocellular Carcinoma	LIHC	DOT1L	1	2	72	71	73	73	1.4	2.7	fisher	1	1
Liver Hepatocellular Carcinoma	LIHC	KMT2D	5	3	68	70	73	73	6.8	4.1	fisher	0.719	1
Liver Hepatocellular Carcinoma	LIHC	KMT2C	7	4	66	69	73	73	9.6	5.5	chisq	0.531	1
Liver Hepatocellular Carcinoma	LIHC	PIK3CB	1	1	72	72	73	73	1.4	1.4	fisher	1	1
Liver Hepatocellular Carcinoma	LIHC	TP53	35	25	38	48	73	73	47.9	34.2	chisq	0.13	1
Liver Hepatocellular Carcinoma	LIHC	IGF1R	2	4	71	69	73	73	2.7	5.5	fisher	0.681	1
Liver Hepatocellular Carcinoma	LIHC	SETD2	7	4	66	69	73	73	9.6	5.5	chisq	0.531	1
Liver Hepatocellular Carcinoma	LIHC	NFE2L2	2	1	71	72	73	73	2.7	1.4	fisher	1	1
Liver Hepatocellular Carcinoma	LIHC	DNMT3A	6	1	67	72	73	73	8.2	1.4	fisher	0.116	1
Liver Hepatocellular Carcinoma	LIHC	NF2	3	3	70	70	73	73	4.1	4.1	fisher	1	1
Liver Hepatocellular Carcinoma	LIHC	EPHA5	3	3	70	70	73	73	4.1	4.1	fisher	1	1
Liver Hepatocellular Carcinoma	LIHC	PDGFRB	1	1	72	72	73	73	1.4	1.4	fisher	1	1
Liver Hepatocellular Carcinoma	LIHC	PTEN	4	2	69	71	73	73	5.5	2.7	fisher	0.681	1
Liver Hepatocellular Carcinoma	LIHC	SMARCA4	4	3	69	70	73	73	5.5	4.1	fisher	1	1
Liver Hepatocellular Carcinoma	LIHC	MAP2K2	1	1	72	72	73	73	1.4	1.4	fisher	1	1
Liver Hepatocellular Carcinoma	LIHC	ALK	4	2	69	71	73	73	5.5	2.7	fisher	0.681	1
Liver Hepatocellular Carcinoma	LIHC	FLT1	4	3	69	70	73	73	5.5	4.1	fisher	1	1
Liver Hepatocellular Carcinoma	LIHC	ARID1B	3	1	70	72	73	73	4.1	1.4	fisher	0.62	1
Liver Hepatocellular Carcinoma	LIHC	MAP3K1	2	1	71	72	73	73	2.7	1.4	fisher	1	1
Liver Hepatocellular Carcinoma	LIHC	BAP1	2	2	71	71	73	73	2.7	2.7	fisher	1	1
Liver Hepatocellular Carcinoma	LIHC	JAK1	3	2	70	71	73	73	4.1	2.7	fisher	1	1
Liver Hepatocellular Carcinoma	LIHC	GRIN2A	2	1	71	72	73	73	2.7	1.4	fisher	1	1
Liver Hepatocellular Carcinoma	LIHC	ERBB3	2	1	71	72	73	73	2.7	1.4	fisher	1	1
Liver Hepatocellular Carcinoma	LIHC	NOTCH3	6	3	67	70	73	73	8.2	4.1	fisher	0.494	1
Liver Hepatocellular Carcinoma	LIHC	ARID2	7	4	66	69	73	73	9.6	5.5	chisq	0.531	1
Liver Hepatocellular Carcinoma	LIHC	AXIN1	7	4	66	69	73	73	9.6	5.5	chisq	0.531	1
Liver Hepatocellular Carcinoma	LIHC	KDR	6	3	67	70	73	73	8.2	4.1	fisher	0.494	1
Liver Hepatocellular Carcinoma	LIHC	RICTOR	5	1	68	72	73	73	6.8	1.4	fisher	0.209	1
Liver Hepatocellular Carcinoma	LIHC	RPTOR	1	2	72	71	73	73	1.4	2.7	fisher	1	1
Liver Hepatocellular Carcinoma	LIHC	NCOR1	2	1	71	72	73	73	2.7	1.4	fisher	1	1
Liver Hepatocellular Carcinoma	LIHC	RARA	2	1	71	72	73	73	2.7	1.4	fisher	1	1
Liver Hepatocellular Carcinoma	LIHC	APC	4	2	69	71	73	73	5.5	2.7	fisher	0.681	1
Liver Hepatocellular Carcinoma	LIHC	RB1	9	5	64	68	73	73	12.3	6.8	chisq	0.399	1
Liver Hepatocellular Carcinoma	LIHC	HGF	4	1	69	72	73	73	5.5	1.4	fisher	0.366	1
Liver Hepatocellular Carcinoma	LIHC	PIK3R2	2	1	71	72	73	73	2.7	1.4	fisher	1	1
Liver Hepatocellular Carcinoma	LIHC	CARD11	4	4	69	69	73	73	5.5	5.5	fisher	1	1
Liver Hepatocellular Carcinoma	LIHC	ATM	6	4	67	69	73	73	8.2	5.5	chisq	0.743	1
Liver Hepatocellular Carcinoma	LIHC	DICER1	2	1	71	72	73	73	2.7	1.4	fisher	1	1
Liver Hepatocellular Carcinoma	LIHC	CDKN1A	2	1	71	72	73	73	2.7	1.4	fisher	1	1
Liver Hepatocellular Carcinoma	LIHC	EPHA3	5	1	68	72	73	73	6.8	1.4	fisher	0.209	1
Liver Hepatocellular Carcinoma	LIHC	KMT2A	6	4	67	69	73	73	8.2	5.5	chisq	0.743	1
Liver Hepatocellular Carcinoma	LIHC	NOTCH2	3	2	70	71	73	73	4.1	2.7	fisher	1	1
Liver Hepatocellular Carcinoma	LIHC	IRS2	5	1	68	72	73	73	6.8	1.4	fisher	0.209	1
Liver Hepatocellular Carcinoma	LIHC	NF1	3	2	70	71	73	73	4.1	2.7	fisher	1	1
Liver Hepatocellular Carcinoma	LIHC	MTOR	4	1	69	72	73	73	5.5	1.4	fisher	0.366	1
Liver Hepatocellular Carcinoma	LIHC	FGFR3	1	1	72	72	73	73	1.4	1.4	fisher	1	1
Liver Hepatocellular Carcinoma	LIHC	TET1	1	3	72	70	73	73	1.4	4.1	fisher	0.62	1
Liver Hepatocellular Carcinoma	LIHC	BRD4	2	1	71	72	73	73	2.7	1.4	fisher	1	1
Liver Hepatocellular Carcinoma	LIHC	TSC1	2	2	71	71	73	73	2.7	2.7	fisher	1	1
Liver Hepatocellular Carcinoma	LIHC	PPP2R1A	1	1	72	72	73	73	1.4	1.4	fisher	1	1
Liver Hepatocellular Carcinoma	LIHC	AXIN2	1	1	72	72	73	73	1.4	1.4	fisher	1	1
Liver Hepatocellular Carcinoma	LIHC	ERBB4	3	2	70	71	73	73	4.1	2.7	fisher	1	1
Liver Hepatocellular Carcinoma	LIHC	CTNNB1	14	22	59	51	73	73	19.2	30.1	chisq	0.179	1
Liver Hepatocellular Carcinoma	LIHC	FGFR2	1	1	72	72	73	73	1.4	1.4	fisher	1	1
Liver Hepatocellular Carcinoma	LIHC	FLT3	1	1	72	72	73	73	1.4	1.4	fisher	1	1
Liver Hepatocellular Carcinoma	LIHC	EGFR	3	1	70	72	73	73	4.1	1.4	fisher	0.62	1
Liver Hepatocellular Carcinoma	LIHC	ESR1	1	1	72	72	73	73	1.4	1.4	fisher	1	1
Liver Hepatocellular Carcinoma	LIHC	SPEN	3	1	70	72	73	73	4.1	1.4	fisher	0.62	1
Liver Hepatocellular Carcinoma	LIHC	ARID1A	4	4	69	69	73	73	5.5	5.5	fisher	1	1
Liver Hepatocellular Carcinoma	LIHC	IRF4	3	1	70	72	73	73	4.1	1.4	fisher	0.62	1
Liver Hepatocellular Carcinoma	LIHC	HNF1A	2	3	71	70	73	73	2.7	4.1	fisher	1	1
Liver Hepatocellular Carcinoma	LIHC	PBRM1	3	3	70	70	73	73	4.1	4.1	fisher	1	1
Liver Hepatocellular Carcinoma	LIHC	KIT	4	4	69	69	73	73	5.5	5.5	fisher	1	1
Liver Hepatocellular Carcinoma	LIHC	FLT4	3	1	70	72	73	73	4.1	1.4	fisher	0.62	1
Liver Hepatocellular Carcinoma	LIHC	AMER1	2	3	71	70	73	73	2.7	4.1	fisher	1	1
Liver Hepatocellular Carcinoma	LIHC	DDR2	1	1	72	72	73	73	1.4	1.4	fisher	1	1
Liver Hepatocellular Carcinoma	LIHC	PIK3CA	2	3	71	70	73	73	2.7	4.1	fisher	1	1
Liver Hepatocellular Carcinoma	LIHC	TGFBR2	1	1	72	72	73	73	1.4	1.4	fisher	1	1
Liver Hepatocellular Carcinoma	LIHC	CTCF	1	1	72	72	73	73	1.4	1.4	fisher	1	1
Liver Hepatocellular Carcinoma	LIHC	TBX3	2	2	71	71	73	73	2.7	2.7	fisher	1	1
Liver Hepatocellular Carcinoma	LIHC	NSD1	2	1	71	72	73	73	2.7	1.4	fisher	1	1
Liver Hepatocellular Carcinoma	LIHC	KEAP1	5	3	68	70	73	73	6.8	4.1	fisher	0.719	1
Liver Hepatocellular Carcinoma	LIHC	SF3B1	3	3	70	70	73	73	4.1	4.1	fisher	1	1
Liver Hepatocellular Carcinoma	LIHC	SUFU	1	3	72	70	73	73	1.4	4.1	fisher	0.62	1
Liver Hepatocellular Carcinoma	LIHC	MEN1	1	1	72	72	73	73	1.4	1.4	fisher	1	1
Liver Hepatocellular Carcinoma	LIHC	SRC	1	1	72	72	73	73	1.4	1.4	fisher	1	1
Liver Hepatocellular Carcinoma	LIHC	BCOR	1	1	72	72	73	73	1.4	1.4	fisher	1	1
Liver Hepatocellular Carcinoma	LIHC	JAK3	1	2	72	71	73	73	1.4	2.7	fisher	1	1
Liver Hepatocellular Carcinoma	LIHC	NTRK3	4	1	69	72	73	73	5.5	1.4	fisher	0.366	1
Liver Hepatocellular Carcinoma	LIHC	INPP4B	1	2	72	71	73	73	1.4	2.7	fisher	1	1
Liver Hepatocellular Carcinoma	LIHC	MED12	1	1	72	72	73	73	1.4	1.4	fisher	1	1
Liver Hepatocellular Carcinoma	LIHC	RBM10	1	1	72	72	73	73	1.4	1.4	fisher	1	1
Liver Hepatocellular Carcinoma	LIHC	NTRK1	1	1	72	72	73	73	1.4	1.4	fisher	1	1
Liver Hepatocellular Carcinoma	LIHC	RET	1	1	72	72	73	73	1.4	1.4	fisher	1	1
Liver Hepatocellular Carcinoma	LIHC	PDGFRA	2	1	71	72	73	73	2.7	1.4	fisher	1	1
Liver Hepatocellular Carcinoma	LIHC	EP300	2	2	71	71	73	73	2.7	2.7	fisher	1	1
Liver Hepatocellular Carcinoma	LIHC	CBL	1	3	72	70	73	73	1.4	4.1	fisher	0.62	1
Liver Hepatocellular Carcinoma	LIHC	CIC	2	2	71	71	73	73	2.7	2.7	fisher	1	1
Liver Hepatocellular Carcinoma	LIHC	CDKN2A	2	2	71	71	73	73	2.7	2.7	fisher	1	1
Liver Hepatocellular Carcinoma	LIHC	NKX2-1	1	1	72	72	73	73	1.4	1.4	fisher	1	1
Liver Hepatocellular Carcinoma	LIHC	TET2	1	1	72	72	73	73	1.4	1.4	fisher	1	1
Liver Hepatocellular Carcinoma	LIHC	NRAS	1	1	72	72	73	73	1.4	1.4	fisher	1	1
Liver Hepatocellular Carcinoma	LIHC	KRAS	1	1	72	72	73	73	1.4	1.4	fisher	1	1
Liver Hepatocellular Carcinoma	LIHC	IDH2	1	1	72	72	73	73	1.4	1.4	fisher	1	1
Gastric Cancer	GC	AR	12	11	190	191	202	202	5.9	5.4	chisq	1	1
Gastric Cancer	GC	IL7R	5	7	197	195	202	202	2.5	3.5	chisq	0.769	1
Gastric Cancer	GC	APC	16	16	186	186	202	202	7.9	7.9	chisq	1	1
Gastric Cancer	GC	KMT2A	9	18	193	184	202	202	4.5	8.9	chisq	0.111	1
Gastric Cancer	GC	CDH1	32	21	170	181	202	202	15.8	10.4	chisq	0.141	1
Gastric Cancer	GC	EZH2	3	2	199	200	202	202	1.5	1	fisher	1	1
Gastric Cancer	GC	GNAS	19	11	183	191	202	202	9.4	5.4	chisq	0.184	1
Gastric Cancer	GC	KMT2C	17	29	185	173	202	202	8.4	14.4	chisq	0.0849	1
Gastric Cancer	GC	TSHR	5	4	197	198	202	202	2.5	2	fisher	1	1
Gastric Cancer	GC	RAD51B	3	1	199	201	202	202	1.5	0.5	fisher	0.623	1
Gastric Cancer	GC	TET1	7	8	195	194	202	202	3.5	4	chisq	1	1
Gastric Cancer	GC	SPEN	12	13	190	189	202	202	5.9	6.4	chisq	1	1
Gastric Cancer	GC	FLT1	6	10	196	192	202	202	3	5	chisq	0.444	1
Gastric Cancer	GC	POLE	7	10	195	192	202	202	3.5	5	chisq	0.62	1
Gastric Cancer	GC	NOTCH2	4	10	198	192	202	202	2	5	chisq	0.174	1
Gastric Cancer	GC	ARID1B	10	13	192	189	202	202	5	6.4	chisq	0.668	1
Gastric Cancer	GC	PIK3CB	6	4	196	198	202	202	3	2	chisq	0.749	1
Gastric Cancer	GC	SUFU	2	6	200	196	202	202	1	3	fisher	0.284	1
Gastric Cancer	GC	PIK3R1	8	5	194	197	202	202	4	2.5	chisq	0.573	1
Gastric Cancer	GC	RHOA	13	13	189	189	202	202	6.4	6.4	chisq	1	1
Gastric Cancer	GC	HNF1A	7	3	195	199	202	202	3.5	1.5	chisq	0.337	1
Gastric Cancer	GC	AXIN2	7	6	195	196	202	202	3.5	3	chisq	1	1
Gastric Cancer	GC	DNMT3A	5	2	197	200	202	202	2.5	1	fisher	0.449	1
Gastric Cancer	GC	NOTCH1	6	10	196	192	202	202	3	5	chisq	0.444	1
Gastric Cancer	GC	MSH2	4	4	198	198	202	202	2	2	fisher	1	1
Gastric Cancer	GC	BRCA2	9	16	193	186	202	202	4.5	7.9	chisq	0.215	1
Gastric Cancer	GC	STAG2	4	6	198	196	202	202	2	3	chisq	0.749	1
Gastric Cancer	GC	KDM5C	2	8	200	194	202	202	1	4	chisq	0.109	1
Gastric Cancer	GC	CTNNB1	12	10	190	192	202	202	5.9	5	chisq	0.826	1
Gastric Cancer	GC	EP300	11	10	191	192	202	202	5.4	5	chisq	1	1
Gastric Cancer	GC	MDM2	2	1	200	201	202	202	1	0.5	fisher	1	1
Gastric Cancer	GC	MDM4	1	4	201	198	202	202	0.5	2	fisher	0.372	1
Gastric Cancer	GC	AXIN1	5	6	197	196	202	202	2.5	3	chisq	1	1
Gastric Cancer	GC	GATA3	4	8	198	194	202	202	2	4	chisq	0.379	1
Gastric Cancer	GC	ATM	16	19	186	183	202	202	7.9	9.4	chisq	0.724	1
Gastric Cancer	GC	BLM	9	2	193	200	202	202	4.5	1	chisq	0.0666	1
Gastric Cancer	GC	NOTCH3	16	10	186	192	202	202	7.9	5	chisq	0.311	1
Gastric Cancer	GC	NTRK3	13	8	189	194	202	202	6.4	4	chisq	0.37	1
Gastric Cancer	GC	SDHA	3	2	199	200	202	202	1.5	1	fisher	1	1
Gastric Cancer	GC	EPHA5	15	16	187	186	202	202	7.4	7.9	chisq	1	1
Gastric Cancer	GC	DDR2	5	10	197	192	202	202	2.5	5	chisq	0.293	1
Gastric Cancer	GC	PTEN	8	9	194	193	202	202	4	4.5	chisq	1	1
Gastric Cancer	GC	NBN	3	4	199	198	202	202	1.5	2	fisher	1	1
Gastric Cancer	GC	KDM6A	11	6	191	196	202	202	5.4	3	chisq	0.322	1
Gastric Cancer	GC	SMARCB1	4	5	198	197	202	202	2	2.5	fisher	1	1
Gastric Cancer	GC	RNF43	15	16	187	186	202	202	7.4	7.9	chisq	1	1
Gastric Cancer	GC	FUBP1	1	2	201	200	202	202	0.5	1	fisher	1	1
Gastric Cancer	GC	RAD50	6	4	196	198	202	202	3	2	chisq	0.749	1
Gastric Cancer	GC	SMO	3	6	199	196	202	202	1.5	3	fisher	0.503	1
Gastric Cancer	GC	SPOP	3	1	199	201	202	202	1.5	0.5	fisher	0.623	1
Gastric Cancer	GC	MPL	3	1	199	201	202	202	1.5	0.5	fisher	0.623	1
Gastric Cancer	GC	MEN1	2	4	200	198	202	202	1	2	fisher	0.685	1
Gastric Cancer	GC	FLT4	7	6	195	196	202	202	3.5	3	chisq	1	1
Gastric Cancer	GC	TGFBR2	21	9	181	193	202	202	10.4	4.5	chisq	0.0369	1
Gastric Cancer	GC	BCOR	6	15	196	187	202	202	3	7.4	chisq	0.073	1
Gastric Cancer	GC	FANCA	6	7	196	195	202	202	3	3.5	chisq	1	1
Gastric Cancer	GC	HGF	11	8	191	194	202	202	5.4	4	chisq	0.638	1
Gastric Cancer	GC	MRE11	5	2	197	200	202	202	2.5	1	fisher	0.449	1
Gastric Cancer	GC	KDM5A	4	9	198	193	202	202	2	4.5	chisq	0.259	1
Gastric Cancer	GC	TBX3	5	5	197	197	202	202	2.5	2.5	chisq	1	1
Gastric Cancer	GC	CIC	14	9	188	193	202	202	6.9	4.5	chisq	0.39	1
Gastric Cancer	GC	PBRM1	13	11	189	191	202	202	6.4	5.4	chisq	0.833	1
Gastric Cancer	GC	NF1	11	12	191	190	202	202	5.4	5.9	chisq	1	1
Gastric Cancer	GC	PIK3CD	5	7	197	195	202	202	2.5	3.5	chisq	0.769	1
Gastric Cancer	GC	FAT1	9	11	193	191	202	202	4.5	5.4	chisq	0.819	1
Gastric Cancer	GC	FGFR1	7	6	195	196	202	202	3.5	3	chisq	1	1
Gastric Cancer	GC	PDCD1	1	1	201	201	202	202	0.5	0.5	fisher	1	1
Gastric Cancer	GC	IRS2	6	2	196	200	202	202	3	1	fisher	0.284	1
Gastric Cancer	GC	PIK3CA	27	35	175	167	202	202	13.4	17.3	chisq	0.334	1
Gastric Cancer	GC	IKBKE	2	5	200	197	202	202	1	2.5	fisher	0.449	1
Gastric Cancer	GC	MYCN	4	2	198	200	202	202	2	1	fisher	0.685	1
Gastric Cancer	GC	DOT1L	3	4	199	198	202	202	1.5	2	fisher	1	1
Gastric Cancer	GC	EPHB1	10	10	192	192	202	202	5	5	chisq	1	1
Gastric Cancer	GC	GRIN2A	7	11	195	191	202	202	3.5	5.4	chisq	0.469	1
Gastric Cancer	GC	FLT3	2	5	200	197	202	202	1	2.5	fisher	0.449	1
Gastric Cancer	GC	ERBB2	8	9	194	193	202	202	4	4.5	chisq	1	1
Gastric Cancer	GC	PTPN11	1	2	201	200	202	202	0.5	1	fisher	1	1
Gastric Cancer	GC	PPP2R1A	6	4	196	198	202	202	3	2	chisq	0.749	1
Gastric Cancer	GC	RAF1	3	3	199	199	202	202	1.5	1.5	fisher	1	1
Gastric Cancer	GC	ARID1A	35	44	167	158	202	202	17.3	21.8	chisq	0.316	1
Gastric Cancer	GC	KEAP1	2	4	200	198	202	202	1	2	fisher	0.685	1
Gastric Cancer	GC	PIK3CG	7	10	195	192	202	202	3.5	5	chisq	0.62	1
Gastric Cancer	GC	ERBB4	11	21	191	181	202	202	5.4	10.4	chisq	0.0973	1
Gastric Cancer	GC	AKT3	2	3	200	199	202	202	1	1.5	fisher	1	1
Gastric Cancer	GC	ASXL1	6	6	196	196	202	202	3	3	chisq	1	1
Gastric Cancer	GC	SF3B1	2	3	200	199	202	202	1	1.5	fisher	1	1
Gastric Cancer	GC	CHEK1	3	4	199	198	202	202	1.5	2	fisher	1	1
Gastric Cancer	GC	PDGFRA	6	6	196	196	202	202	3	3	chisq	1	1
Gastric Cancer	GC	RB1	3	4	199	198	202	202	1.5	2	fisher	1	1
Gastric Cancer	GC	CARD11	4	12	198	190	202	202	2	5.9	chisq	0.0741	1
Gastric Cancer	GC	PMS2	3	2	199	200	202	202	1.5	1	fisher	1	1
Gastric Cancer	GC	ALK	11	10	191	192	202	202	5.4	5	chisq	1	1
Gastric Cancer	GC	MTOR	7	13	195	189	202	202	3.5	6.4	chisq	0.251	1
Gastric Cancer	GC	ARID2	13	8	189	194	202	202	6.4	4	chisq	0.37	1
Gastric Cancer	GC	TSC2	3	4	199	198	202	202	1.5	2	fisher	1	1
Gastric Cancer	GC	ERBB3	13	14	189	188	202	202	6.4	6.9	chisq	1	1
Gastric Cancer	GC	MAP2K2	2	1	200	201	202	202	1	0.5	fisher	1	1
Gastric Cancer	GC	CTCF	5	8	197	194	202	202	2.5	4	chisq	0.573	1
Gastric Cancer	GC	TNFAIP3	7	2	195	200	202	202	3.5	1	fisher	0.175	1
Gastric Cancer	GC	TET2	3	8	199	194	202	202	1.5	4	chisq	0.221	1
Gastric Cancer	GC	RBM10	3	2	199	200	202	202	1.5	1	fisher	1	1
Gastric Cancer	GC	SOCS1	2	1	200	201	202	202	1	0.5	fisher	1	1
Gastric Cancer	GC	BRD4	5	6	197	196	202	202	2.5	3	chisq	1	1
Gastric Cancer	GC	ETV1	4	3	198	199	202	202	2	1.5	fisher	1	1
Gastric Cancer	GC	ROS1	12	11	190	191	202	202	5.9	5.4	chisq	1	1
Gastric Cancer	GC	ATRX	3	8	199	194	202	202	1.5	4	chisq	0.221	1
Gastric Cancer	GC	IGF1R	4	9	198	193	202	202	2	4.5	chisq	0.259	1
Gastric Cancer	GC	CDKN1B	5	2	197	200	202	202	2.5	1	fisher	0.449	1
Gastric Cancer	GC	FBXW7	9	13	193	189	202	202	4.5	6.4	chisq	0.511	1
Gastric Cancer	GC	MSH6	7	8	195	194	202	202	3.5	4	chisq	1	1
Gastric Cancer	GC	TGFBR1	2	5	200	197	202	202	1	2.5	fisher	0.449	1
Gastric Cancer	GC	CCNE1	2	1	200	201	202	202	1	0.5	fisher	1	1
Gastric Cancer	GC	KMT2D	24	29	178	173	202	202	11.9	14.4	chisq	0.556	1
Gastric Cancer	GC	SMAD3	4	5	198	197	202	202	2	2.5	fisher	1	1
Gastric Cancer	GC	ABL1	5	2	197	200	202	202	2.5	1	fisher	0.449	1
Gastric Cancer	GC	CSF1R	3	4	199	198	202	202	1.5	2	fisher	1	1
Gastric Cancer	GC	SMARCA4	9	4	193	198	202	202	4.5	2	chisq	0.259	1
Gastric Cancer	GC	RICTOR	5	10	197	192	202	202	2.5	5	chisq	0.293	1
Gastric Cancer	GC	RPTOR	6	6	196	196	202	202	3	3	chisq	1	1
Gastric Cancer	GC	SOX9	8	7	194	195	202	202	4	3.5	chisq	1	1
Gastric Cancer	GC	KRAS	14	17	188	185	202	202	6.9	8.4	chisq	0.709	1
Gastric Cancer	GC	BARD1	5	7	197	195	202	202	2.5	3.5	chisq	0.769	1
Gastric Cancer	GC	CDKN1A	2	2	200	200	202	202	1	1	fisher	1	1
Gastric Cancer	GC	ESR1	4	3	198	199	202	202	2	1.5	fisher	1	1
Gastric Cancer	GC	KDR	4	4	198	198	202	202	2	2	fisher	1	1
Gastric Cancer	GC	EPHA3	6	15	196	187	202	202	3	7.4	chisq	0.073	1
Gastric Cancer	GC	SMAD4	14	11	188	191	202	202	6.9	5.4	chisq	0.68	1
Gastric Cancer	GC	YES1	2	2	200	200	202	202	1	1	fisher	1	1
Gastric Cancer	GC	ATR	7	15	195	187	202	202	3.5	7.4	chisq	0.125	1
Gastric Cancer	GC	NF2	1	3	201	199	202	202	0.5	1.5	fisher	0.623	1
Gastric Cancer	GC	PDGFRB	3	4	199	198	202	202	1.5	2	fisher	1	1
Gastric Cancer	GC	MED12	6	8	196	194	202	202	3	4	chisq	0.786	1
Gastric Cancer	GC	NOTCH4	5	10	197	192	202	202	2.5	5	chisq	0.293	1
Gastric Cancer	GC	NSD1	6	9	196	193	202	202	3	4.5	chisq	0.599	1
Gastric Cancer	GC	JUN	2	4	200	198	202	202	1	2	fisher	0.685	1
Gastric Cancer	GC	BRIP1	3	5	199	197	202	202	1.5	2.5	fisher	0.724	1
Gastric Cancer	GC	DICER1	3	2	199	200	202	202	1.5	1	fisher	1	1
Gastric Cancer	GC	FGFR2	5	7	197	195	202	202	2.5	3.5	chisq	0.769	1
Gastric Cancer	GC	BAP1	6	5	196	197	202	202	3	2.5	chisq	1	1
Gastric Cancer	GC	JAK1	2	3	200	199	202	202	1	1.5	fisher	1	1
Gastric Cancer	GC	FGFR4	3	2	199	200	202	202	1.5	1	fisher	1	1
Gastric Cancer	GC	NKX2-1	1	2	201	200	202	202	0.5	1	fisher	1	1
Gastric Cancer	GC	BRAF	9	7	193	195	202	202	4.5	3.5	chisq	0.799	1
Gastric Cancer	GC	MAP3K1	6	5	196	197	202	202	3	2.5	chisq	1	1
Gastric Cancer	GC	FOXP1	4	5	198	197	202	202	2	2.5	fisher	1	1
Gastric Cancer	GC	REL	1	1	201	201	202	202	0.5	0.5	fisher	1	1
Gastric Cancer	GC	CREBBP	9	12	193	190	202	202	4.5	5.9	chisq	0.654	1
Gastric Cancer	GC	CBFB	1	4	201	198	202	202	0.5	2	fisher	0.372	1
Gastric Cancer	GC	SYK	2	3	200	199	202	202	1	1.5	fisher	1	1
Gastric Cancer	GC	RARA	2	1	200	201	202	202	1	0.5	fisher	1	1
Gastric Cancer	GC	FLCN	1	1	201	201	202	202	0.5	0.5	fisher	1	1
Gastric Cancer	GC	JAK3	7	4	195	198	202	202	3.5	2	chisq	0.541	1
Gastric Cancer	GC	KIT	2	8	200	194	202	202	1	4	chisq	0.109	1
Gastric Cancer	GC	NTRK1	5	2	197	200	202	202	2.5	1	fisher	0.449	1
Gastric Cancer	GC	ETV6	1	4	201	198	202	202	0.5	2	fisher	0.372	1
Gastric Cancer	GC	RET	6	6	196	196	202	202	3	3	chisq	1	1
Gastric Cancer	GC	PIK3R2	8	5	194	197	202	202	4	2.5	chisq	0.573	1
Gastric Cancer	GC	PARP1	2	7	200	195	202	202	1	3.5	fisher	0.175	1
Gastric Cancer	GC	AMER1	4	8	198	194	202	202	2	4	chisq	0.379	1
Gastric Cancer	GC	IDH1	2	2	200	200	202	202	1	1	fisher	1	1
Gastric Cancer	GC	MAP3K13	7	7	195	195	202	202	3.5	3.5	chisq	1	1
Gastric Cancer	GC	PALB2	2	6	200	196	202	202	1	3	fisher	0.284	1
Gastric Cancer	GC	ARAF	4	1	198	201	202	202	2	0.5	fisher	0.372	1
Gastric Cancer	GC	GSK3B	1	2	201	200	202	202	0.5	1	fisher	1	1
Gastric Cancer	GC	TSC1	3	3	199	199	202	202	1.5	1.5	fisher	1	1
Gastric Cancer	GC	TERT	2	5	200	197	202	202	1	2.5	fisher	0.449	1
Gastric Cancer	GC	INPP4B	4	3	198	199	202	202	2	1.5	fisher	1	1
Gastric Cancer	GC	PTCH1	3	8	199	194	202	202	1.5	4	chisq	0.221	1
Gastric Cancer	GC	NCOR1	4	11	198	191	202	202	2	5.4	chisq	0.114	1
Gastric Cancer	GC	WT1	5	2	197	200	202	202	2.5	1	fisher	0.449	1
Gastric Cancer	GC	AKT1	3	1	199	201	202	202	1.5	0.5	fisher	0.623	1
Gastric Cancer	GC	IRF4	4	8	198	194	202	202	2	4	chisq	0.379	1
Gastric Cancer	GC	CDK12	2	8	200	194	202	202	1	4	chisq	0.109	1
Gastric Cancer	GC	MYD88	2	2	200	200	202	202	1	1	fisher	1	1
Gastric Cancer	GC	SOX2	2	1	200	201	202	202	1	0.5	fisher	1	1
Gastric Cancer	GC	MAP2K1	2	4	200	198	202	202	1	2	fisher	0.685	1
Gastric Cancer	GC	FH	2	1	200	201	202	202	1	0.5	fisher	1	1
Gastric Cancer	GC	ERG	1	5	201	197	202	202	0.5	2.5	fisher	0.215	1
Gastric Cancer	GC	CCND1	2	1	200	201	202	202	1	0.5	fisher	1	1
Gastric Cancer	GC	BRCA1	3	5	199	197	202	202	1.5	2.5	fisher	0.724	1
Gastric Cancer	GC	STK11	5	2	197	200	202	202	2.5	1	fisher	0.449	1
Gastric Cancer	GC	XIAP	1	1	201	201	202	202	0.5	0.5	fisher	1	1
Gastric Cancer	GC	TOP1	3	3	199	199	202	202	1.5	1.5	fisher	1	1
Gastric Cancer	GC	CUL3	2	3	200	199	202	202	1	1.5	fisher	1	1
Gastric Cancer	GC	MITF	1	4	201	198	202	202	0.5	2	fisher	0.372	1
Gastric Cancer	GC	AURKB	1	4	201	198	202	202	0.5	2	fisher	0.372	1
Gastric Cancer	GC	MAP2K4	6	2	196	200	202	202	3	1	fisher	0.284	1
Gastric Cancer	GC	BCL2L11	1	2	201	200	202	202	0.5	1	fisher	1	1
Gastric Cancer	GC	CDC73	2	5	200	197	202	202	1	2.5	fisher	0.449	1
Gastric Cancer	GC	U2AF1	1	2	201	200	202	202	0.5	1	fisher	1	1
Gastric Cancer	GC	BCL6	2	3	200	199	202	202	1	1.5	fisher	1	1
Gastric Cancer	GC	SMAD2	4	5	198	197	202	202	2	2.5	fisher	1	1
Gastric Cancer	GC	FGF19	2	1	200	201	202	202	1	0.5	fisher	1	1
Gastric Cancer	GC	MET	1	4	201	198	202	202	0.5	2	fisher	0.372	1
Gastric Cancer	GC	EGFR	1	9	201	193	202	202	0.5	4.5	chisq	0.025	1
Gastric Cancer	GC	NFE2L2	2	3	200	199	202	202	1	1.5	fisher	1	1
Gastric Cancer	GC	NTRK2	3	6	199	196	202	202	1.5	3	fisher	0.503	1
Gastric Cancer	GC	RAD54L	1	1	201	201	202	202	0.5	0.5	fisher	1	1
Gastric Cancer	GC	MLH1	1	4	201	198	202	202	0.5	2	fisher	0.372	1
Gastric Cancer	GC	CDKN2A	5	5	197	197	202	202	2.5	2.5	chisq	1	1
Gastric Cancer	GC	CDK8	1	1	201	201	202	202	0.5	0.5	fisher	1	1
Gastric Cancer	GC	XPO1	1	4	201	198	202	202	0.5	2	fisher	0.372	1
Gastric Cancer	GC	JAK2	2	4	200	198	202	202	1	2	fisher	0.685	1
Gastric Cancer	GC	MUTYH	1	3	201	199	202	202	0.5	1.5	fisher	0.623	1
Gastric Cancer	GC	FGFR3	1	3	201	199	202	202	0.5	1.5	fisher	0.623	1
Gastric Cancer	GC	SETD2	1	9	201	193	202	202	0.5	4.5	chisq	0.025	1
Gastric Cancer	GC	AXL	5	10	197	192	202	202	2.5	5	chisq	0.293	1
Gastric Cancer	GC	BCL2L1	1	2	201	200	202	202	0.5	1	fisher	1	1
Gastric Cancer	GC	CDKN2B	1	2	201	200	202	202	0.5	1	fisher	1	1
Gastric Cancer	GC	FGF3	1	1	201	201	202	202	0.5	0.5	fisher	1	1
Gastric Cancer	GC	AKT2	2	5	200	197	202	202	1	2.5	fisher	0.449	1
Gastric Cancer	GC	BTK	3	2	199	200	202	202	1.5	1	fisher	1	1
Gastric Cancer	GC	GNA11	2	1	200	201	202	202	1	0.5	fisher	1	1
Gastric Cancer	GC	DAXX	1	6	201	196	202	202	0.5	3	fisher	0.122	1
Gastric Cancer	GC	PRDM1	3	5	199	197	202	202	1.5	2.5	fisher	0.724	1
Gastric Cancer	GC	GATA1	1	2	201	200	202	202	0.5	1	fisher	1	1
Gastric Cancer	GC	TMPRSS2	2	3	200	199	202	202	1	1.5	fisher	1	1
Gastric Cancer	GC	IGF2	1	1	201	201	202	202	0.5	0.5	fisher	1	1
Gastric Cancer	GC	CD274	1	1	201	201	202	202	0.5	0.5	fisher	1	1
Gastric Cancer	GC	IKZF1	1	5	201	197	202	202	0.5	2.5	fisher	0.215	1
Gastric Cancer	GC	MYCL	1	1	201	201	202	202	0.5	0.5	fisher	1	1
Colorectal Carcinoma	CRC	NBN	6	5	210	211	216	216	2.8	2.3	chisq	1	1
Colorectal Carcinoma	CRC	PIK3R2	4	2	212	214	216	216	1.9	0.9	fisher	0.685	1
Colorectal Carcinoma	CRC	KMT2D	14	10	202	206	216	216	6.5	4.6	chisq	0.529	1
Colorectal Carcinoma	CRC	GRIN2A	10	15	206	201	216	216	4.6	6.9	chisq	0.41	1
Colorectal Carcinoma	CRC	TET1	7	10	209	206	216	216	3.2	4.6	chisq	0.621	1
Colorectal Carcinoma	CRC	CTCF	6	4	210	212	216	216	2.8	1.9	chisq	0.749	1
Colorectal Carcinoma	CRC	FGFR1	5	4	211	212	216	216	2.3	1.9	fisher	1	1
Colorectal Carcinoma	CRC	TET2	6	5	210	211	216	216	2.8	2.3	chisq	1	1
Colorectal Carcinoma	CRC	SOX9	24	18	192	198	216	216	11.1	8.3	chisq	0.417	1
Colorectal Carcinoma	CRC	MTOR	9	9	207	207	216	216	4.2	4.2	chisq	1	1
Colorectal Carcinoma	CRC	KEAP1	3	1	213	215	216	216	1.4	0.5	fisher	0.623	1
Colorectal Carcinoma	CRC	ATM	22	21	194	195	216	216	10.2	9.7	chisq	1	1
Colorectal Carcinoma	CRC	FUBP1	4	3	212	213	216	216	1.9	1.4	fisher	1	1
Colorectal Carcinoma	CRC	TNFRSF14	1	2	215	214	216	216	0.5	0.9	fisher	1	1
Colorectal Carcinoma	CRC	TNFAIP3	4	2	212	214	216	216	1.9	0.9	fisher	0.685	1
Colorectal Carcinoma	CRC	EPHA5	15	11	201	205	216	216	6.9	5.1	chisq	0.544	1
Colorectal Carcinoma	CRC	BRAF	15	10	201	206	216	216	6.9	4.6	chisq	0.41	1
Colorectal Carcinoma	CRC	PDGFRB	5	4	211	212	216	216	2.3	1.9	fisher	1	1
Colorectal Carcinoma	CRC	KDM5A	7	4	209	212	216	216	3.2	1.9	chisq	0.541	1
Colorectal Carcinoma	CRC	BCOR	6	4	210	212	216	216	2.8	1.9	chisq	0.749	1
Colorectal Carcinoma	CRC	IDH2	3	1	213	215	216	216	1.4	0.5	fisher	0.623	1
Colorectal Carcinoma	CRC	CREBBP	9	5	207	211	216	216	4.2	2.3	chisq	0.415	1
Colorectal Carcinoma	CRC	ERBB4	14	10	202	206	216	216	6.5	4.6	chisq	0.529	1
Colorectal Carcinoma	CRC	CSF1R	5	2	211	214	216	216	2.3	0.9	fisher	0.449	1
Colorectal Carcinoma	CRC	AKT2	3	1	213	215	216	216	1.4	0.5	fisher	0.623	1
Colorectal Carcinoma	CRC	IL7R	4	4	212	212	216	216	1.9	1.9	fisher	1	1
Colorectal Carcinoma	CRC	KDR	9	6	207	210	216	216	4.2	2.8	chisq	0.599	1
Colorectal Carcinoma	CRC	DNMT3A	4	2	212	214	216	216	1.9	0.9	fisher	0.685	1
Colorectal Carcinoma	CRC	GSK3B	2	2	214	214	216	216	0.9	0.9	fisher	1	1
Colorectal Carcinoma	CRC	PTEN	12	10	204	206	216	216	5.6	4.6	chisq	0.827	1
Colorectal Carcinoma	CRC	FLT4	5	6	211	210	216	216	2.3	2.8	chisq	1	1
Colorectal Carcinoma	CRC	PIK3CA	36	38	180	178	216	216	16.7	17.6	chisq	0.898	1
Colorectal Carcinoma	CRC	PBRM1	7	5	209	211	216	216	3.2	2.3	chisq	0.77	1
Colorectal Carcinoma	CRC	PPP2R1A	4	2	212	214	216	216	1.9	0.9	fisher	0.685	1
Colorectal Carcinoma	CRC	RUNX1	4	3	212	213	216	216	1.9	1.4	fisher	1	1
Colorectal Carcinoma	CRC	HGF	6	3	210	213	216	216	2.8	1.4	fisher	0.503	1
Colorectal Carcinoma	CRC	REL	2	3	214	213	216	216	0.9	1.4	fisher	1	1
Colorectal Carcinoma	CRC	KDM5C	7	4	209	212	216	216	3.2	1.9	chisq	0.541	1
Colorectal Carcinoma	CRC	MLH1	5	3	211	213	216	216	2.3	1.4	fisher	0.724	1
Colorectal Carcinoma	CRC	KMT2A	12	9	204	207	216	216	5.6	4.2	chisq	0.655	1
Colorectal Carcinoma	CRC	PIK3R1	12	8	204	208	216	216	5.6	3.7	chisq	0.492	1
Colorectal Carcinoma	CRC	NSD1	4	5	212	211	216	216	1.9	2.3	fisher	1	1
Colorectal Carcinoma	CRC	CARD11	11	9	205	207	216	216	5.1	4.2	chisq	0.819	1
Colorectal Carcinoma	CRC	DOT1L	4	5	212	211	216	216	1.9	2.3	fisher	1	1
Colorectal Carcinoma	CRC	ROS1	7	6	209	210	216	216	3.2	2.8	chisq	1	1
Colorectal Carcinoma	CRC	POLE	9	7	207	209	216	216	4.2	3.2	chisq	0.799	1
Colorectal Carcinoma	CRC	MSH2	3	5	213	211	216	216	1.4	2.3	fisher	0.724	1
Colorectal Carcinoma	CRC	AXIN1	7	4	209	212	216	216	3.2	1.9	chisq	0.541	1
Colorectal Carcinoma	CRC	U2AF1	3	1	213	215	216	216	1.4	0.5	fisher	0.623	1
Colorectal Carcinoma	CRC	RAD54L	2	1	214	215	216	216	0.9	0.5	fisher	1	1
Colorectal Carcinoma	CRC	FGFR3	5	3	211	213	216	216	2.3	1.4	fisher	0.724	1
Colorectal Carcinoma	CRC	AXL	6	3	210	213	216	216	2.8	1.4	fisher	0.503	1
Colorectal Carcinoma	CRC	ERBB3	10	8	206	208	216	216	4.6	3.7	chisq	0.81	1
Colorectal Carcinoma	CRC	RET	11	7	205	209	216	216	5.1	3.2	chisq	0.47	1
Colorectal Carcinoma	CRC	BLM	3	1	213	215	216	216	1.4	0.5	fisher	0.623	1
Colorectal Carcinoma	CRC	GATA3	5	3	211	213	216	216	2.3	1.4	fisher	0.724	1
Colorectal Carcinoma	CRC	NCOR1	7	5	209	211	216	216	3.2	2.3	chisq	0.77	1
Colorectal Carcinoma	CRC	ARID2	9	8	207	208	216	216	4.2	3.7	chisq	1	1
Colorectal Carcinoma	CRC	FH	2	2	214	214	216	216	0.9	0.9	fisher	1	1
Colorectal Carcinoma	CRC	RPTOR	8	5	208	211	216	216	3.7	2.3	chisq	0.573	1
Colorectal Carcinoma	CRC	AKT1	4	2	212	214	216	216	1.9	0.9	fisher	0.685	1
Colorectal Carcinoma	CRC	JAK1	4	2	212	214	216	216	1.9	0.9	fisher	0.685	1
Colorectal Carcinoma	CRC	EPHB1	13	11	203	205	216	216	6	5.1	chisq	0.834	1
Colorectal Carcinoma	CRC	SETD2	7	7	209	209	216	216	3.2	3.2	chisq	1	1
Colorectal Carcinoma	CRC	PAX5	3	3	213	213	216	216	1.4	1.4	fisher	1	1
Colorectal Carcinoma	CRC	CDK12	4	4	212	212	216	216	1.9	1.9	fisher	1	1
Colorectal Carcinoma	CRC	STK11	5	2	211	214	216	216	2.3	0.9	fisher	0.449	1
Colorectal Carcinoma	CRC	PARP1	5	3	211	213	216	216	2.3	1.4	fisher	0.724	1
Colorectal Carcinoma	CRC	MITF	4	3	212	213	216	216	1.9	1.4	fisher	1	1
Colorectal Carcinoma	CRC	RAF1	3	4	213	212	216	216	1.4	1.9	fisher	1	1
Colorectal Carcinoma	CRC	BCL2L11	2	1	214	215	216	216	0.9	0.5	fisher	1	1
Colorectal Carcinoma	CRC	CTNNB1	5	6	211	210	216	216	2.3	2.8	chisq	1	1
Colorectal Carcinoma	CRC	PMS2	4	3	212	213	216	216	1.9	1.4	fisher	1	1
Colorectal Carcinoma	CRC	BRD4	5	4	211	212	216	216	2.3	1.9	fisher	1	1
Colorectal Carcinoma	CRC	IKBKE	5	2	211	214	216	216	2.3	0.9	fisher	0.449	1
Colorectal Carcinoma	CRC	ESR1	7	5	209	211	216	216	3.2	2.3	chisq	0.77	1
Colorectal Carcinoma	CRC	ALK	11	7	205	209	216	216	5.1	3.2	chisq	0.47	1
Colorectal Carcinoma	CRC	RHOA	1	2	215	214	216	216	0.5	0.9	fisher	1	1
Colorectal Carcinoma	CRC	FANCA	6	3	210	213	216	216	2.8	1.4	fisher	0.503	1
Colorectal Carcinoma	CRC	ARAF	3	2	213	214	216	216	1.4	0.9	fisher	1	1
Colorectal Carcinoma	CRC	IDH1	5	4	211	212	216	216	2.3	1.9	fisher	1	1
Colorectal Carcinoma	CRC	NKX2-1	4	2	212	214	216	216	1.9	0.9	fisher	0.685	1
Colorectal Carcinoma	CRC	RARA	3	2	213	214	216	216	1.4	0.9	fisher	1	1
Colorectal Carcinoma	CRC	MED12	10	8	206	208	216	216	4.6	3.7	chisq	0.81	1
Colorectal Carcinoma	CRC	BRIP1	5	5	211	211	216	216	2.3	2.3	chisq	1	1
Colorectal Carcinoma	CRC	CDC73	5	2	211	214	216	216	2.3	0.9	fisher	0.449	1
Colorectal Carcinoma	CRC	SF3B1	5	4	211	212	216	216	2.3	1.9	fisher	1	1
Colorectal Carcinoma	CRC	SMAD2	8	9	208	207	216	216	3.7	4.2	chisq	1	1
Colorectal Carcinoma	CRC	SMAD3	6	7	210	209	216	216	2.8	3.2	chisq	1	1
Colorectal Carcinoma	CRC	SMARCB1	1	3	215	213	216	216	0.5	1.4	fisher	0.623	1
Colorectal Carcinoma	CRC	PDGFRA	8	6	208	210	216	216	3.7	2.8	chisq	0.786	1
Colorectal Carcinoma	CRC	HRAS	1	2	215	214	216	216	0.5	0.9	fisher	1	1
Colorectal Carcinoma	CRC	SDHA	3	3	213	213	216	216	1.4	1.4	fisher	1	1
Colorectal Carcinoma	CRC	ERG	5	2	211	214	216	216	2.3	0.9	fisher	0.449	1
Colorectal Carcinoma	CRC	TGFBR1	5	3	211	213	216	216	2.3	1.4	fisher	0.724	1
Colorectal Carcinoma	CRC	GATA1	1	1	215	215	216	216	0.5	0.5	fisher	1	1
Colorectal Carcinoma	CRC	MAP2K4	6	5	210	211	216	216	2.8	2.3	chisq	1	1
Colorectal Carcinoma	CRC	IRF4	3	2	213	214	216	216	1.4	0.9	fisher	1	1
Colorectal Carcinoma	CRC	CDK8	5	4	211	212	216	216	2.3	1.9	fisher	1	1
Colorectal Carcinoma	CRC	SMARCD1	3	1	213	215	216	216	1.4	0.5	fisher	0.623	1
Colorectal Carcinoma	CRC	DAXX	2	1	214	215	216	216	0.9	0.5	fisher	1	1
Colorectal Carcinoma	CRC	RAC1	1	1	215	215	216	216	0.5	0.5	fisher	1	1
Colorectal Carcinoma	CRC	RB1	6	3	210	213	216	216	2.8	1.4	fisher	0.503	1
Colorectal Carcinoma	CRC	ABL1	4	2	212	214	216	216	1.9	0.9	fisher	0.685	1
Colorectal Carcinoma	CRC	FGFR2	4	2	212	214	216	216	1.9	0.9	fisher	0.685	1
Colorectal Carcinoma	CRC	AKT3	2	4	214	212	216	216	0.9	1.9	fisher	0.685	1
Colorectal Carcinoma	CRC	GATA2	3	2	213	214	216	216	1.4	0.9	fisher	1	1
Colorectal Carcinoma	CRC	NF2	3	1	213	215	216	216	1.4	0.5	fisher	0.623	1
Colorectal Carcinoma	CRC	CHEK2	4	3	212	213	216	216	1.9	1.4	fisher	1	1
Colorectal Carcinoma	CRC	CBL	2	1	214	215	216	216	0.9	0.5	fisher	1	1
Colorectal Carcinoma	CRC	KIT	4	6	212	210	216	216	1.9	2.8	chisq	0.749	1
Colorectal Carcinoma	CRC	CUL3	6	5	210	211	216	216	2.8	2.3	chisq	1	1
Colorectal Carcinoma	CRC	FANCC	1	2	215	214	216	216	0.5	0.9	fisher	1	1
Colorectal Carcinoma	CRC	XIAP	3	1	213	215	216	216	1.4	0.5	fisher	0.623	1
Colorectal Carcinoma	CRC	CDKN2A	3	1	213	215	216	216	1.4	0.5	fisher	0.623	1
Colorectal Carcinoma	CRC	YES1	3	2	213	214	216	216	1.4	0.9	fisher	1	1
Colorectal Carcinoma	CRC	NRAS	9	9	207	207	216	216	4.2	4.2	chisq	1	1
Colorectal Carcinoma	CRC	PRKAR1A	1	1	215	215	216	216	0.5	0.5	fisher	1	1
Colorectal Carcinoma	CRC	SYK	1	1	215	215	216	216	0.5	0.5	fisher	1	1
Colorectal Carcinoma	CRC	FGF3	2	3	214	213	216	216	0.9	1.4	fisher	1	1
Colorectal Carcinoma	CRC	GNAQ	1	1	215	215	216	216	0.5	0.5	fisher	1	1
Colorectal Carcinoma	CRC	PTPN11	1	3	215	213	216	216	0.5	1.4	fisher	0.623	1
Colorectal Carcinoma	CRC	PIK3CB	2	2	214	214	216	216	0.9	0.9	fisher	1	1
Colorectal Carcinoma	CRC	SOX2	1	1	215	215	216	216	0.5	0.5	fisher	1	1
Colorectal Carcinoma	CRC	RAD52	3	2	213	214	216	216	1.4	0.9	fisher	1	1
Colorectal Carcinoma	CRC	SMO	3	2	213	214	216	216	1.4	0.9	fisher	1	1
Colorectal Carcinoma	CRC	MYCN	1	3	215	213	216	216	0.5	1.4	fisher	0.623	1
Colorectal Carcinoma	CRC	AR	6	3	210	213	216	216	2.8	1.4	fisher	0.503	1
Colorectal Carcinoma	CRC	MYC	2	2	214	214	216	216	0.9	0.9	fisher	1	1
Colorectal Carcinoma	CRC	SDHB	1	2	215	214	216	216	0.5	0.9	fisher	1	1
Colorectal Carcinoma	CRC	CD79B	2	1	214	215	216	216	0.9	0.5	fisher	1	1
Colorectal Carcinoma	CRC	CD274	1	1	215	215	216	216	0.5	0.5	fisher	1	1
Colorectal Carcinoma	CRC	JUN	1	2	215	214	216	216	0.5	0.9	fisher	1	1
Breast Carcinoma	BRCA	RAD50	1	1	73	73	74	74	1.4	1.4	fisher	1	1
Breast Carcinoma	BRCA	MTOR	1	2	73	72	74	74	1.4	2.7	fisher	1	1
Breast Carcinoma	BRCA	TSC1	3	1	71	73	74	74	4.1	1.4	fisher	0.62	1
Breast Carcinoma	BRCA	TBX3	4	3	70	71	74	74	5.4	4.1	fisher	1	1
Breast Carcinoma	BRCA	PIK3CA	25	17	49	57	74	74	33.8	23	chisq	0.202	1
Breast Carcinoma	BRCA	NF1	5	3	69	71	74	74	6.8	4.1	fisher	0.719	1
Breast Carcinoma	BRCA	ARID1A	6	1	68	73	74	74	8.1	1.4	fisher	0.116	1
Breast Carcinoma	BRCA	FANCA	2	1	72	73	74	74	2.7	1.4	fisher	1	1
Breast Carcinoma	BRCA	EGFR	1	1	73	73	74	74	1.4	1.4	fisher	1	1
Breast Carcinoma	BRCA	GRIN2A	1	1	73	73	74	74	1.4	1.4	fisher	1	1
Breast Carcinoma	BRCA	ALK	2	1	72	73	74	74	2.7	1.4	fisher	1	1
Breast Carcinoma	BRCA	ARID1B	2	2	72	72	74	74	2.7	2.7	fisher	1	1
Breast Carcinoma	BRCA	CTCF	4	1	70	73	74	74	5.4	1.4	fisher	0.366	1
Breast Carcinoma	BRCA	DNMT3A	3	1	71	73	74	74	4.1	1.4	fisher	0.62	1
Breast Carcinoma	BRCA	NF2	2	1	72	73	74	74	2.7	1.4	fisher	1	1
Breast Carcinoma	BRCA	GATA3	8	9	66	65	74	74	10.8	12.2	chisq	1	1
Breast Carcinoma	BRCA	MAP2K4	9	2	65	72	74	74	12.2	2.7	chisq	0.0601	1
Breast Carcinoma	BRCA	KMT2C	15	7	59	67	74	74	20.3	9.5	chisq	0.106	1
Breast Carcinoma	BRCA	ERBB3	3	1	71	73	74	74	4.1	1.4	fisher	0.62	1
Breast Carcinoma	BRCA	KMT2A	4	2	70	72	74	74	5.4	2.7	fisher	0.681	1
Breast Carcinoma	BRCA	CDK12	3	1	71	73	74	74	4.1	1.4	fisher	0.62	1
Breast Carcinoma	BRCA	MAP3K1	3	3	71	71	74	74	4.1	4.1	fisher	1	1
Breast Carcinoma	BRCA	ARID2	3	2	71	72	74	74	4.1	2.7	fisher	1	1
Breast Carcinoma	BRCA	AKT3	1	1	73	73	74	74	1.4	1.4	fisher	1	1
Breast Carcinoma	BRCA	BRCA2	4	3	70	71	74	74	5.4	4.1	fisher	1	1
Breast Carcinoma	BRCA	ATM	2	1	72	73	74	74	2.7	1.4	fisher	1	1
Breast Carcinoma	BRCA	PRDM1	1	1	73	73	74	74	1.4	1.4	fisher	1	1
Breast Carcinoma	BRCA	AKT1	4	2	70	72	74	74	5.4	2.7	fisher	0.681	1
Breast Carcinoma	BRCA	PIK3R1	1	1	73	73	74	74	1.4	1.4	fisher	1	1
Breast Carcinoma	BRCA	EPHA3	1	1	73	73	74	74	1.4	1.4	fisher	1	1
Breast Carcinoma	BRCA	IKZF1	2	1	72	73	74	74	2.7	1.4	fisher	1	1
Breast Carcinoma	BRCA	MET	1	1	73	73	74	74	1.4	1.4	fisher	1	1
Breast Carcinoma	BRCA	KRAS	1	1	73	73	74	74	1.4	1.4	fisher	1	1
Breast Carcinoma	BRCA	PIK3CB	1	2	73	72	74	74	1.4	2.7	fisher	1	1
Breast Carcinoma	BRCA	PTEN	6	2	68	72	74	74	8.1	2.7	fisher	0.275	1
Breast Carcinoma	BRCA	SPEN	3	3	71	71	74	74	4.1	4.1	fisher	1	1
Breast Carcinoma	BRCA	NTRK2	3	2	71	72	74	74	4.1	2.7	fisher	1	1
Breast Carcinoma	BRCA	MED12	1	2	73	72	74	74	1.4	2.7	fisher	1	1
Breast Carcinoma	BRCA	CDK6	1	2	73	72	74	74	1.4	2.7	fisher	1	1
Breast Carcinoma	BRCA	ERBB2	1	1	73	73	74	74	1.4	1.4	fisher	1	1
Breast Carcinoma	BRCA	AKT2	1	1	73	73	74	74	1.4	1.4	fisher	1	1
Breast Carcinoma	BRCA	NCOR1	3	3	71	71	74	74	4.1	4.1	fisher	1	1
Breast Carcinoma	BRCA	AXIN1	2	1	72	73	74	74	2.7	1.4	fisher	1	1
Breast Carcinoma	BRCA	CDC73	1	1	73	73	74	74	1.4	1.4	fisher	1	1
Breast Carcinoma	BRCA	NTRK3	1	1	73	73	74	74	1.4	1.4	fisher	1	1
Breast Carcinoma	BRCA	BCOR	4	1	70	73	74	74	5.4	1.4	fisher	0.366	1
Breast Carcinoma	BRCA	CDH1	3	11	71	63	74	74	4.1	14.9	chisq	0.0493	1
Breast Carcinoma	BRCA	FOXP1	1	2	73	72	74	74	1.4	2.7	fisher	1	1
Breast Carcinoma	BRCA	ROS1	1	1	73	73	74	74	1.4	1.4	fisher	1	1
Breast Carcinoma	BRCA	HGF	1	1	73	73	74	74	1.4	1.4	fisher	1	1
Breast Carcinoma	BRCA	MDM2	1	1	73	73	74	74	1.4	1.4	fisher	1	1
Breast Carcinoma	BRCA	KDM6A	1	1	73	73	74	74	1.4	1.4	fisher	1	1
Breast Carcinoma	BRCA	GSK3B	1	1	73	73	74	74	1.4	1.4	fisher	1	1
Breast Carcinoma	BRCA	BLM	1	1	73	73	74	74	1.4	1.4	fisher	1	1
Breast Carcinoma	BRCA	AXL	1	2	73	72	74	74	1.4	2.7	fisher	1	1
Breast Carcinoma	BRCA	DICER1	1	1	73	73	74	74	1.4	1.4	fisher	1	1
Breast Carcinoma	BRCA	DDR2	1	1	73	73	74	74	1.4	1.4	fisher	1	1
