# Supplementary material for: Landscape of somatic alterations in large-scale solid tumors from an Asian population
Source: Nat Commun. 2022 Jul 23;13:4264. doi: 10.1038/s41467-022-31780-9 (PMC9308789; doi:10.1038/s41467-022-31780-9)
Supplement: Supplementary file 13 — Supplementary Dataset 11 [file 41467_2022_31780_MOESM13_ESM.xlsx]

## Sheet: Supplementary Data 11
Supplementary Data 11
Comparison of median TMB between aOM and MSK cohorts based on two-sided Wilcoxon rank sum test.
Abbreviation of Tumor Type	Median TMB in aOM (mut/Mb)	MedianTMB in MSK (mut/Mb)	aOM Total	MSK Total	Wilcox pValue
CRC	5.4	6.9	627	627	1.55e-09
PAC	2.5	3.9	216	216	6.17e-06
LIHC	5.5	3.9	98	98	0.000146
GC	6.8	4.9	144	144	0.000153
BS	2.3	1.1	62	62	0.0108
HNC	3.45	4.5	84	84	0.0213
SCLC	10.35	8.4	38	38	0.0255
STS	2.3	2.2	304	304	0.0371
BRCA	4.6	3.9	169	169	0.0493
OV	3.9	3.3	120	120	0.071
LUSC	8.7	7.9	94	94	0.307
LUAD	5.4	4.9	616	616	0.329
ECC	3.05	3.9	48	48	0.398
KIRC	3.7	3.9	101	101	0.409
ICC	3	3	99	99	0.921
