# Supplementary material for: Landscape of somatic alterations in large-scale solid tumors from an Asian population
Source: Nat Commun. 2022 Jul 23;13:4264. doi: 10.1038/s41467-022-31780-9 (PMC9308789; doi:10.1038/s41467-022-31780-9)
Supplement: Supplementary file 14 — Supplementary Dataset 12 [file 41467_2022_31780_MOESM14_ESM.xlsx]

## Sheet: Supplementary Data 12
Supplementary Data 12
Gene list of the 450-gene panel in OM study.
Hugo_Symbol	Entrez_Gene_Id
ABL1	25
ABL2	27
ACVR1B	91
ACVR2A	92
ADAM29	11086
ADGRA2	25960
AKT1	207
AKT2	208
AKT3	10000
ALK	238
AMER1	139285
APC	324
APEX1	328
AR	367
ARAF	369
ARFRP1	10139
ARID1A	8289
ARID1B	57492
ARID2	196528
ASXL1	171023
ATF1	466
ATM	472
ATR	545
ATRX	546
AURKA	6790
AURKB	9212
AXIN1	8312
AXIN2	8313
AXL	558
BAP1	8314
BARD1	580
BCL2	596
BCL2L1	598
BCL2L11	10018
BCL2L2	599
BCL6	604
BCOR	54880
BCORL1	63035
BCR	613
BIRC5	332
BLK	640
BLM	641
BMPR1A	657
BMX	660
BRAF	673
BRCA1	672
BRCA2	675
BRD4	23476
BRIP1	83990
BTG1	694
BTK	695
CAMTA1	23261
CARD11	84433
CBFB	865
CBL	867
CCN6	8838
CCND1	595
CCND2	894
CCND3	896
CCNE1	898
CD274	29126
CD79A	973
CD79B	974
CDC73	79577
CDH1	999
CDK12	51755
CDK4	1019
CDK6	1021
CDK8	1024
CDKN1A	1026
CDKN1B	1027
CDKN2A	1029
CDKN2B	1030
CDKN2C	1031
CEBPA	1050
CFTR	1080
CHD2	1106
CHD4	1108
CHEK1	1111
CHEK2	11200
CIC	23152
COL1A1	1277
CRBN	51185
CREB3L1	90993
CREB3L2	64764
CREBBP	1387
CRKL	1399
CRLF2	64109
CSF1	1435
CSF1R	1436
CSK	1445
CSNK1A1	1452
CTCF	10664
CTNNA1	1495
CTNNB1	1499
CUL3	8452
CXCR4	7852
CYLD	1540
CYP17A1	1586
CYP2D6	1565
DAXX	1616
DDR1	780
DDR2	4921
DICER1	23405
DNMT3A	1788
DOT1L	84444
DPYD	1806
EGF	1950
EGFR	1956
EMSY	56946
EP300	2033
EPCAM	4072
EPHA2	1969
EPHA3	2042
EPHA5	2044
EPHA7	2045
EPHB1	2047
ERBB2	2064
ERBB3	2065
ERBB4	2066
ERCC1	2067
ERG	2078
ERRFI1	54206
ESR1	2099
ETV1	2115
ETV4	2118
ETV5	2119
ETV6	2120
EWSR1	2130
EZH2	2146
FAM135B	51059
FANCA	2175
FANCC	2176
FANCD2	2177
FANCE	2178
FANCF	2188
FANCG	2189
FANCL	55120
FANCM	57697
FAS	355
FAT1	2195
FAT3	120114
FAT4	79633
FBXW7	55294
FEN1	2237
FEV	54738
FGF10	2255
FGF12	2257
FGF14	2259
FGF19	9965
FGF23	8074
FGF3	2248
FGF4	2249
FGF6	2251
FGF7	2252
FGFR1	2260
FGFR2	2263
FGFR3	2261
FGFR4	2264
FGR	2268
FH	2271
FLCN	201163
FLI1	2313
FLT1	2321
FLT3	2322
FLT4	2324
FOS	2353
FOXL2	668
FOXO1	2308
FOXP1	27086
FRS2	10818
FUBP1	8880
FUS	2521
FYN	2534
GABRA6	2559
GATA1	2623
GATA2	2624
GATA3	2625
GATA4	2626
GATA6	2627
GID4	79018
GLI1	2735
GLI2	2736
GLI3	2737
GNA11	2767
GNA13	10672
GNAQ	2776
GNAS	2778
GRIN2A	2903
GRM3	2913
GSK3B	2932
H3-3A	3020
HCK	3055
HDAC9	9734
HGF	3082
HNF1A	6927
HRAS	3265
HSD3B1	3283
HSP90AA1	3320
HTATIP2	10553
IDH1	3417
IDH2	3418
IGF1R	3480
IGF2	3481
IKBKE	9641
IKZF1	10320
IL7R	3575
INHBA	3624
INPP4B	8821
IRF2	3660
IRF4	3662
IRS2	8660
ITK	3702
JAK1	3716
JAK2	3717
JAK3	3718
JUN	3725
KAT6A	7994
KDM5A	5927
KDM5B	10765
KDM5C	8242
KDM6A	7403
KDR	3791
KEAP1	9817
KEL	3792
KIT	3815
KLHL6	89857
KMT2A	4297
KMT2C	58508
KMT2D	8085
KRAS	3845
LCK	3932
LIMK1	3984
LMO1	4004
LRP1	4035
LRP1B	53353
LRP2	4036
LYN	4067
LZTR1	8216
MACC1	346389
MAGI2	9863
MAP2K1	5604
MAP2K2	5605
MAP2K4	6416
MAP3K1	4214
MAP3K13	9175
MAP4K5	11183
MCL1	4170
MDM2	4193
MDM4	4194
MED12	9968
MEF2B	100271849
MEN1	4221
MERTK	10461
MET	4233
MGMT	4255
MITF	4286
MLH1	4292
MPL	4352
MRE11	4361
MS4A1	931
MSH2	4436
MSH6	2956
MST1R	4486
MTOR	2475
MUTYH	4595
MYB	4602
MYC	4609
MYCL	4610
MYCN	4613
MYD88	4615
NBN	4683
NCOA2	10499
NCOR1	9611
NEK11	79858
NF1	4763
NF2	4771
NFE2L2	4780
NFIB	4781
NFKBIA	4792
NKX2-1	7080
NOTCH1	4851
NOTCH2	4853
NOTCH3	4854
NOTCH4	4855
NPM1	4869
NR4A3	8013
NRAS	4893
NRG1	3084
NRG3	10718
NSD1	64324
NSD2	7468
NTRK1	4914
NTRK2	4915
NTRK3	4916
NUP93	9688
PAK3	5063
PALB2	79728
PARP1	142
PARP2	10038
PARP3	10039
PARP4	143
PAX5	5079
PBRM1	55193
PCA3	50652
PDCD1	5133
PDCD1LG2	80380
PDGFB	5155
PDGFRA	5156
PDGFRB	5159
PDK1	5163
PIK3C2B	5287
PIK3CA	5290
PIK3CB	5291
PIK3CD	5293
PIK3CG	5294
PIK3R1	5295
PIK3R2	5296
PKD2	5311
PLA2G1B	5319
PLCG2	5336
PMS2	5395
POLB	5423
POLD1	5424
POLE	5426
PPP2R1A	5518
PRDM1	639
PREX2	80243
PRKACA	5566
PRKAR1A	5573
PRKCI	5584
PRKDC	5591
PRKN	5071
PRSS1	5644
PRSS8	5652
PTCH1	5727
PTEN	5728
PTK2	5747
PTK6	5753
PTPN11	5781
QKI	9444
RAC1	5879
RAD50	10111
RAD51	5888
RAD51B	5890
RAD51C	5889
RAD51D	5892
RAD52	5893
RAD54B	25788
RAD54L	8438
RAF1	5894
RANBP2	5903
RARA	5914
RB1	5925
RBM10	8241
RECQL	5965
REL	5966
RELA	5970
RELB	5971
RET	5979
RHBDF2	79651
RHOA	387
RICTOR	253260
RNF43	54894
ROCK1	6093
ROCK2	9475
ROS1	6098
RPTOR	57521
RUNX1	861
RUNX1T1	862
RXRA	6256
SDHA	6389
SDHB	6390
SDHC	6391
SDHD	6392
SETD2	29072
SF3B1	23451
SIK1	150094
SLIT2	9353
SMAD2	4087
SMAD3	4088
SMAD4	4089
SMARCA4	6597
SMARCB1	6598
SMARCD1	6602
SMO	6608
SNCAIP	9627
SOCS1	8651
SOX10	6663
SOX2	6657
SOX9	6662
SPEN	23013
SPINK1	6690
SPOP	8405
SPTA1	6708
SRC	6714
SRMS	6725
SS18	6760
SSX1	6756
STAG2	10735
STAT3	6774
STAT4	6775
STK11	6794
STK24	8428
SUFU	51684
SYK	6850
TAF1	6872
TBX3	6926
TCF7L2	6934
TEK	7010
TENT5C	54855
TERT	7015
TET1	80312
TET2	54790
TET3	200424
TFE3	7030
TGFBR1	7046
TGFBR2	7048
TIE1	7075
TIPARP	25976
TMPRSS2	7113
TNFAIP3	7128
TNFRSF14	8764
TNFSF11	8600
TNFSF13B	10673
TNK2	10188
TOP1	7150
TOP2A	7153
TP53	7157
TPMT	7172
TSC1	7248
TSC2	7249
TSHR	7253
TYK2	7297
U2AF1	7307
UGT1A1	54658
VEGFA	7422
VHL	7428
WEE1	7465
WEE2	494551
WT1	7490
XIAP	331
XPO1	7514
XRCC2	7516
XRCC3	7517
YES1	7525
ZBTB2	57621
ZNF217	7764
ZNF703	80139
ZNF750	79755
