# Supplementary material for: Landscape of somatic alterations in large-scale solid tumors from an Asian population
Source: Nat Commun. 2022 Jul 23;13:4264. doi: 10.1038/s41467-022-31780-9 (PMC9308789; doi:10.1038/s41467-022-31780-9)
Supplement: Supplementary file 15 — Source Data [file 41467_2022_31780_MOESM15_ESM.xlsx]

## Sheet: Fig1a
Abbreviations	Tumor Type	Count	Freq(%)
BRCA	Breast Carcinoma	323	3.2
BS	Bone Sarcoma	183	1.8
CRC	Colorectal Carcinoma	1225	12
CUC	Carcinoma of Uterine Cervix	104	1
CUP	Cancer of Unknown Primary	120	1.2
ECC	Extrahepatic Cholangiocarcinoma	351	3.4
ESCA	Esophageal Carcinoma	610	6
GBC	Gallbladder Carcinoma	240	2.4
GC	Gastric Cancer	866	8.5
GINET	Gastrointestinal Neuroendocrine Tumor	74	0.7
HNC	Head and Neck Carcinoma	175	1.7
ICC	Intrahepatic Cholangiocarcinoma	555	5.4
KIRC	Kidney Renal Cell Carcinoma	308	3
LIHC	Liver Hepatocellular Carcinoma	1133	11.1
MM	Melanoma	59	0.6
NSCLC	Non Small Cell Lung Cancer	2039	20
OV	Ovarian Carcinoma	261	2.6
PAC	Pancreatic Cancer	498	4.9
SBC	Small Bowel Carcinoma	57	0.6
SCLC	Small Cell Lung Cancer	220	2.2
STS	Soft Tissue Sarcoma	571	5.6
THCA	Thyroid Carcinoma	32	0.3
THYM	Thymic Tumor	33	0.3
UC	Urothelial Carcinoma	96	0.9
UCEC	Uterine Corpus Endometrial Carcinoma	61	0.6

## Sheet: Fig1b
Abbreviation_of_Tumor_Type	Tumor_Type	Gene	Frequency(%)
BS	Bone_Sarcoma	APC	2.18579
BS	Bone_Sarcoma	ARID1A	3.27869
BS	Bone_Sarcoma	CCND1	2.18579
BS	Bone_Sarcoma	CDKN2A	10.3825
BS	Bone_Sarcoma	EGFR	2.18579
BS	Bone_Sarcoma	ERBB2	0.546448
BS	Bone_Sarcoma	FAT1	2.18579
BS	Bone_Sarcoma	KMT2C	3.82514
BS	Bone_Sarcoma	KMT2D	3.27869
BS	Bone_Sarcoma	KRAS	1.0929
BS	Bone_Sarcoma	PIK3CA	3.27869
BS	Bone_Sarcoma	RB1	16.9399
BS	Bone_Sarcoma	SMAD4	0
BS	Bone_Sarcoma	TERT	13.6612
BS	Bone_Sarcoma	TP53	27.8689
BRCA	Breast_Carcinoma	APC	1.54799
BRCA	Breast_Carcinoma	ARID1A	5.26316
BRCA	Breast_Carcinoma	CCND1	13.6223
BRCA	Breast_Carcinoma	CDKN2A	6.50155
BRCA	Breast_Carcinoma	EGFR	3.71517
BRCA	Breast_Carcinoma	ERBB2	26.6254
BRCA	Breast_Carcinoma	FAT1	2.16718
BRCA	Breast_Carcinoma	KMT2C	13.3127
BRCA	Breast_Carcinoma	KMT2D	4.02477
BRCA	Breast_Carcinoma	KRAS	3.71517
BRCA	Breast_Carcinoma	PIK3CA	37.7709
BRCA	Breast_Carcinoma	RB1	4.33437
BRCA	Breast_Carcinoma	SMAD4	2.47678
BRCA	Breast_Carcinoma	TERT	4.95356
BRCA	Breast_Carcinoma	TP53	52.322
CUP	Cancer_of_Unknown_Primary	APC	6.66667
CUP	Cancer_of_Unknown_Primary	ARID1A	8.33333
CUP	Cancer_of_Unknown_Primary	CCND1	10
CUP	Cancer_of_Unknown_Primary	CDKN2A	15.8333
CUP	Cancer_of_Unknown_Primary	EGFR	10
CUP	Cancer_of_Unknown_Primary	ERBB2	7.5
CUP	Cancer_of_Unknown_Primary	FAT1	4.16667
CUP	Cancer_of_Unknown_Primary	KMT2C	7.5
CUP	Cancer_of_Unknown_Primary	KMT2D	9.16667
CUP	Cancer_of_Unknown_Primary	KRAS	15.8333
CUP	Cancer_of_Unknown_Primary	PIK3CA	8.33333
CUP	Cancer_of_Unknown_Primary	RB1	5
CUP	Cancer_of_Unknown_Primary	SMAD4	10.8333
CUP	Cancer_of_Unknown_Primary	TERT	10.8333
CUP	Cancer_of_Unknown_Primary	TP53	60
CRC	Colorectal_Carcinoma	APC	70.3673
CRC	Colorectal_Carcinoma	ARID1A	12.5714
CRC	Colorectal_Carcinoma	CCND1	1.06122
CRC	Colorectal_Carcinoma	CDKN2A	2.77551
CRC	Colorectal_Carcinoma	EGFR	6.12245
CRC	Colorectal_Carcinoma	ERBB2	7.67347
CRC	Colorectal_Carcinoma	FAT1	8.89796
CRC	Colorectal_Carcinoma	KMT2C	11.7551
CRC	Colorectal_Carcinoma	KMT2D	11.3469
CRC	Colorectal_Carcinoma	KRAS	48.9796
CRC	Colorectal_Carcinoma	PIK3CA	19.6735
CRC	Colorectal_Carcinoma	RB1	4.4898
CRC	Colorectal_Carcinoma	SMAD4	23.2653
CRC	Colorectal_Carcinoma	TERT	6.44898
CRC	Colorectal_Carcinoma	TP53	74.6122
CUC	Endocervical_Carcinoma	APC	4.80769
CUC	Endocervical_Carcinoma	ARID1A	5.76923
CUC	Endocervical_Carcinoma	CCND1	0.961538
CUC	Endocervical_Carcinoma	CDKN2A	2.88462
CUC	Endocervical_Carcinoma	EGFR	2.88462
CUC	Endocervical_Carcinoma	ERBB2	4.80769
CUC	Endocervical_Carcinoma	FAT1	5.76923
CUC	Endocervical_Carcinoma	KMT2C	16.3462
CUC	Endocervical_Carcinoma	KMT2D	20.1923
CUC	Endocervical_Carcinoma	KRAS	6.73077
CUC	Endocervical_Carcinoma	PIK3CA	32.6923
CUC	Endocervical_Carcinoma	RB1	2.88462
CUC	Endocervical_Carcinoma	SMAD4	1.92308
CUC	Endocervical_Carcinoma	TERT	17.3077
CUC	Endocervical_Carcinoma	TP53	9.61538
UCEC	Endometrial_Carcinoma	APC	4.91803
UCEC	Endometrial_Carcinoma	ARID1A	32.7869
UCEC	Endometrial_Carcinoma	CCND1	4.91803
UCEC	Endometrial_Carcinoma	CDKN2A	6.55738
UCEC	Endometrial_Carcinoma	EGFR	6.55738
UCEC	Endometrial_Carcinoma	ERBB2	4.91803
UCEC	Endometrial_Carcinoma	FAT1	4.91803
UCEC	Endometrial_Carcinoma	KMT2C	8.19672
UCEC	Endometrial_Carcinoma	KMT2D	16.3934
UCEC	Endometrial_Carcinoma	KRAS	19.6721
UCEC	Endometrial_Carcinoma	PIK3CA	37.7049
UCEC	Endometrial_Carcinoma	RB1	8.19672
UCEC	Endometrial_Carcinoma	SMAD4	1.63934
UCEC	Endometrial_Carcinoma	TERT	6.55738
UCEC	Endometrial_Carcinoma	TP53	36.0656
ESCA	Esophageal_Carcinoma	APC	3.11475
ESCA	Esophageal_Carcinoma	ARID1A	3.27869
ESCA	Esophageal_Carcinoma	CCND1	42.2951
ESCA	Esophageal_Carcinoma	CDKN2A	32.459
ESCA	Esophageal_Carcinoma	EGFR	8.03279
ESCA	Esophageal_Carcinoma	ERBB2	3.93443
ESCA	Esophageal_Carcinoma	FAT1	16.5574
ESCA	Esophageal_Carcinoma	KMT2C	8.85246
ESCA	Esophageal_Carcinoma	KMT2D	22.1311
ESCA	Esophageal_Carcinoma	KRAS	2.78689
ESCA	Esophageal_Carcinoma	PIK3CA	18.8525
ESCA	Esophageal_Carcinoma	RB1	8.19672
ESCA	Esophageal_Carcinoma	SMAD4	1.47541
ESCA	Esophageal_Carcinoma	TERT	6.55738
ESCA	Esophageal_Carcinoma	TP53	94.0984
ECC	Extrahepatic_Cholangiocarcinoma	APC	5.69801
ECC	Extrahepatic_Cholangiocarcinoma	ARID1A	15.9544
ECC	Extrahepatic_Cholangiocarcinoma	CCND1	3.7037
ECC	Extrahepatic_Cholangiocarcinoma	CDKN2A	16.8091
ECC	Extrahepatic_Cholangiocarcinoma	EGFR	1.7094
ECC	Extrahepatic_Cholangiocarcinoma	ERBB2	6.26781
ECC	Extrahepatic_Cholangiocarcinoma	FAT1	2.5641
ECC	Extrahepatic_Cholangiocarcinoma	KMT2C	9.68661
ECC	Extrahepatic_Cholangiocarcinoma	KMT2D	6.83761
ECC	Extrahepatic_Cholangiocarcinoma	KRAS	35.8974
ECC	Extrahepatic_Cholangiocarcinoma	PIK3CA	4.8433
ECC	Extrahepatic_Cholangiocarcinoma	RB1	3.7037
ECC	Extrahepatic_Cholangiocarcinoma	SMAD4	21.6524
ECC	Extrahepatic_Cholangiocarcinoma	TERT	6.83761
ECC	Extrahepatic_Cholangiocarcinoma	TP53	60.3989
GBC	Gallbladder_Carcinoma	APC	7.91667
GBC	Gallbladder_Carcinoma	ARID1A	14.1667
GBC	Gallbladder_Carcinoma	CCND1	4.58333
GBC	Gallbladder_Carcinoma	CDKN2A	22.5
GBC	Gallbladder_Carcinoma	EGFR	5
GBC	Gallbladder_Carcinoma	ERBB2	18.75
GBC	Gallbladder_Carcinoma	FAT1	3.75
GBC	Gallbladder_Carcinoma	KMT2C	10.4167
GBC	Gallbladder_Carcinoma	KMT2D	11.6667
GBC	Gallbladder_Carcinoma	KRAS	12.0833
GBC	Gallbladder_Carcinoma	PIK3CA	12.9167
GBC	Gallbladder_Carcinoma	RB1	3.75
GBC	Gallbladder_Carcinoma	SMAD4	14.5833
GBC	Gallbladder_Carcinoma	TERT	19.1667
GBC	Gallbladder_Carcinoma	TP53	73.75
GINET	Gastrointestinal_Neuroendocrine_Tumor	APC	13.5135
GINET	Gastrointestinal_Neuroendocrine_Tumor	ARID1A	8.10811
GINET	Gastrointestinal_Neuroendocrine_Tumor	CCND1	5.40541
GINET	Gastrointestinal_Neuroendocrine_Tumor	CDKN2A	9.45946
GINET	Gastrointestinal_Neuroendocrine_Tumor	EGFR	1.35135
GINET	Gastrointestinal_Neuroendocrine_Tumor	ERBB2	6.75676
GINET	Gastrointestinal_Neuroendocrine_Tumor	FAT1	2.7027
GINET	Gastrointestinal_Neuroendocrine_Tumor	KMT2C	0
GINET	Gastrointestinal_Neuroendocrine_Tumor	KMT2D	4.05405
GINET	Gastrointestinal_Neuroendocrine_Tumor	KRAS	10.8108
GINET	Gastrointestinal_Neuroendocrine_Tumor	PIK3CA	4.05405
GINET	Gastrointestinal_Neuroendocrine_Tumor	RB1	17.5676
GINET	Gastrointestinal_Neuroendocrine_Tumor	SMAD4	4.05405
GINET	Gastrointestinal_Neuroendocrine_Tumor	TERT	5.40541
GINET	Gastrointestinal_Neuroendocrine_Tumor	TP53	45.9459
HNC	Head_and_Neck_Carcinoma	APC	1.71429
HNC	Head_and_Neck_Carcinoma	ARID1A	4
HNC	Head_and_Neck_Carcinoma	CCND1	13.1429
HNC	Head_and_Neck_Carcinoma	CDKN2A	17.1429
HNC	Head_and_Neck_Carcinoma	EGFR	4
HNC	Head_and_Neck_Carcinoma	ERBB2	2.28571
HNC	Head_and_Neck_Carcinoma	FAT1	4.57143
HNC	Head_and_Neck_Carcinoma	KMT2C	1.71429
HNC	Head_and_Neck_Carcinoma	KMT2D	10.8571
HNC	Head_and_Neck_Carcinoma	KRAS	1.71429
HNC	Head_and_Neck_Carcinoma	PIK3CA	7.42857
HNC	Head_and_Neck_Carcinoma	RB1	2.28571
HNC	Head_and_Neck_Carcinoma	SMAD4	1.71429
HNC	Head_and_Neck_Carcinoma	TERT	9.14286
HNC	Head_and_Neck_Carcinoma	TP53	22.8571
LIHC	Hepatocellular_Carcinoma	APC	5.11915
LIHC	Hepatocellular_Carcinoma	ARID1A	11.5622
LIHC	Hepatocellular_Carcinoma	CCND1	9.35569
LIHC	Hepatocellular_Carcinoma	CDKN2A	7.76699
LIHC	Hepatocellular_Carcinoma	EGFR	2.38305
LIHC	Hepatocellular_Carcinoma	ERBB2	1.5887
LIHC	Hepatocellular_Carcinoma	FAT1	5.73698
LIHC	Hepatocellular_Carcinoma	KMT2C	5.11915
LIHC	Hepatocellular_Carcinoma	KMT2D	8.12004
LIHC	Hepatocellular_Carcinoma	KRAS	1.41218
LIHC	Hepatocellular_Carcinoma	PIK3CA	2.20653
LIHC	Hepatocellular_Carcinoma	RB1	13.9453
LIHC	Hepatocellular_Carcinoma	SMAD4	0.882613
LIHC	Hepatocellular_Carcinoma	TERT	44.2189
LIHC	Hepatocellular_Carcinoma	TP53	58.6055
ICC	Intrahepatic_Cholangiocarcinoma	APC	3.6036
ICC	Intrahepatic_Cholangiocarcinoma	ARID1A	18.7387
ICC	Intrahepatic_Cholangiocarcinoma	CCND1	2.16216
ICC	Intrahepatic_Cholangiocarcinoma	CDKN2A	12.973
ICC	Intrahepatic_Cholangiocarcinoma	EGFR	2.88288
ICC	Intrahepatic_Cholangiocarcinoma	ERBB2	3.42342
ICC	Intrahepatic_Cholangiocarcinoma	FAT1	3.42342
ICC	Intrahepatic_Cholangiocarcinoma	KMT2C	6.48649
ICC	Intrahepatic_Cholangiocarcinoma	KMT2D	7.02703
ICC	Intrahepatic_Cholangiocarcinoma	KRAS	27.9279
ICC	Intrahepatic_Cholangiocarcinoma	PIK3CA	7.92793
ICC	Intrahepatic_Cholangiocarcinoma	RB1	4.5045
ICC	Intrahepatic_Cholangiocarcinoma	SMAD4	9.36937
ICC	Intrahepatic_Cholangiocarcinoma	TERT	16.036
ICC	Intrahepatic_Cholangiocarcinoma	TP53	43.0631
MM	Melanoma	APC	3.38983
MM	Melanoma	ARID1A	5.08475
MM	Melanoma	CCND1	15.2542
MM	Melanoma	CDKN2A	22.0339
MM	Melanoma	EGFR	1.69492
MM	Melanoma	ERBB2	0
MM	Melanoma	FAT1	3.38983
MM	Melanoma	KMT2C	1.69492
MM	Melanoma	KMT2D	3.38983
MM	Melanoma	KRAS	3.38983
MM	Melanoma	PIK3CA	1.69492
MM	Melanoma	RB1	0
MM	Melanoma	SMAD4	0
MM	Melanoma	TERT	25.4237
MM	Melanoma	TP53	5.08475
NSCLC	Non_Small_Cell_Lung_Cancer	APC	5.10054
NSCLC	Non_Small_Cell_Lung_Cancer	ARID1A	5.14958
NSCLC	Non_Small_Cell_Lung_Cancer	CCND1	3.87445
NSCLC	Non_Small_Cell_Lung_Cancer	CDKN2A	14.7131
NSCLC	Non_Small_Cell_Lung_Cancer	EGFR	48.8475
NSCLC	Non_Small_Cell_Lung_Cancer	ERBB2	5.68906
NSCLC	Non_Small_Cell_Lung_Cancer	FAT1	7.40559
NSCLC	Non_Small_Cell_Lung_Cancer	KMT2C	7.16037
NSCLC	Non_Small_Cell_Lung_Cancer	KMT2D	8.68073
NSCLC	Non_Small_Cell_Lung_Cancer	KRAS	11.5743
NSCLC	Non_Small_Cell_Lung_Cancer	PIK3CA	11.8195
NSCLC	Non_Small_Cell_Lung_Cancer	RB1	7.40559
NSCLC	Non_Small_Cell_Lung_Cancer	SMAD4	3.33497
NSCLC	Non_Small_Cell_Lung_Cancer	TERT	11.8686
NSCLC	Non_Small_Cell_Lung_Cancer	TP53	57.8225
OV	Ovarian_Carcinoma	APC	3.06513
OV	Ovarian_Carcinoma	ARID1A	9.57854
OV	Ovarian_Carcinoma	CCND1	3.83142
OV	Ovarian_Carcinoma	CDKN2A	4.21456
OV	Ovarian_Carcinoma	EGFR	3.06513
OV	Ovarian_Carcinoma	ERBB2	2.68199
OV	Ovarian_Carcinoma	FAT1	1.53257
OV	Ovarian_Carcinoma	KMT2C	7.27969
OV	Ovarian_Carcinoma	KMT2D	9.1954
OV	Ovarian_Carcinoma	KRAS	11.8774
OV	Ovarian_Carcinoma	PIK3CA	11.4943
OV	Ovarian_Carcinoma	RB1	7.66284
OV	Ovarian_Carcinoma	SMAD4	1.53257
OV	Ovarian_Carcinoma	TERT	6.89655
OV	Ovarian_Carcinoma	TP53	81.2261
PAC	Pancreatic_Cancer	APC	2.81124
PAC	Pancreatic_Cancer	ARID1A	11.8474
PAC	Pancreatic_Cancer	CCND1	1.60643
PAC	Pancreatic_Cancer	CDKN2A	29.5181
PAC	Pancreatic_Cancer	EGFR	1.60643
PAC	Pancreatic_Cancer	ERBB2	1.60643
PAC	Pancreatic_Cancer	FAT1	2.61044
PAC	Pancreatic_Cancer	KMT2C	2.40964
PAC	Pancreatic_Cancer	KMT2D	3.21285
PAC	Pancreatic_Cancer	KRAS	85.5422
PAC	Pancreatic_Cancer	PIK3CA	2.81124
PAC	Pancreatic_Cancer	RB1	3.01205
PAC	Pancreatic_Cancer	SMAD4	25.3012
PAC	Pancreatic_Cancer	TERT	2.61044
PAC	Pancreatic_Cancer	TP53	75.1004
KIRC	Renal_Cell_Carcinoma	APC	0.974026
KIRC	Renal_Cell_Carcinoma	ARID1A	4.22078
KIRC	Renal_Cell_Carcinoma	CCND1	0
KIRC	Renal_Cell_Carcinoma	CDKN2A	2.27273
KIRC	Renal_Cell_Carcinoma	EGFR	0.974026
KIRC	Renal_Cell_Carcinoma	ERBB2	0
KIRC	Renal_Cell_Carcinoma	FAT1	2.92208
KIRC	Renal_Cell_Carcinoma	KMT2C	3.8961
KIRC	Renal_Cell_Carcinoma	KMT2D	4.22078
KIRC	Renal_Cell_Carcinoma	KRAS	0.649351
KIRC	Renal_Cell_Carcinoma	PIK3CA	3.24675
KIRC	Renal_Cell_Carcinoma	RB1	0.974026
KIRC	Renal_Cell_Carcinoma	SMAD4	0.324675
KIRC	Renal_Cell_Carcinoma	TERT	9.41558
KIRC	Renal_Cell_Carcinoma	TP53	8.76623
SBC	Small_Bowel_Carcinoma	APC	45.614
SBC	Small_Bowel_Carcinoma	ARID1A	19.2982
SBC	Small_Bowel_Carcinoma	CCND1	1.75439
SBC	Small_Bowel_Carcinoma	CDKN2A	14.0351
SBC	Small_Bowel_Carcinoma	EGFR	7.01754
SBC	Small_Bowel_Carcinoma	ERBB2	10.5263
SBC	Small_Bowel_Carcinoma	FAT1	5.26316
SBC	Small_Bowel_Carcinoma	KMT2C	8.77193
SBC	Small_Bowel_Carcinoma	KMT2D	8.77193
SBC	Small_Bowel_Carcinoma	KRAS	57.8947
SBC	Small_Bowel_Carcinoma	PIK3CA	8.77193
SBC	Small_Bowel_Carcinoma	RB1	3.50877
SBC	Small_Bowel_Carcinoma	SMAD4	24.5614
SBC	Small_Bowel_Carcinoma	TERT	10.5263
SBC	Small_Bowel_Carcinoma	TP53	50.8772
SCLC	Small_Cell_Lung_Cancer	APC	6.36364
SCLC	Small_Cell_Lung_Cancer	ARID1A	5.45455
SCLC	Small_Cell_Lung_Cancer	CCND1	1.81818
SCLC	Small_Cell_Lung_Cancer	CDKN2A	4.09091
SCLC	Small_Cell_Lung_Cancer	EGFR	10
SCLC	Small_Cell_Lung_Cancer	ERBB2	3.63636
SCLC	Small_Cell_Lung_Cancer	FAT1	12.7273
SCLC	Small_Cell_Lung_Cancer	KMT2C	10
SCLC	Small_Cell_Lung_Cancer	KMT2D	24.0909
SCLC	Small_Cell_Lung_Cancer	KRAS	2.27273
SCLC	Small_Cell_Lung_Cancer	PIK3CA	5.45455
SCLC	Small_Cell_Lung_Cancer	RB1	76.8182
SCLC	Small_Cell_Lung_Cancer	SMAD4	0.909091
SCLC	Small_Cell_Lung_Cancer	TERT	13.6364
SCLC	Small_Cell_Lung_Cancer	TP53	92.2727
STS	Soft_Tissue_Sarcoma	APC	1.05079
STS	Soft_Tissue_Sarcoma	ARID1A	3.15236
STS	Soft_Tissue_Sarcoma	CCND1	1.40105
STS	Soft_Tissue_Sarcoma	CDKN2A	12.0841
STS	Soft_Tissue_Sarcoma	EGFR	1.92644
STS	Soft_Tissue_Sarcoma	ERBB2	0.350263
STS	Soft_Tissue_Sarcoma	FAT1	2.10158
STS	Soft_Tissue_Sarcoma	KMT2C	2.27671
STS	Soft_Tissue_Sarcoma	KMT2D	3.3275
STS	Soft_Tissue_Sarcoma	KRAS	2.45184
STS	Soft_Tissue_Sarcoma	PIK3CA	4.55342
STS	Soft_Tissue_Sarcoma	RB1	10.1576
STS	Soft_Tissue_Sarcoma	SMAD4	0.350263
STS	Soft_Tissue_Sarcoma	TERT	9.63222
STS	Soft_Tissue_Sarcoma	TP53	24.6935
GC	Stomach_Carcinoma	APC	8.19861
GC	Stomach_Carcinoma	ARID1A	18.7067
GC	Stomach_Carcinoma	CCND1	6.46651
GC	Stomach_Carcinoma	CDKN2A	6.23557
GC	Stomach_Carcinoma	EGFR	4.04157
GC	Stomach_Carcinoma	ERBB2	12.5866
GC	Stomach_Carcinoma	FAT1	3.69515
GC	Stomach_Carcinoma	KMT2C	9.1224
GC	Stomach_Carcinoma	KMT2D	9.46882
GC	Stomach_Carcinoma	KRAS	8.89145
GC	Stomach_Carcinoma	PIK3CA	10.3926
GC	Stomach_Carcinoma	RB1	2.07852
GC	Stomach_Carcinoma	SMAD4	6.00462
GC	Stomach_Carcinoma	TERT	3.11778
GC	Stomach_Carcinoma	TP53	62.2402
UC	Urothelial_Carcinoma	APC	3.125
UC	Urothelial_Carcinoma	ARID1A	15.625
UC	Urothelial_Carcinoma	CCND1	16.6667
UC	Urothelial_Carcinoma	CDKN2A	16.6667
UC	Urothelial_Carcinoma	EGFR	5.20833
UC	Urothelial_Carcinoma	ERBB2	14.5833
UC	Urothelial_Carcinoma	FAT1	10.4167
UC	Urothelial_Carcinoma	KMT2C	15.625
UC	Urothelial_Carcinoma	KMT2D	39.5833
UC	Urothelial_Carcinoma	KRAS	4.16667
UC	Urothelial_Carcinoma	PIK3CA	27.0833
UC	Urothelial_Carcinoma	RB1	15.625
UC	Urothelial_Carcinoma	SMAD4	0
UC	Urothelial_Carcinoma	TERT	52.0833
UC	Urothelial_Carcinoma	TP53	52.0833
BS	Bone_Sarcoma	APC	2.18579
BS	Bone_Sarcoma	ARID1A	3.27869
BS	Bone_Sarcoma	CCND1	2.18579
BS	Bone_Sarcoma	CDKN2A	10.3825
BS	Bone_Sarcoma	EGFR	2.18579
BS	Bone_Sarcoma	ERBB2	0.546448
BS	Bone_Sarcoma	FAT1	2.18579
BS	Bone_Sarcoma	KMT2C	3.82514
BS	Bone_Sarcoma	KMT2D	3.27869
BS	Bone_Sarcoma	KRAS	1.0929
BS	Bone_Sarcoma	PIK3CA	3.27869
BS	Bone_Sarcoma	RB1	16.9399
BS	Bone_Sarcoma	SMAD4	0
BS	Bone_Sarcoma	TERT	13.6612
BS	Bone_Sarcoma	TP53	27.8689
BRCA	Breast_Carcinoma	APC	1.54799
BRCA	Breast_Carcinoma	ARID1A	5.26316
BRCA	Breast_Carcinoma	CCND1	13.6223
BRCA	Breast_Carcinoma	CDKN2A	6.50155
BRCA	Breast_Carcinoma	EGFR	3.71517
BRCA	Breast_Carcinoma	ERBB2	26.6254
BRCA	Breast_Carcinoma	FAT1	2.16718
BRCA	Breast_Carcinoma	KMT2C	13.3127
BRCA	Breast_Carcinoma	KMT2D	4.02477
BRCA	Breast_Carcinoma	KRAS	3.71517
BRCA	Breast_Carcinoma	PIK3CA	37.7709
BRCA	Breast_Carcinoma	RB1	4.33437
BRCA	Breast_Carcinoma	SMAD4	2.47678
BRCA	Breast_Carcinoma	TERT	4.95356
BRCA	Breast_Carcinoma	TP53	52.322
CUP	Cancer_of_Unknown_Primary	APC	6.66667
CUP	Cancer_of_Unknown_Primary	ARID1A	8.33333
CUP	Cancer_of_Unknown_Primary	CCND1	10
CUP	Cancer_of_Unknown_Primary	CDKN2A	15.8333
CUP	Cancer_of_Unknown_Primary	EGFR	10
CUP	Cancer_of_Unknown_Primary	ERBB2	7.5
CUP	Cancer_of_Unknown_Primary	FAT1	4.16667
CUP	Cancer_of_Unknown_Primary	KMT2C	7.5
CUP	Cancer_of_Unknown_Primary	KMT2D	9.16667
CUP	Cancer_of_Unknown_Primary	KRAS	15.8333
CUP	Cancer_of_Unknown_Primary	PIK3CA	8.33333
CUP	Cancer_of_Unknown_Primary	RB1	5
CUP	Cancer_of_Unknown_Primary	SMAD4	10.8333
CUP	Cancer_of_Unknown_Primary	TERT	10.8333
CUP	Cancer_of_Unknown_Primary	TP53	60
CRC	Colorectal_Carcinoma	APC	70.3673
CRC	Colorectal_Carcinoma	ARID1A	12.5714
CRC	Colorectal_Carcinoma	CCND1	1.06122
CRC	Colorectal_Carcinoma	CDKN2A	2.77551
CRC	Colorectal_Carcinoma	EGFR	6.12245
CRC	Colorectal_Carcinoma	ERBB2	7.67347
CRC	Colorectal_Carcinoma	FAT1	8.89796
CRC	Colorectal_Carcinoma	KMT2C	11.7551
CRC	Colorectal_Carcinoma	KMT2D	11.3469
CRC	Colorectal_Carcinoma	KRAS	48.9796
CRC	Colorectal_Carcinoma	PIK3CA	19.6735
CRC	Colorectal_Carcinoma	RB1	4.4898
CRC	Colorectal_Carcinoma	SMAD4	23.2653
CRC	Colorectal_Carcinoma	TERT	6.44898
CRC	Colorectal_Carcinoma	TP53	74.6122
CUC	Endocervical_Carcinoma	APC	4.80769
CUC	Endocervical_Carcinoma	ARID1A	5.76923
CUC	Endocervical_Carcinoma	CCND1	0.961538
CUC	Endocervical_Carcinoma	CDKN2A	2.88462
CUC	Endocervical_Carcinoma	EGFR	2.88462
CUC	Endocervical_Carcinoma	ERBB2	4.80769
CUC	Endocervical_Carcinoma	FAT1	5.76923
CUC	Endocervical_Carcinoma	KMT2C	16.3462
CUC	Endocervical_Carcinoma	KMT2D	20.1923
CUC	Endocervical_Carcinoma	KRAS	6.73077
CUC	Endocervical_Carcinoma	PIK3CA	32.6923
CUC	Endocervical_Carcinoma	RB1	2.88462
CUC	Endocervical_Carcinoma	SMAD4	1.92308
CUC	Endocervical_Carcinoma	TERT	17.3077
CUC	Endocervical_Carcinoma	TP53	9.61538
UCEC	Endometrial_Carcinoma	APC	4.91803
UCEC	Endometrial_Carcinoma	ARID1A	32.7869
UCEC	Endometrial_Carcinoma	CCND1	4.91803
UCEC	Endometrial_Carcinoma	CDKN2A	6.55738
UCEC	Endometrial_Carcinoma	EGFR	6.55738
UCEC	Endometrial_Carcinoma	ERBB2	4.91803
UCEC	Endometrial_Carcinoma	FAT1	4.91803
UCEC	Endometrial_Carcinoma	KMT2C	8.19672
UCEC	Endometrial_Carcinoma	KMT2D	16.3934
UCEC	Endometrial_Carcinoma	KRAS	19.6721
UCEC	Endometrial_Carcinoma	PIK3CA	37.7049
UCEC	Endometrial_Carcinoma	RB1	8.19672
UCEC	Endometrial_Carcinoma	SMAD4	1.63934
UCEC	Endometrial_Carcinoma	TERT	6.55738
UCEC	Endometrial_Carcinoma	TP53	36.0656
ESCA	Esophageal_Carcinoma	APC	3.11475
ESCA	Esophageal_Carcinoma	ARID1A	3.27869
ESCA	Esophageal_Carcinoma	CCND1	42.2951
ESCA	Esophageal_Carcinoma	CDKN2A	32.459
ESCA	Esophageal_Carcinoma	EGFR	8.03279
ESCA	Esophageal_Carcinoma	ERBB2	3.93443
ESCA	Esophageal_Carcinoma	FAT1	16.5574
ESCA	Esophageal_Carcinoma	KMT2C	8.85246
ESCA	Esophageal_Carcinoma	KMT2D	22.1311
ESCA	Esophageal_Carcinoma	KRAS	2.78689
ESCA	Esophageal_Carcinoma	PIK3CA	18.8525
ESCA	Esophageal_Carcinoma	RB1	8.19672
ESCA	Esophageal_Carcinoma	SMAD4	1.47541
ESCA	Esophageal_Carcinoma	TERT	6.55738
ESCA	Esophageal_Carcinoma	TP53	94.0984
ECC	Extrahepatic_Cholangiocarcinoma	APC	5.69801
ECC	Extrahepatic_Cholangiocarcinoma	ARID1A	15.9544
ECC	Extrahepatic_Cholangiocarcinoma	CCND1	3.7037
ECC	Extrahepatic_Cholangiocarcinoma	CDKN2A	16.8091
ECC	Extrahepatic_Cholangiocarcinoma	EGFR	1.7094
ECC	Extrahepatic_Cholangiocarcinoma	ERBB2	6.26781
ECC	Extrahepatic_Cholangiocarcinoma	FAT1	2.5641
ECC	Extrahepatic_Cholangiocarcinoma	KMT2C	9.68661
ECC	Extrahepatic_Cholangiocarcinoma	KMT2D	6.83761
ECC	Extrahepatic_Cholangiocarcinoma	KRAS	35.8974
ECC	Extrahepatic_Cholangiocarcinoma	PIK3CA	4.8433
ECC	Extrahepatic_Cholangiocarcinoma	RB1	3.7037
ECC	Extrahepatic_Cholangiocarcinoma	SMAD4	21.6524
ECC	Extrahepatic_Cholangiocarcinoma	TERT	6.83761
ECC	Extrahepatic_Cholangiocarcinoma	TP53	60.3989
GBC	Gallbladder_Carcinoma	APC	7.91667
GBC	Gallbladder_Carcinoma	ARID1A	14.1667
GBC	Gallbladder_Carcinoma	CCND1	4.58333
GBC	Gallbladder_Carcinoma	CDKN2A	22.5
GBC	Gallbladder_Carcinoma	EGFR	5
GBC	Gallbladder_Carcinoma	ERBB2	18.75
GBC	Gallbladder_Carcinoma	FAT1	3.75
GBC	Gallbladder_Carcinoma	KMT2C	10.4167
GBC	Gallbladder_Carcinoma	KMT2D	11.6667
GBC	Gallbladder_Carcinoma	KRAS	12.0833
GBC	Gallbladder_Carcinoma	PIK3CA	12.9167
GBC	Gallbladder_Carcinoma	RB1	3.75
GBC	Gallbladder_Carcinoma	SMAD4	14.5833
GBC	Gallbladder_Carcinoma	TERT	19.1667
GBC	Gallbladder_Carcinoma	TP53	73.75
GINET	Gastrointestinal_Neuroendocrine_Tumor	APC	13.5135
GINET	Gastrointestinal_Neuroendocrine_Tumor	ARID1A	8.10811
GINET	Gastrointestinal_Neuroendocrine_Tumor	CCND1	5.40541
GINET	Gastrointestinal_Neuroendocrine_Tumor	CDKN2A	9.45946
GINET	Gastrointestinal_Neuroendocrine_Tumor	EGFR	1.35135
GINET	Gastrointestinal_Neuroendocrine_Tumor	ERBB2	6.75676
GINET	Gastrointestinal_Neuroendocrine_Tumor	FAT1	2.7027
GINET	Gastrointestinal_Neuroendocrine_Tumor	KMT2C	0
GINET	Gastrointestinal_Neuroendocrine_Tumor	KMT2D	4.05405
GINET	Gastrointestinal_Neuroendocrine_Tumor	KRAS	10.8108
GINET	Gastrointestinal_Neuroendocrine_Tumor	PIK3CA	4.05405
GINET	Gastrointestinal_Neuroendocrine_Tumor	RB1	17.5676
GINET	Gastrointestinal_Neuroendocrine_Tumor	SMAD4	4.05405
GINET	Gastrointestinal_Neuroendocrine_Tumor	TERT	5.40541
GINET	Gastrointestinal_Neuroendocrine_Tumor	TP53	45.9459
HNC	Head_and_Neck_Carcinoma	APC	1.71429
HNC	Head_and_Neck_Carcinoma	ARID1A	4
HNC	Head_and_Neck_Carcinoma	CCND1	13.1429
HNC	Head_and_Neck_Carcinoma	CDKN2A	17.1429
HNC	Head_and_Neck_Carcinoma	EGFR	4
HNC	Head_and_Neck_Carcinoma	ERBB2	2.28571
HNC	Head_and_Neck_Carcinoma	FAT1	4.57143
HNC	Head_and_Neck_Carcinoma	KMT2C	1.71429
HNC	Head_and_Neck_Carcinoma	KMT2D	10.8571
HNC	Head_and_Neck_Carcinoma	KRAS	1.71429
HNC	Head_and_Neck_Carcinoma	PIK3CA	7.42857
HNC	Head_and_Neck_Carcinoma	RB1	2.28571
HNC	Head_and_Neck_Carcinoma	SMAD4	1.71429
HNC	Head_and_Neck_Carcinoma	TERT	9.14286
HNC	Head_and_Neck_Carcinoma	TP53	22.8571
LIHC	Hepatocellular_Carcinoma	APC	5.11915
LIHC	Hepatocellular_Carcinoma	ARID1A	11.5622
LIHC	Hepatocellular_Carcinoma	CCND1	9.35569
LIHC	Hepatocellular_Carcinoma	CDKN2A	7.76699
LIHC	Hepatocellular_Carcinoma	EGFR	2.38305
LIHC	Hepatocellular_Carcinoma	ERBB2	1.5887
LIHC	Hepatocellular_Carcinoma	FAT1	5.73698
LIHC	Hepatocellular_Carcinoma	KMT2C	5.11915
LIHC	Hepatocellular_Carcinoma	KMT2D	8.12004
LIHC	Hepatocellular_Carcinoma	KRAS	1.41218
LIHC	Hepatocellular_Carcinoma	PIK3CA	2.20653
LIHC	Hepatocellular_Carcinoma	RB1	13.9453
LIHC	Hepatocellular_Carcinoma	SMAD4	0.882613
LIHC	Hepatocellular_Carcinoma	TERT	44.2189
LIHC	Hepatocellular_Carcinoma	TP53	58.6055
ICC	Intrahepatic_Cholangiocarcinoma	APC	3.6036
ICC	Intrahepatic_Cholangiocarcinoma	ARID1A	18.7387
ICC	Intrahepatic_Cholangiocarcinoma	CCND1	2.16216
ICC	Intrahepatic_Cholangiocarcinoma	CDKN2A	12.973
ICC	Intrahepatic_Cholangiocarcinoma	EGFR	2.88288
ICC	Intrahepatic_Cholangiocarcinoma	ERBB2	3.42342
ICC	Intrahepatic_Cholangiocarcinoma	FAT1	3.42342
ICC	Intrahepatic_Cholangiocarcinoma	KMT2C	6.48649
ICC	Intrahepatic_Cholangiocarcinoma	KMT2D	7.02703
ICC	Intrahepatic_Cholangiocarcinoma	KRAS	27.9279
ICC	Intrahepatic_Cholangiocarcinoma	PIK3CA	7.92793
ICC	Intrahepatic_Cholangiocarcinoma	RB1	4.5045
ICC	Intrahepatic_Cholangiocarcinoma	SMAD4	9.36937
ICC	Intrahepatic_Cholangiocarcinoma	TERT	16.036
ICC	Intrahepatic_Cholangiocarcinoma	TP53	43.0631
MM	Melanoma	APC	3.38983
MM	Melanoma	ARID1A	5.08475
MM	Melanoma	CCND1	15.2542
MM	Melanoma	CDKN2A	22.0339
MM	Melanoma	EGFR	1.69492
MM	Melanoma	ERBB2	0
MM	Melanoma	FAT1	3.38983
MM	Melanoma	KMT2C	1.69492
MM	Melanoma	KMT2D	3.38983
MM	Melanoma	KRAS	3.38983
MM	Melanoma	PIK3CA	1.69492
MM	Melanoma	RB1	0
MM	Melanoma	SMAD4	0
MM	Melanoma	TERT	25.4237
MM	Melanoma	TP53	5.08475
NSCLC	Non_Small_Cell_Lung_Cancer	APC	5.10054
NSCLC	Non_Small_Cell_Lung_Cancer	ARID1A	5.14958
NSCLC	Non_Small_Cell_Lung_Cancer	CCND1	3.87445
NSCLC	Non_Small_Cell_Lung_Cancer	CDKN2A	14.7131
NSCLC	Non_Small_Cell_Lung_Cancer	EGFR	48.8475
NSCLC	Non_Small_Cell_Lung_Cancer	ERBB2	5.68906
NSCLC	Non_Small_Cell_Lung_Cancer	FAT1	7.40559
NSCLC	Non_Small_Cell_Lung_Cancer	KMT2C	7.16037
NSCLC	Non_Small_Cell_Lung_Cancer	KMT2D	8.68073
NSCLC	Non_Small_Cell_Lung_Cancer	KRAS	11.5743
NSCLC	Non_Small_Cell_Lung_Cancer	PIK3CA	11.8195
NSCLC	Non_Small_Cell_Lung_Cancer	RB1	7.40559
NSCLC	Non_Small_Cell_Lung_Cancer	SMAD4	3.33497
NSCLC	Non_Small_Cell_Lung_Cancer	TERT	11.8686
NSCLC	Non_Small_Cell_Lung_Cancer	TP53	57.8225
OV	Ovarian_Carcinoma	APC	3.06513
OV	Ovarian_Carcinoma	ARID1A	9.57854
OV	Ovarian_Carcinoma	CCND1	3.83142
OV	Ovarian_Carcinoma	CDKN2A	4.21456
OV	Ovarian_Carcinoma	EGFR	3.06513
OV	Ovarian_Carcinoma	ERBB2	2.68199
OV	Ovarian_Carcinoma	FAT1	1.53257
OV	Ovarian_Carcinoma	KMT2C	7.27969
OV	Ovarian_Carcinoma	KMT2D	9.1954
OV	Ovarian_Carcinoma	KRAS	11.8774
OV	Ovarian_Carcinoma	PIK3CA	11.4943
OV	Ovarian_Carcinoma	RB1	7.66284
OV	Ovarian_Carcinoma	SMAD4	1.53257
OV	Ovarian_Carcinoma	TERT	6.89655
OV	Ovarian_Carcinoma	TP53	81.2261
PAC	Pancreatic_Cancer	APC	2.81124
PAC	Pancreatic_Cancer	ARID1A	11.8474
PAC	Pancreatic_Cancer	CCND1	1.60643
PAC	Pancreatic_Cancer	CDKN2A	29.5181
PAC	Pancreatic_Cancer	EGFR	1.60643
PAC	Pancreatic_Cancer	ERBB2	1.60643
PAC	Pancreatic_Cancer	FAT1	2.61044
PAC	Pancreatic_Cancer	KMT2C	2.40964
PAC	Pancreatic_Cancer	KMT2D	3.21285
PAC	Pancreatic_Cancer	KRAS	85.5422
PAC	Pancreatic_Cancer	PIK3CA	2.81124
PAC	Pancreatic_Cancer	RB1	3.01205
PAC	Pancreatic_Cancer	SMAD4	25.3012
PAC	Pancreatic_Cancer	TERT	2.61044
PAC	Pancreatic_Cancer	TP53	75.1004
KIRC	Renal_Cell_Carcinoma	APC	0.974026
KIRC	Renal_Cell_Carcinoma	ARID1A	4.22078
KIRC	Renal_Cell_Carcinoma	CCND1	0
KIRC	Renal_Cell_Carcinoma	CDKN2A	2.27273
KIRC	Renal_Cell_Carcinoma	EGFR	0.974026
KIRC	Renal_Cell_Carcinoma	ERBB2	0
KIRC	Renal_Cell_Carcinoma	FAT1	2.92208
KIRC	Renal_Cell_Carcinoma	KMT2C	3.8961
KIRC	Renal_Cell_Carcinoma	KMT2D	4.22078
KIRC	Renal_Cell_Carcinoma	KRAS	0.649351
KIRC	Renal_Cell_Carcinoma	PIK3CA	3.24675
KIRC	Renal_Cell_Carcinoma	RB1	0.974026
KIRC	Renal_Cell_Carcinoma	SMAD4	0.324675
KIRC	Renal_Cell_Carcinoma	TERT	9.41558
KIRC	Renal_Cell_Carcinoma	TP53	8.76623
SBC	Small_Bowel_Carcinoma	APC	45.614
SBC	Small_Bowel_Carcinoma	ARID1A	19.2982
SBC	Small_Bowel_Carcinoma	CCND1	1.75439
SBC	Small_Bowel_Carcinoma	CDKN2A	14.0351
SBC	Small_Bowel_Carcinoma	EGFR	7.01754
SBC	Small_Bowel_Carcinoma	ERBB2	10.5263
SBC	Small_Bowel_Carcinoma	FAT1	5.26316
SBC	Small_Bowel_Carcinoma	KMT2C	8.77193
SBC	Small_Bowel_Carcinoma	KMT2D	8.77193
SBC	Small_Bowel_Carcinoma	KRAS	57.8947
SBC	Small_Bowel_Carcinoma	PIK3CA	8.77193
SBC	Small_Bowel_Carcinoma	RB1	3.50877
SBC	Small_Bowel_Carcinoma	SMAD4	24.5614
SBC	Small_Bowel_Carcinoma	TERT	10.5263
SBC	Small_Bowel_Carcinoma	TP53	50.8772
SCLC	Small_Cell_Lung_Cancer	APC	6.36364
SCLC	Small_Cell_Lung_Cancer	ARID1A	5.45455
SCLC	Small_Cell_Lung_Cancer	CCND1	1.81818
SCLC	Small_Cell_Lung_Cancer	CDKN2A	4.09091
SCLC	Small_Cell_Lung_Cancer	EGFR	10
SCLC	Small_Cell_Lung_Cancer	ERBB2	3.63636
SCLC	Small_Cell_Lung_Cancer	FAT1	12.7273
SCLC	Small_Cell_Lung_Cancer	KMT2C	10
SCLC	Small_Cell_Lung_Cancer	KMT2D	24.0909
SCLC	Small_Cell_Lung_Cancer	KRAS	2.27273
SCLC	Small_Cell_Lung_Cancer	PIK3CA	5.45455
SCLC	Small_Cell_Lung_Cancer	RB1	76.8182
SCLC	Small_Cell_Lung_Cancer	SMAD4	0.909091
SCLC	Small_Cell_Lung_Cancer	TERT	13.6364
SCLC	Small_Cell_Lung_Cancer	TP53	92.2727
STS	Soft_Tissue_Sarcoma	APC	1.05079
STS	Soft_Tissue_Sarcoma	ARID1A	3.15236
STS	Soft_Tissue_Sarcoma	CCND1	1.40105
STS	Soft_Tissue_Sarcoma	CDKN2A	12.0841
STS	Soft_Tissue_Sarcoma	EGFR	1.92644
STS	Soft_Tissue_Sarcoma	ERBB2	0.350263
STS	Soft_Tissue_Sarcoma	FAT1	2.10158
STS	Soft_Tissue_Sarcoma	KMT2C	2.27671
STS	Soft_Tissue_Sarcoma	KMT2D	3.3275
STS	Soft_Tissue_Sarcoma	KRAS	2.45184
STS	Soft_Tissue_Sarcoma	PIK3CA	4.55342
STS	Soft_Tissue_Sarcoma	RB1	10.1576
STS	Soft_Tissue_Sarcoma	SMAD4	0.350263
STS	Soft_Tissue_Sarcoma	TERT	9.63222
STS	Soft_Tissue_Sarcoma	TP53	24.6935
GC	Stomach_Carcinoma	APC	8.19861
GC	Stomach_Carcinoma	ARID1A	18.7067
GC	Stomach_Carcinoma	CCND1	6.46651
GC	Stomach_Carcinoma	CDKN2A	6.23557
GC	Stomach_Carcinoma	EGFR	4.04157
GC	Stomach_Carcinoma	ERBB2	12.5866
GC	Stomach_Carcinoma	FAT1	3.69515
GC	Stomach_Carcinoma	KMT2C	9.1224
GC	Stomach_Carcinoma	KMT2D	9.46882
GC	Stomach_Carcinoma	KRAS	8.89145
GC	Stomach_Carcinoma	PIK3CA	10.3926
GC	Stomach_Carcinoma	RB1	2.07852
GC	Stomach_Carcinoma	SMAD4	6.00462
GC	Stomach_Carcinoma	TERT	3.11778
GC	Stomach_Carcinoma	TP53	62.2402
UC	Urothelial_Carcinoma	APC	3.125
UC	Urothelial_Carcinoma	ARID1A	15.625
UC	Urothelial_Carcinoma	CCND1	16.6667
UC	Urothelial_Carcinoma	CDKN2A	16.6667
UC	Urothelial_Carcinoma	EGFR	5.20833
UC	Urothelial_Carcinoma	ERBB2	14.5833
UC	Urothelial_Carcinoma	FAT1	10.4167
UC	Urothelial_Carcinoma	KMT2C	15.625
UC	Urothelial_Carcinoma	KMT2D	39.5833
UC	Urothelial_Carcinoma	KRAS	4.16667
UC	Urothelial_Carcinoma	PIK3CA	27.0833
UC	Urothelial_Carcinoma	RB1	15.625
UC	Urothelial_Carcinoma	SMAD4	0
UC	Urothelial_Carcinoma	TERT	52.0833
UC	Urothelial_Carcinoma	TP53	52.0833

## Sheet: Fig3ab
Patient_ID	Tumor_Type	TMB	group
Patient0125	Small_Cell_Lung_Cancer	14.3	aom
Patient0131	Small_Cell_Lung_Cancer	11.1	aom
Patient0189	Small_Cell_Lung_Cancer	11.1	aom
Patient0395	Small_Cell_Lung_Cancer	8.7	aom
Patient0632	Small_Cell_Lung_Cancer	9.3	aom
Patient0704	Small_Cell_Lung_Cancer	8.5	aom
Patient0821	Small_Cell_Lung_Cancer	10.1	aom
Patient1180	Small_Cell_Lung_Cancer	6.2	aom
Patient1299	Small_Cell_Lung_Cancer	9.3	aom
Patient1305	Small_Cell_Lung_Cancer	18.7	aom
Patient1432	Small_Cell_Lung_Cancer	13.2	aom
Patient1837	Small_Cell_Lung_Cancer	3.8	aom
Patient2052	Small_Cell_Lung_Cancer	7.7	aom
Patient2647	Small_Cell_Lung_Cancer	7.7	aom
Patient2658	Small_Cell_Lung_Cancer	9.2	aom
Patient2778	Small_Cell_Lung_Cancer	11.5	aom
Patient2861	Small_Cell_Lung_Cancer	4.6	aom
Patient2864	Small_Cell_Lung_Cancer	7.7	aom
Patient3040	Small_Cell_Lung_Cancer	12.3	aom
Patient3725	Small_Cell_Lung_Cancer	20.1	aom
Patient3793	Small_Cell_Lung_Cancer	19.3	aom
Patient3801	Small_Cell_Lung_Cancer	16.2	aom
Patient3844	Small_Cell_Lung_Cancer	6.1	aom
Patient4563	Small_Cell_Lung_Cancer	3.8	aom
Patient4997	Small_Cell_Lung_Cancer	13.1	aom
Patient5170	Small_Cell_Lung_Cancer	22.4	aom
Patient5185	Small_Cell_Lung_Cancer	17	aom
Patient6025	Small_Cell_Lung_Cancer	3	aom
Patient6310	Small_Cell_Lung_Cancer	10.6	aom
Patient6325	Small_Cell_Lung_Cancer	8.1	aom
Patient6666	Small_Cell_Lung_Cancer	16.9	aom
Patient7994	Small_Cell_Lung_Cancer	16.2	aom
Patient8175	Small_Cell_Lung_Cancer	13.8	aom
Patient8231	Small_Cell_Lung_Cancer	8.5	aom
Patient8239	Small_Cell_Lung_Cancer	0	aom
Patient8240	Small_Cell_Lung_Cancer	7.7	aom
Patient8327	Small_Cell_Lung_Cancer	11.7	aom
Patient8473	Small_Cell_Lung_Cancer	17.1	aom
P-0000130-T01-IM3	Small_Cell_Lung_Cancer	4.5	msk
P-0000190-T01-IM3	Small_Cell_Lung_Cancer	8.9	msk
P-0001937-T01-IM3	Small_Cell_Lung_Cancer	15.6	msk
P-0002658-T01-IM3	Small_Cell_Lung_Cancer	16.7	msk
P-0002797-T01-IM3	Small_Cell_Lung_Cancer		msk
P-0003385-T02-IM5	Small_Cell_Lung_Cancer	4.9	msk
P-0003916-T01-IM3	Small_Cell_Lung_Cancer	13.4	msk
P-0003935-T01-IM3	Small_Cell_Lung_Cancer	10	msk
P-0003954-T01-IM3	Small_Cell_Lung_Cancer	2.2	msk
P-0003978-T01-IM3	Small_Cell_Lung_Cancer	3.3	msk
P-0004000-T01-IM5	Small_Cell_Lung_Cancer	2	msk
P-0004617-T01-IM5	Small_Cell_Lung_Cancer	8.9	msk
P-0004777-T01-IM5	Small_Cell_Lung_Cancer	5.9	msk
P-0005122-T01-IM5	Small_Cell_Lung_Cancer	7.9	msk
P-0005681-T01-IM5	Small_Cell_Lung_Cancer	5.9	msk
P-0006153-T01-IM5	Small_Cell_Lung_Cancer	4.9	msk
P-0006459-T01-IM5	Small_Cell_Lung_Cancer	2	msk
P-0006630-T01-IM5	Small_Cell_Lung_Cancer	9.8	msk
P-0006696-T01-IM5	Small_Cell_Lung_Cancer	14.8	msk
P-0007091-T01-IM5	Small_Cell_Lung_Cancer	6.9	msk
P-0007160-T01-IM5	Small_Cell_Lung_Cancer	5.9	msk
P-0007400-T01-IM5	Small_Cell_Lung_Cancer	10.8	msk
P-0007427-T01-IM5	Small_Cell_Lung_Cancer	12.8	msk
P-0008000-T01-IM5	Small_Cell_Lung_Cancer	4.9	msk
P-0009560-T01-IM5	Small_Cell_Lung_Cancer	7.9	msk
P-0010351-T01-IM5	Small_Cell_Lung_Cancer	8.9	msk
P-0010740-T01-IM5	Small_Cell_Lung_Cancer	10.8	msk
P-0010857-T01-IM5	Small_Cell_Lung_Cancer	6.9	msk
P-0010901-T01-IM5	Small_Cell_Lung_Cancer	8.9	msk
P-0011034-T01-IM5	Small_Cell_Lung_Cancer	9.8	msk
P-0011153-T01-IM5	Small_Cell_Lung_Cancer	7.9	msk
P-0011181-T01-IM5	Small_Cell_Lung_Cancer	9.8	msk
P-0011343-T01-IM5	Small_Cell_Lung_Cancer	6.9	msk
P-0011382-T01-IM5	Small_Cell_Lung_Cancer		msk
P-0011456-T01-IM5	Small_Cell_Lung_Cancer	10.8	msk
P-0012091-T01-IM5	Small_Cell_Lung_Cancer	5.9	msk
P-0012092-T01-IM5	Small_Cell_Lung_Cancer	8.9	msk
P-0012280-T01-IM5	Small_Cell_Lung_Cancer	16.7	msk
Patient0719	Extrahepatic_Cholangiocarcinoma	0.7	aom
Patient1565	Extrahepatic_Cholangiocarcinoma	0.7	aom
Patient1769	Extrahepatic_Cholangiocarcinoma	2.3	aom
Patient2775	Extrahepatic_Cholangiocarcinoma	4.6	aom
Patient2991	Extrahepatic_Cholangiocarcinoma	3	aom
Patient3159	Extrahepatic_Cholangiocarcinoma	2.3	aom
Patient3188	Extrahepatic_Cholangiocarcinoma	0.7	aom
Patient3470	Extrahepatic_Cholangiocarcinoma	0.7	aom
Patient4478	Extrahepatic_Cholangiocarcinoma	4.6	aom
Patient5391	Extrahepatic_Cholangiocarcinoma	1.5	aom
Patient5480	Extrahepatic_Cholangiocarcinoma	6.2	aom
Patient5503	Extrahepatic_Cholangiocarcinoma	2.5	aom
Patient5509	Extrahepatic_Cholangiocarcinoma	3.1	aom
Patient6074	Extrahepatic_Cholangiocarcinoma	1.5	aom
Patient6280	Extrahepatic_Cholangiocarcinoma	1.8	aom
Patient6338	Extrahepatic_Cholangiocarcinoma	6.2	aom
Patient6451	Extrahepatic_Cholangiocarcinoma	1.8	aom
Patient6585	Extrahepatic_Cholangiocarcinoma	1.8	aom
Patient6625	Extrahepatic_Cholangiocarcinoma	8.7	aom
Patient6895	Extrahepatic_Cholangiocarcinoma	2.5	aom
Patient7158	Extrahepatic_Cholangiocarcinoma	4.3	aom
Patient8130	Extrahepatic_Cholangiocarcinoma	57.1	aom
Patient8706	Extrahepatic_Cholangiocarcinoma	13.2	aom
Patient8709	Extrahepatic_Cholangiocarcinoma	4.6	aom
Patient8717	Extrahepatic_Cholangiocarcinoma	13.9	aom
Patient8719	Extrahepatic_Cholangiocarcinoma	0.7	aom
Patient8729	Extrahepatic_Cholangiocarcinoma	6.1	aom
Patient8735	Extrahepatic_Cholangiocarcinoma	0.7	aom
Patient9722	Extrahepatic_Cholangiocarcinoma	1.8	aom
Patient9723	Extrahepatic_Cholangiocarcinoma	1.2	aom
Patient0261	Extrahepatic_Cholangiocarcinoma	4.7	aom
Patient0683	Extrahepatic_Cholangiocarcinoma	6.2	aom
Patient1144	Extrahepatic_Cholangiocarcinoma	6.2	aom
Patient1657	Extrahepatic_Cholangiocarcinoma	2.3	aom
Patient1701	Extrahepatic_Cholangiocarcinoma	3.1	aom
Patient2256	Extrahepatic_Cholangiocarcinoma	4.6	aom
Patient2340	Extrahepatic_Cholangiocarcinoma	10	aom
Patient2478	Extrahepatic_Cholangiocarcinoma	1.5	aom
Patient3095	Extrahepatic_Cholangiocarcinoma	13.9	aom
Patient3923	Extrahepatic_Cholangiocarcinoma	6.1	aom
Patient3951	Extrahepatic_Cholangiocarcinoma	1.5	aom
Patient5042	Extrahepatic_Cholangiocarcinoma	3.8	aom
Patient5549	Extrahepatic_Cholangiocarcinoma	27.8	aom
Patient6234	Extrahepatic_Cholangiocarcinoma	2.5	aom
Patient6545	Extrahepatic_Cholangiocarcinoma	3.1	aom
Patient6966	Extrahepatic_Cholangiocarcinoma	5	aom
Patient7227	Extrahepatic_Cholangiocarcinoma	2.5	aom
Patient7954	Extrahepatic_Cholangiocarcinoma	3	aom
P-0001013-T01-IM3	Extrahepatic_Cholangiocarcinoma	3.3	msk
P-0002211-T01-IM3	Extrahepatic_Cholangiocarcinoma	2.2	msk
P-0002319-T01-IM3	Extrahepatic_Cholangiocarcinoma	1.1	msk
P-0002944-T01-IM3	Extrahepatic_Cholangiocarcinoma	2.2	msk
P-0003407-T01-IM5	Extrahepatic_Cholangiocarcinoma	3	msk
P-0003473-T01-IM5	Extrahepatic_Cholangiocarcinoma	1	msk
P-0003503-T01-IM5	Extrahepatic_Cholangiocarcinoma	4.9	msk
P-0003617-T01-IM5	Extrahepatic_Cholangiocarcinoma	2	msk
P-0003984-T01-IM5	Extrahepatic_Cholangiocarcinoma	3	msk
P-0004534-T01-IM5	Extrahepatic_Cholangiocarcinoma	1	msk
P-0005027-T01-IM5	Extrahepatic_Cholangiocarcinoma	3.9	msk
P-0005057-T02-IM5	Extrahepatic_Cholangiocarcinoma	3.9	msk
P-0005400-T01-IM5	Extrahepatic_Cholangiocarcinoma	47.2	msk
P-0005420-T01-IM5	Extrahepatic_Cholangiocarcinoma	2	msk
P-0005597-T01-IM5	Extrahepatic_Cholangiocarcinoma	5.9	msk
P-0005647-T01-IM5	Extrahepatic_Cholangiocarcinoma	9.8	msk
P-0006061-T01-IM5	Extrahepatic_Cholangiocarcinoma	3	msk
P-0006186-T01-IM5	Extrahepatic_Cholangiocarcinoma	3	msk
P-0006352-T01-IM5	Extrahepatic_Cholangiocarcinoma	2	msk
P-0007095-T01-IM5	Extrahepatic_Cholangiocarcinoma	9.8	msk
P-0007271-T01-IM5	Extrahepatic_Cholangiocarcinoma	6.9	msk
P-0007298-T01-IM5	Extrahepatic_Cholangiocarcinoma	3	msk
P-0007385-T01-IM5	Extrahepatic_Cholangiocarcinoma	8.9	msk
P-0007784-T01-IM5	Extrahepatic_Cholangiocarcinoma	4.9	msk
P-0009916-T01-IM5	Extrahepatic_Cholangiocarcinoma	3	msk
P-0010102-T01-IM5	Extrahepatic_Cholangiocarcinoma	6.9	msk
P-0002675-T01-IM3	Extrahepatic_Cholangiocarcinoma	2.2	msk
P-0004080-T01-IM5	Extrahepatic_Cholangiocarcinoma	2	msk
P-0004252-T01-IM5	Extrahepatic_Cholangiocarcinoma	6.9	msk
P-0006083-T01-IM5	Extrahepatic_Cholangiocarcinoma	3.9	msk
P-0006087-T01-IM5	Extrahepatic_Cholangiocarcinoma		msk
P-0006176-T01-IM5	Extrahepatic_Cholangiocarcinoma	3	msk
P-0006450-T02-IM5	Extrahepatic_Cholangiocarcinoma	4.9	msk
P-0006871-T01-IM5	Extrahepatic_Cholangiocarcinoma	2	msk
P-0007107-T01-IM5	Extrahepatic_Cholangiocarcinoma	2	msk
P-0007213-T01-IM5	Extrahepatic_Cholangiocarcinoma	3.9	msk
P-0007703-T01-IM5	Extrahepatic_Cholangiocarcinoma	4.9	msk
P-0008025-T01-IM5	Extrahepatic_Cholangiocarcinoma	12.8	msk
P-0008766-T01-IM5	Extrahepatic_Cholangiocarcinoma	5.9	msk
P-0009061-T02-IM5	Extrahepatic_Cholangiocarcinoma	5.9	msk
P-0009191-T01-IM5	Extrahepatic_Cholangiocarcinoma	4.9	msk
P-0009694-T01-IM5	Extrahepatic_Cholangiocarcinoma	2	msk
P-0010016-T01-IM5	Extrahepatic_Cholangiocarcinoma	3	msk
P-0011065-T01-IM5	Extrahepatic_Cholangiocarcinoma	3.9	msk
P-0011240-T01-IM5	Extrahepatic_Cholangiocarcinoma	4.9	msk
P-0011329-T01-IM5	Extrahepatic_Cholangiocarcinoma	1	msk
P-0011516-T01-IM5	Extrahepatic_Cholangiocarcinoma	5.9	msk
P-0012101-T01-IM5	Extrahepatic_Cholangiocarcinoma	4.9	msk
Patient0044	Head_and_Neck_Carcinoma	0.6	aom
Patient1366	Head_and_Neck_Carcinoma	7	aom
Patient2048	Head_and_Neck_Carcinoma	3	aom
Patient2416	Head_and_Neck_Carcinoma	4.6	aom
Patient2782	Head_and_Neck_Carcinoma	0.7	aom
Patient2860	Head_and_Neck_Carcinoma	3	aom
Patient4274	Head_and_Neck_Carcinoma	4.6	aom
Patient4275	Head_and_Neck_Carcinoma	0	aom
Patient5027	Head_and_Neck_Carcinoma	3.8	aom
Patient5719	Head_and_Neck_Carcinoma	19.4	aom
Patient6279	Head_and_Neck_Carcinoma	1.2	aom
Patient6460	Head_and_Neck_Carcinoma	7.5	aom
Patient6738	Head_and_Neck_Carcinoma	24.7	aom
Patient6977	Head_and_Neck_Carcinoma	4.3	aom
Patient8789	Head_and_Neck_Carcinoma	3	aom
Patient8805	Head_and_Neck_Carcinoma	1.5	aom
Patient8806	Head_and_Neck_Carcinoma	10.8	aom
Patient8809	Head_and_Neck_Carcinoma	8.5	aom
Patient8812	Head_and_Neck_Carcinoma	3.8	aom
Patient8813	Head_and_Neck_Carcinoma	6.9	aom
Patient8814	Head_and_Neck_Carcinoma	3.8	aom
Patient8829	Head_and_Neck_Carcinoma	3	aom
Patient8831	Head_and_Neck_Carcinoma	0.7	aom
Patient8833	Head_and_Neck_Carcinoma	3.8	aom
Patient8843	Head_and_Neck_Carcinoma	3.8	aom
Patient8844	Head_and_Neck_Carcinoma	4.6	aom
Patient8847	Head_and_Neck_Carcinoma	4.6	aom
Patient8893	Head_and_Neck_Carcinoma	6.1	aom
Patient8894	Head_and_Neck_Carcinoma	0	aom
Patient8948	Head_and_Neck_Carcinoma	1.5	aom
Patient8970	Head_and_Neck_Carcinoma	1.2	aom
Patient9121	Head_and_Neck_Carcinoma	0.7	aom
Patient9570	Head_and_Neck_Carcinoma	11.6	aom
Patient1120	Head_and_Neck_Carcinoma	7	aom
Patient1546	Head_and_Neck_Carcinoma	0.7	aom
Patient1649	Head_and_Neck_Carcinoma	1.5	aom
Patient1947	Head_and_Neck_Carcinoma	3.8	aom
Patient2568	Head_and_Neck_Carcinoma	17	aom
Patient2963	Head_and_Neck_Carcinoma	0	aom
Patient3928	Head_and_Neck_Carcinoma	9.2	aom
Patient4179	Head_and_Neck_Carcinoma	6.9	aom
Patient4204	Head_and_Neck_Carcinoma	9.2	aom
Patient4270	Head_and_Neck_Carcinoma	3.8	aom
Patient4447	Head_and_Neck_Carcinoma	10	aom
Patient4739	Head_and_Neck_Carcinoma	12.3	aom
Patient5158	Head_and_Neck_Carcinoma	3	aom
Patient5960	Head_and_Neck_Carcinoma	12.3	aom
Patient6045	Head_and_Neck_Carcinoma	4.6	aom
Patient6357	Head_and_Neck_Carcinoma	5	aom
Patient6543	Head_and_Neck_Carcinoma	2.5	aom
Patient6587	Head_and_Neck_Carcinoma	2.5	aom
Patient6605	Head_and_Neck_Carcinoma	4.3	aom
Patient6795	Head_and_Neck_Carcinoma	7.5	aom
Patient6905	Head_and_Neck_Carcinoma	133	aom
Patient7371	Head_and_Neck_Carcinoma	3.1	aom
Patient7923	Head_and_Neck_Carcinoma	1.5	aom
Patient7982	Head_and_Neck_Carcinoma	9.2	aom
Patient8049	Head_and_Neck_Carcinoma	4.6	aom
Patient8803	Head_and_Neck_Carcinoma	1.5	aom
Patient8804	Head_and_Neck_Carcinoma	1.5	aom
Patient8810	Head_and_Neck_Carcinoma	6.1	aom
Patient8811	Head_and_Neck_Carcinoma	2.3	aom
Patient8815	Head_and_Neck_Carcinoma	2.3	aom
Patient8823	Head_and_Neck_Carcinoma	6.1	aom
Patient8830	Head_and_Neck_Carcinoma	2.3	aom
Patient8911	Head_and_Neck_Carcinoma	2.3	aom
Patient8940	Head_and_Neck_Carcinoma	3	aom
Patient8943	Head_and_Neck_Carcinoma	52.6	aom
Patient8945	Head_and_Neck_Carcinoma	4.6	aom
Patient8995	Head_and_Neck_Carcinoma	0.7	aom
Patient9128	Head_and_Neck_Carcinoma	3	aom
Patient9184	Head_and_Neck_Carcinoma	1.5	aom
Patient9219	Head_and_Neck_Carcinoma	2.3	aom
Patient9535	Head_and_Neck_Carcinoma	0	aom
Patient9567	Head_and_Neck_Carcinoma	4.6	aom
Patient9578	Head_and_Neck_Carcinoma	2.3	aom
Patient9887	Head_and_Neck_Carcinoma	2.3	aom
Patient0182	Head_and_Neck_Carcinoma	0.7	aom
Patient0433	Head_and_Neck_Carcinoma	11.8	aom
Patient0759	Head_and_Neck_Carcinoma	2.3	aom
Patient4006	Head_and_Neck_Carcinoma	1.5	aom
Patient6144	Head_and_Neck_Carcinoma	1.8	aom
Patient7416	Head_and_Neck_Carcinoma	1.8	aom
Patient8083	Head_and_Neck_Carcinoma	2.3	aom
P-0000227-T01-IM3	Head_and_Neck_Carcinoma		msk
P-0000284-T01-IM3	Head_and_Neck_Carcinoma	7.8	msk
P-0000319-T01-IM3	Head_and_Neck_Carcinoma	8.9	msk
P-0000433-T01-IM3	Head_and_Neck_Carcinoma	5.6	msk
P-0000454-T01-IM3	Head_and_Neck_Carcinoma	2.2	msk
P-0000573-T01-IM3	Head_and_Neck_Carcinoma	23.4	msk
P-0000621-T01-IM3	Head_and_Neck_Carcinoma	4.5	msk
P-0000668-T01-IM3	Head_and_Neck_Carcinoma	1.1	msk
P-0000945-T01-IM3	Head_and_Neck_Carcinoma		msk
P-0000949-T01-IM3	Head_and_Neck_Carcinoma		msk
P-0001082-T01-IM3	Head_and_Neck_Carcinoma	29	msk
P-0001186-T01-IM3	Head_and_Neck_Carcinoma	1.1	msk
P-0001405-T01-IM3	Head_and_Neck_Carcinoma		msk
P-0001467-T01-IM3	Head_and_Neck_Carcinoma	14.5	msk
P-0001538-T01-IM3	Head_and_Neck_Carcinoma	5.6	msk
P-0001557-T01-IM3	Head_and_Neck_Carcinoma	13.4	msk
P-0001598-T02-IM5	Head_and_Neck_Carcinoma	6.9	msk
P-0001641-T01-IM3	Head_and_Neck_Carcinoma	4.5	msk
P-0001682-T01-IM3	Head_and_Neck_Carcinoma	2.2	msk
P-0001903-T01-IM3	Head_and_Neck_Carcinoma	6.7	msk
P-0001912-T01-IM3	Head_and_Neck_Carcinoma		msk
P-0002073-T01-IM3	Head_and_Neck_Carcinoma	4.5	msk
P-0002193-T01-IM3	Head_and_Neck_Carcinoma	1.1	msk
P-0002198-T01-IM3	Head_and_Neck_Carcinoma		msk
P-0002328-T01-IM3	Head_and_Neck_Carcinoma		msk
P-0002367-T01-IM3	Head_and_Neck_Carcinoma	3.3	msk
P-0002411-T01-IM3	Head_and_Neck_Carcinoma	22.3	msk
P-0002496-T01-IM3	Head_and_Neck_Carcinoma	3.3	msk
P-0002592-T01-IM3	Head_and_Neck_Carcinoma	4.5	msk
P-0002603-T01-IM3	Head_and_Neck_Carcinoma	1.1	msk
P-0002745-T01-IM3	Head_and_Neck_Carcinoma	3.3	msk
P-0002750-T02-IM3	Head_and_Neck_Carcinoma	4.5	msk
P-0002787-T01-IM3	Head_and_Neck_Carcinoma	5.6	msk
P-0002854-T01-IM3	Head_and_Neck_Carcinoma	1.1	msk
P-0002939-T01-IM3	Head_and_Neck_Carcinoma	1.1	msk
P-0003080-T01-IM5	Head_and_Neck_Carcinoma	8.9	msk
P-0003203-T01-IM5	Head_and_Neck_Carcinoma	1	msk
P-0003320-T01-IM5	Head_and_Neck_Carcinoma	17.7	msk
P-0003331-T01-IM5	Head_and_Neck_Carcinoma	8.9	msk
P-0003711-T01-IM5	Head_and_Neck_Carcinoma	6.9	msk
P-0003726-T02-IM5	Head_and_Neck_Carcinoma		msk
P-0003928-T01-IM5	Head_and_Neck_Carcinoma	3	msk
P-0004126-T02-IM5	Head_and_Neck_Carcinoma	2	msk
P-0004352-T01-IM5	Head_and_Neck_Carcinoma	5.9	msk
P-0005209-T01-IM5	Head_and_Neck_Carcinoma	3	msk
P-0005506-T01-IM5	Head_and_Neck_Carcinoma	5.9	msk
P-0005791-T01-IM5	Head_and_Neck_Carcinoma	3.9	msk
P-0005826-T01-IM5	Head_and_Neck_Carcinoma	2	msk
P-0005862-T01-IM5	Head_and_Neck_Carcinoma	8.9	msk
P-0005994-T01-IM5	Head_and_Neck_Carcinoma	3.9	msk
P-0006008-T01-IM5	Head_and_Neck_Carcinoma	9.8	msk
P-0006571-T01-IM5	Head_and_Neck_Carcinoma	42.3	msk
P-0007233-T01-IM5	Head_and_Neck_Carcinoma	3.9	msk
P-0007388-T01-IM5	Head_and_Neck_Carcinoma	11.8	msk
P-0007620-T02-IM5	Head_and_Neck_Carcinoma	2	msk
P-0007885-T01-IM5	Head_and_Neck_Carcinoma	9.8	msk
P-0007925-T01-IM5	Head_and_Neck_Carcinoma	4.9	msk
P-0008097-T01-IM5	Head_and_Neck_Carcinoma	3	msk
P-0008105-T01-IM5	Head_and_Neck_Carcinoma	12.8	msk
P-0008248-T01-IM5	Head_and_Neck_Carcinoma	11.8	msk
P-0008528-T01-IM5	Head_and_Neck_Carcinoma	8.9	msk
P-0009071-T01-IM5	Head_and_Neck_Carcinoma	3.9	msk
P-0009202-T01-IM5	Head_and_Neck_Carcinoma	11.8	msk
P-0009315-T01-IM5	Head_and_Neck_Carcinoma	3.9	msk
P-0009378-T02-IM5	Head_and_Neck_Carcinoma	2	msk
P-0009754-T01-IM5	Head_and_Neck_Carcinoma	3.9	msk
P-0009969-T01-IM5	Head_and_Neck_Carcinoma	3.9	msk
P-0010073-T01-IM5	Head_and_Neck_Carcinoma	2	msk
P-0010104-T01-IM5	Head_and_Neck_Carcinoma	4.9	msk
P-0010241-T01-IM5	Head_and_Neck_Carcinoma	65.9	msk
P-0010426-T01-IM5	Head_and_Neck_Carcinoma	9.8	msk
P-0010459-T01-IM5	Head_and_Neck_Carcinoma		msk
P-0010498-T01-IM5	Head_and_Neck_Carcinoma		msk
P-0010588-T01-IM5	Head_and_Neck_Carcinoma	5.9	msk
P-0010677-T01-IM5	Head_and_Neck_Carcinoma	3	msk
P-0010707-T01-IM5	Head_and_Neck_Carcinoma	3.9	msk
P-0010711-T01-IM5	Head_and_Neck_Carcinoma	5.9	msk
P-0010816-T01-IM5	Head_and_Neck_Carcinoma	7.9	msk
P-0010865-T01-IM5	Head_and_Neck_Carcinoma	1	msk
P-0010997-T01-IM5	Head_and_Neck_Carcinoma		msk
P-0011422-T01-IM5	Head_and_Neck_Carcinoma		msk
P-0012154-T01-IM5	Head_and_Neck_Carcinoma		msk
P-0012175-T01-IM5	Head_and_Neck_Carcinoma	1	msk
P-0003059-T01-IM3	Head_and_Neck_Carcinoma		msk
Patient0084	Lung_Adenocarcinoma	11.9	aom
Patient0094	Lung_Adenocarcinoma	5.5	aom
Patient0099	Lung_Adenocarcinoma	31.8	aom
Patient0105	Lung_Adenocarcinoma	33.4	aom
Patient0117	Lung_Adenocarcinoma	5.5	aom
Patient0124	Lung_Adenocarcinoma	8.5	aom
Patient0127	Lung_Adenocarcinoma	4.7	aom
Patient0132	Lung_Adenocarcinoma	19.1	aom
Patient0205	Lung_Adenocarcinoma	14	aom
Patient0210	Lung_Adenocarcinoma	3.1	aom
Patient0228	Lung_Adenocarcinoma	0	aom
Patient0241	Lung_Adenocarcinoma	3.1	aom
Patient0266	Lung_Adenocarcinoma	14.3	aom
Patient0276	Lung_Adenocarcinoma	5.5	aom
Patient0284	Lung_Adenocarcinoma	2.3	aom
Patient0314	Lung_Adenocarcinoma	0	aom
Patient0332	Lung_Adenocarcinoma	8.7	aom
Patient0337	Lung_Adenocarcinoma	3.9	aom
Patient0344	Lung_Adenocarcinoma	3.1	aom
Patient0359	Lung_Adenocarcinoma	0.7	aom
Patient0360	Lung_Adenocarcinoma	7.9	aom
Patient0381	Lung_Adenocarcinoma	16.4	aom
Patient0388	Lung_Adenocarcinoma	2.3	aom
Patient0390	Lung_Adenocarcinoma	3.1	aom
Patient0396	Lung_Adenocarcinoma	4.6	aom
Patient0405	Lung_Adenocarcinoma	3	aom
Patient0406	Lung_Adenocarcinoma	3.1	aom
Patient0408	Lung_Adenocarcinoma	7.1	aom
Patient0410	Lung_Adenocarcinoma	18.3	aom
Patient0415	Lung_Adenocarcinoma	5.5	aom
Patient0441	Lung_Adenocarcinoma	4.7	aom
Patient0444	Lung_Adenocarcinoma	13.9	aom
Patient0449	Lung_Adenocarcinoma	1.5	aom
Patient0451	Lung_Adenocarcinoma	3.9	aom
Patient0454	Lung_Adenocarcinoma	5.5	aom
Patient0457	Lung_Adenocarcinoma	3.1	aom
Patient0476	Lung_Adenocarcinoma	2.3	aom
Patient0479	Lung_Adenocarcinoma	3.9	aom
Patient0486	Lung_Adenocarcinoma	0	aom
Patient0487	Lung_Adenocarcinoma	3.1	aom
Patient0488	Lung_Adenocarcinoma	1.5	aom
Patient0502	Lung_Adenocarcinoma	4.7	aom
Patient0504	Lung_Adenocarcinoma	6.3	aom
Patient0525	Lung_Adenocarcinoma	9.4	aom
Patient0531	Lung_Adenocarcinoma	1.5	aom
Patient0532	Lung_Adenocarcinoma	13.2	aom
Patient0534	Lung_Adenocarcinoma	10.2	aom
Patient0541	Lung_Adenocarcinoma	33.9	aom
Patient0548	Lung_Adenocarcinoma	2.3	aom
Patient0566	Lung_Adenocarcinoma	4.7	aom
Patient0577	Lung_Adenocarcinoma	3.9	aom
Patient0590	Lung_Adenocarcinoma	26.5	aom
Patient0597	Lung_Adenocarcinoma	2.3	aom
Patient0618	Lung_Adenocarcinoma	2.3	aom
Patient0619	Lung_Adenocarcinoma	4.6	aom
Patient0633	Lung_Adenocarcinoma	4.6	aom
Patient0641	Lung_Adenocarcinoma	14.8	aom
Patient0680	Lung_Adenocarcinoma	20.3	aom
Patient0681	Lung_Adenocarcinoma	3.1	aom
Patient0701	Lung_Adenocarcinoma	10.9	aom
Patient0703	Lung_Adenocarcinoma	3.1	aom
Patient0709	Lung_Adenocarcinoma	7.8	aom
Patient0714	Lung_Adenocarcinoma	0.7	aom
Patient0727	Lung_Adenocarcinoma	5.4	aom
Patient0729	Lung_Adenocarcinoma	5.4	aom
Patient0734	Lung_Adenocarcinoma	3.1	aom
Patient0749	Lung_Adenocarcinoma	1.5	aom
Patient0760	Lung_Adenocarcinoma	0.8	aom
Patient0768	Lung_Adenocarcinoma	1.5	aom
Patient0769	Lung_Adenocarcinoma	0	aom
Patient0789	Lung_Adenocarcinoma	1.5	aom
Patient0793	Lung_Adenocarcinoma	2.3	aom
Patient0805	Lung_Adenocarcinoma	3.9	aom
Patient0818	Lung_Adenocarcinoma	9.3	aom
Patient0820	Lung_Adenocarcinoma	7.8	aom
Patient0831	Lung_Adenocarcinoma	1.5	aom
Patient0863	Lung_Adenocarcinoma	19.5	aom
Patient0867	Lung_Adenocarcinoma	1.5	aom
Patient0868	Lung_Adenocarcinoma	8.5	aom
Patient0870	Lung_Adenocarcinoma	5.4	aom
Patient0888	Lung_Adenocarcinoma	10.9	aom
Patient0896	Lung_Adenocarcinoma	2.3	aom
Patient0907	Lung_Adenocarcinoma	17.9	aom
Patient0916	Lung_Adenocarcinoma	0.7	aom
Patient0936	Lung_Adenocarcinoma	12.5	aom
Patient0946	Lung_Adenocarcinoma	2.3	aom
Patient0953	Lung_Adenocarcinoma	7.8	aom
Patient0957	Lung_Adenocarcinoma	12.3	aom
Patient0981	Lung_Adenocarcinoma	21.1	aom
Patient0990	Lung_Adenocarcinoma	2.3	aom
Patient0991	Lung_Adenocarcinoma	10.1	aom
Patient1002	Lung_Adenocarcinoma	9.3	aom
Patient1007	Lung_Adenocarcinoma	7	aom
Patient1012	Lung_Adenocarcinoma	3.1	aom
Patient1030	Lung_Adenocarcinoma	4.6	aom
Patient1033	Lung_Adenocarcinoma	3.1	aom
Patient1049	Lung_Adenocarcinoma	10.9	aom
Patient1052	Lung_Adenocarcinoma	25	aom
Patient1058	Lung_Adenocarcinoma	5.4	aom
Patient1065	Lung_Adenocarcinoma	0.7	aom
Patient1081	Lung_Adenocarcinoma	7.8	aom
Patient1094	Lung_Adenocarcinoma	11.6	aom
Patient1106	Lung_Adenocarcinoma	7	aom
Patient1112	Lung_Adenocarcinoma	4.6	aom
Patient1126	Lung_Adenocarcinoma	5.4	aom
Patient1131	Lung_Adenocarcinoma	3.1	aom
Patient1152	Lung_Adenocarcinoma	2.3	aom
Patient1159	Lung_Adenocarcinoma	12.3	aom
Patient1175	Lung_Adenocarcinoma	14	aom
Patient1177	Lung_Adenocarcinoma	5.4	aom
Patient1179	Lung_Adenocarcinoma	15.6	aom
Patient1202	Lung_Adenocarcinoma	1.5	aom
Patient1206	Lung_Adenocarcinoma	10.9	aom
Patient1217	Lung_Adenocarcinoma	0.7	aom
Patient1231	Lung_Adenocarcinoma	48.4	aom
Patient1233	Lung_Adenocarcinoma	6.9	aom
Patient1234	Lung_Adenocarcinoma	3.9	aom
Patient1237	Lung_Adenocarcinoma	9.3	aom
Patient1244	Lung_Adenocarcinoma	3.1	aom
Patient1246	Lung_Adenocarcinoma	5.4	aom
Patient1253	Lung_Adenocarcinoma	2.3	aom
Patient1263	Lung_Adenocarcinoma	10.1	aom
Patient1267	Lung_Adenocarcinoma	7	aom
Patient1269	Lung_Adenocarcinoma	7	aom
Patient1278	Lung_Adenocarcinoma	5.4	aom
Patient1283	Lung_Adenocarcinoma	7	aom
Patient1293	Lung_Adenocarcinoma	3.9	aom
Patient1307	Lung_Adenocarcinoma	15.6	aom
Patient1316	Lung_Adenocarcinoma	2.3	aom
Patient1337	Lung_Adenocarcinoma	39	aom
Patient1341	Lung_Adenocarcinoma	7	aom
Patient1346	Lung_Adenocarcinoma	1.5	aom
Patient1356	Lung_Adenocarcinoma	1.5	aom
Patient1364	Lung_Adenocarcinoma	6.2	aom
Patient1372	Lung_Adenocarcinoma	1.5	aom
Patient1380	Lung_Adenocarcinoma	8.5	aom
Patient1383	Lung_Adenocarcinoma	3.1	aom
Patient1390	Lung_Adenocarcinoma	3.1	aom
Patient1392	Lung_Adenocarcinoma	28.9	aom
Patient1394	Lung_Adenocarcinoma	3.9	aom
Patient1405	Lung_Adenocarcinoma	42.9	aom
Patient1406	Lung_Adenocarcinoma	3	aom
Patient1407	Lung_Adenocarcinoma	0.7	aom
Patient1412	Lung_Adenocarcinoma	14.8	aom
Patient1419	Lung_Adenocarcinoma	1.5	aom
Patient1420	Lung_Adenocarcinoma	3.1	aom
Patient1424	Lung_Adenocarcinoma	15.6	aom
Patient1425	Lung_Adenocarcinoma	28.1	aom
Patient1429	Lung_Adenocarcinoma	25	aom
Patient1434	Lung_Adenocarcinoma	3.9	aom
Patient1437	Lung_Adenocarcinoma	12.5	aom
Patient1453	Lung_Adenocarcinoma	12.5	aom
Patient1465	Lung_Adenocarcinoma	3.1	aom
Patient1469	Lung_Adenocarcinoma	3.1	aom
Patient1474	Lung_Adenocarcinoma	7	aom
Patient1479	Lung_Adenocarcinoma	28.1	aom
Patient1483	Lung_Adenocarcinoma	0	aom
Patient1487	Lung_Adenocarcinoma	7	aom
Patient1492	Lung_Adenocarcinoma	6.2	aom
Patient1494	Lung_Adenocarcinoma	3.9	aom
Patient1503	Lung_Adenocarcinoma	2.3	aom
Patient1511	Lung_Adenocarcinoma	7.8	aom
Patient1519	Lung_Adenocarcinoma	3.1	aom
Patient1526	Lung_Adenocarcinoma	10.1	aom
Patient1542	Lung_Adenocarcinoma	3.9	aom
Patient1545	Lung_Adenocarcinoma	3.1	aom
Patient1555	Lung_Adenocarcinoma	20.3	aom
Patient1556	Lung_Adenocarcinoma	8.5	aom
Patient1560	Lung_Adenocarcinoma	3.1	aom
Patient1569	Lung_Adenocarcinoma	64.8	aom
Patient1573	Lung_Adenocarcinoma	2.3	aom
Patient1579	Lung_Adenocarcinoma	7	aom
Patient1586	Lung_Adenocarcinoma	3.1	aom
Patient1589	Lung_Adenocarcinoma	1.5	aom
Patient1592	Lung_Adenocarcinoma	3.1	aom
Patient1594	Lung_Adenocarcinoma	1.5	aom
Patient1604	Lung_Adenocarcinoma	0.7	aom
Patient1606	Lung_Adenocarcinoma	3.9	aom
Patient1607	Lung_Adenocarcinoma	12.5	aom
Patient1610	Lung_Adenocarcinoma	1.5	aom
Patient1611	Lung_Adenocarcinoma	5.4	aom
Patient1612	Lung_Adenocarcinoma	1.5	aom
Patient1616	Lung_Adenocarcinoma	3.1	aom
Patient1619	Lung_Adenocarcinoma	6.2	aom
Patient1627	Lung_Adenocarcinoma	19.3	aom
Patient1628	Lung_Adenocarcinoma	3.1	aom
Patient1629	Lung_Adenocarcinoma	17.1	aom
Patient1630	Lung_Adenocarcinoma	17.9	aom
Patient1635	Lung_Adenocarcinoma	3.9	aom
Patient1640	Lung_Adenocarcinoma	2.3	aom
Patient1651	Lung_Adenocarcinoma	3.1	aom
Patient1652	Lung_Adenocarcinoma	10.1	aom
Patient1653	Lung_Adenocarcinoma	16.4	aom
Patient1665	Lung_Adenocarcinoma	2.3	aom
Patient1668	Lung_Adenocarcinoma	3.9	aom
Patient1671	Lung_Adenocarcinoma	6.2	aom
Patient1674	Lung_Adenocarcinoma	28.9	aom
Patient1681	Lung_Adenocarcinoma	13.1	aom
Patient1684	Lung_Adenocarcinoma	2.3	aom
Patient1693	Lung_Adenocarcinoma	14	aom
Patient1696	Lung_Adenocarcinoma	3.9	aom
Patient1709	Lung_Adenocarcinoma	6.2	aom
Patient1726	Lung_Adenocarcinoma	6.2	aom
Patient1728	Lung_Adenocarcinoma	0.7	aom
Patient1746	Lung_Adenocarcinoma	1.5	aom
Patient1750	Lung_Adenocarcinoma	7.8	aom
Patient1754	Lung_Adenocarcinoma	7	aom
Patient1765	Lung_Adenocarcinoma	0.7	aom
Patient1767	Lung_Adenocarcinoma	2.3	aom
Patient1777	Lung_Adenocarcinoma	1.5	aom
Patient1778	Lung_Adenocarcinoma	3.1	aom
Patient1779	Lung_Adenocarcinoma	0.7	aom
Patient1785	Lung_Adenocarcinoma	8.5	aom
Patient1788	Lung_Adenocarcinoma	1.5	aom
Patient1800	Lung_Adenocarcinoma	9.3	aom
Patient1807	Lung_Adenocarcinoma	2.3	aom
Patient1808	Lung_Adenocarcinoma	6.2	aom
Patient1811	Lung_Adenocarcinoma	3	aom
Patient1817	Lung_Adenocarcinoma	4.6	aom
Patient1823	Lung_Adenocarcinoma	8.5	aom
Patient1826	Lung_Adenocarcinoma	3	aom
Patient1832	Lung_Adenocarcinoma	1.5	aom
Patient1834	Lung_Adenocarcinoma	40.2	aom
Patient1838	Lung_Adenocarcinoma	1.5	aom
Patient1847	Lung_Adenocarcinoma	17.8	aom
Patient1868	Lung_Adenocarcinoma	0.7	aom
Patient1869	Lung_Adenocarcinoma	12.3	aom
Patient1880	Lung_Adenocarcinoma	0	aom
Patient1884	Lung_Adenocarcinoma	12.3	aom
Patient1885	Lung_Adenocarcinoma	0.7	aom
Patient1890	Lung_Adenocarcinoma	24	aom
Patient1891	Lung_Adenocarcinoma	0	aom
Patient1898	Lung_Adenocarcinoma	7.7	aom
Patient1903	Lung_Adenocarcinoma	3	aom
Patient1916	Lung_Adenocarcinoma	5.4	aom
Patient1936	Lung_Adenocarcinoma	45.6	aom
Patient1945	Lung_Adenocarcinoma	0.7	aom
Patient1955	Lung_Adenocarcinoma	8.5	aom
Patient1969	Lung_Adenocarcinoma	3.8	aom
Patient1970	Lung_Adenocarcinoma	3	aom
Patient1985	Lung_Adenocarcinoma	1.5	aom
Patient2006	Lung_Adenocarcinoma	1.5	aom
Patient2009	Lung_Adenocarcinoma	6.1	aom
Patient2012	Lung_Adenocarcinoma	3	aom
Patient2016	Lung_Adenocarcinoma	17	aom
Patient2020	Lung_Adenocarcinoma	10	aom
Patient2023	Lung_Adenocarcinoma	5.4	aom
Patient2053	Lung_Adenocarcinoma	26.3	aom
Patient2071	Lung_Adenocarcinoma	8.5	aom
Patient2073	Lung_Adenocarcinoma	6.1	aom
Patient2082	Lung_Adenocarcinoma	8.5	aom
Patient2116	Lung_Adenocarcinoma	3	aom
Patient2124	Lung_Adenocarcinoma	27.8	aom
Patient2133	Lung_Adenocarcinoma	18.5	aom
Patient2135	Lung_Adenocarcinoma	7.7	aom
Patient2136	Lung_Adenocarcinoma	8.5	aom
Patient2138	Lung_Adenocarcinoma	5.4	aom
Patient2139	Lung_Adenocarcinoma	6.1	aom
Patient2148	Lung_Adenocarcinoma	9.2	aom
Patient2149	Lung_Adenocarcinoma	0.7	aom
Patient2150	Lung_Adenocarcinoma	1.5	aom
Patient2151	Lung_Adenocarcinoma	6.9	aom
Patient2159	Lung_Adenocarcinoma	4.6	aom
Patient2160	Lung_Adenocarcinoma	7.7	aom
Patient2163	Lung_Adenocarcinoma	12.3	aom
Patient2170	Lung_Adenocarcinoma	6.9	aom
Patient2194	Lung_Adenocarcinoma	4.6	aom
Patient2209	Lung_Adenocarcinoma	0.7	aom
Patient2230	Lung_Adenocarcinoma	23.2	aom
Patient2231	Lung_Adenocarcinoma	7.7	aom
Patient2233	Lung_Adenocarcinoma	12.3	aom
Patient2244	Lung_Adenocarcinoma	14.7	aom
Patient2270	Lung_Adenocarcinoma	2.3	aom
Patient2283	Lung_Adenocarcinoma	32.5	aom
Patient2284	Lung_Adenocarcinoma	12.3	aom
Patient2289	Lung_Adenocarcinoma	0.7	aom
Patient2300	Lung_Adenocarcinoma	14.7	aom
Patient2305	Lung_Adenocarcinoma	3.8	aom
Patient2306	Lung_Adenocarcinoma	14.7	aom
Patient2315	Lung_Adenocarcinoma	3.8	aom
Patient2317	Lung_Adenocarcinoma	1.5	aom
Patient2328	Lung_Adenocarcinoma	12.3	aom
Patient2331	Lung_Adenocarcinoma	4.6	aom
Patient2344	Lung_Adenocarcinoma	4.6	aom
Patient2360	Lung_Adenocarcinoma	6.1	aom
Patient2363	Lung_Adenocarcinoma	1.5	aom
Patient2391	Lung_Adenocarcinoma	6.9	aom
Patient2395	Lung_Adenocarcinoma	2.3	aom
Patient2396	Lung_Adenocarcinoma	6.9	aom
Patient2399	Lung_Adenocarcinoma	6.1	aom
Patient2401	Lung_Adenocarcinoma	2.3	aom
Patient2414	Lung_Adenocarcinoma	3	aom
Patient2422	Lung_Adenocarcinoma	7.7	aom
Patient2427	Lung_Adenocarcinoma	12.3	aom
Patient2429	Lung_Adenocarcinoma	8.5	aom
Patient2430	Lung_Adenocarcinoma	17	aom
Patient2432	Lung_Adenocarcinoma	13.1	aom
Patient2441	Lung_Adenocarcinoma	0.7	aom
Patient2443	Lung_Adenocarcinoma	3.8	aom
Patient2446	Lung_Adenocarcinoma	6.1	aom
Patient2455	Lung_Adenocarcinoma	3.8	aom
Patient2463	Lung_Adenocarcinoma	13.9	aom
Patient2468	Lung_Adenocarcinoma	7.7	aom
Patient2472	Lung_Adenocarcinoma	1.5	aom
Patient2495	Lung_Adenocarcinoma	44.9	aom
Patient2500	Lung_Adenocarcinoma	3.8	aom
Patient2505	Lung_Adenocarcinoma	14.7	aom
Patient2518	Lung_Adenocarcinoma	3.8	aom
Patient2524	Lung_Adenocarcinoma	28.6	aom
Patient2525	Lung_Adenocarcinoma	27	aom
Patient2528	Lung_Adenocarcinoma	0.8	aom
Patient2529	Lung_Adenocarcinoma	3	aom
Patient2530	Lung_Adenocarcinoma	13.1	aom
Patient2534	Lung_Adenocarcinoma	6.1	aom
Patient2535	Lung_Adenocarcinoma	8.5	aom
Patient2536	Lung_Adenocarcinoma	9.2	aom
Patient2540	Lung_Adenocarcinoma	28.6	aom
Patient2542	Lung_Adenocarcinoma	6.1	aom
Patient2549	Lung_Adenocarcinoma	0.7	aom
Patient2550	Lung_Adenocarcinoma	7.7	aom
Patient2554	Lung_Adenocarcinoma	3.8	aom
Patient2596	Lung_Adenocarcinoma	10.8	aom
Patient2598	Lung_Adenocarcinoma	34.1	aom
Patient2614	Lung_Adenocarcinoma	7.7	aom
Patient2618	Lung_Adenocarcinoma	7.7	aom
Patient2621	Lung_Adenocarcinoma	0	aom
Patient2634	Lung_Adenocarcinoma	3.8	aom
Patient2637	Lung_Adenocarcinoma	1.5	aom
Patient2642	Lung_Adenocarcinoma	12.3	aom
Patient2645	Lung_Adenocarcinoma	3.8	aom
Patient2646	Lung_Adenocarcinoma	3.8	aom
Patient2652	Lung_Adenocarcinoma	2.3	aom
Patient2659	Lung_Adenocarcinoma	2.3	aom
Patient2661	Lung_Adenocarcinoma	1.5	aom
Patient2663	Lung_Adenocarcinoma	9.2	aom
Patient2665	Lung_Adenocarcinoma	3.8	aom
Patient2672	Lung_Adenocarcinoma	10	aom
Patient2677	Lung_Adenocarcinoma	6.9	aom
Patient2680	Lung_Adenocarcinoma	2.3	aom
Patient2683	Lung_Adenocarcinoma	1.5	aom
Patient2700	Lung_Adenocarcinoma	6.9	aom
Patient2705	Lung_Adenocarcinoma	28.6	aom
Patient2715	Lung_Adenocarcinoma	4.6	aom
Patient2719	Lung_Adenocarcinoma	14.7	aom
Patient2730	Lung_Adenocarcinoma	0.7	aom
Patient2732	Lung_Adenocarcinoma	3.8	aom
Patient2737	Lung_Adenocarcinoma	5.4	aom
Patient2747	Lung_Adenocarcinoma	3	aom
Patient2752	Lung_Adenocarcinoma	4.6	aom
Patient2759	Lung_Adenocarcinoma	6.1	aom
Patient2780	Lung_Adenocarcinoma	2.3	aom
Patient2790	Lung_Adenocarcinoma	2.3	aom
Patient2795	Lung_Adenocarcinoma	15.4	aom
Patient2801	Lung_Adenocarcinoma	7.7	aom
Patient2803	Lung_Adenocarcinoma	11.6	aom
Patient2805	Lung_Adenocarcinoma	5.4	aom
Patient2821	Lung_Adenocarcinoma	3	aom
Patient2823	Lung_Adenocarcinoma	7.7	aom
Patient2829	Lung_Adenocarcinoma	1.5	aom
Patient2834	Lung_Adenocarcinoma	0	aom
Patient2839	Lung_Adenocarcinoma	21.6	aom
Patient2841	Lung_Adenocarcinoma	20.9	aom
Patient2858	Lung_Adenocarcinoma	13.1	aom
Patient2859	Lung_Adenocarcinoma	4.6	aom
Patient2863	Lung_Adenocarcinoma	2.3	aom
Patient2865	Lung_Adenocarcinoma	16.2	aom
Patient2874	Lung_Adenocarcinoma	2.3	aom
Patient2891	Lung_Adenocarcinoma	2.3	aom
Patient2894	Lung_Adenocarcinoma	1.5	aom
Patient2896	Lung_Adenocarcinoma	1.5	aom
Patient2905	Lung_Adenocarcinoma	11.6	aom
Patient2911	Lung_Adenocarcinoma	1.5	aom
Patient2913	Lung_Adenocarcinoma	3.8	aom
Patient2914	Lung_Adenocarcinoma	4.6	aom
Patient2921	Lung_Adenocarcinoma	6.9	aom
Patient2938	Lung_Adenocarcinoma	3.8	aom
Patient2943	Lung_Adenocarcinoma	14.7	aom
Patient2947	Lung_Adenocarcinoma	3.8	aom
Patient2949	Lung_Adenocarcinoma	2.3	aom
Patient2968	Lung_Adenocarcinoma	5.4	aom
Patient2971	Lung_Adenocarcinoma	5.4	aom
Patient2972	Lung_Adenocarcinoma	2.3	aom
Patient2976	Lung_Adenocarcinoma	5.4	aom
Patient2977	Lung_Adenocarcinoma	5.4	aom
Patient2983	Lung_Adenocarcinoma	10.8	aom
Patient2990	Lung_Adenocarcinoma	3.8	aom
Patient3002	Lung_Adenocarcinoma	4.6	aom
Patient3004	Lung_Adenocarcinoma	2.3	aom
Patient3021	Lung_Adenocarcinoma	3.8	aom
Patient3024	Lung_Adenocarcinoma	8.5	aom
Patient3033	Lung_Adenocarcinoma	33.2	aom
Patient3045	Lung_Adenocarcinoma	13.1	aom
Patient3053	Lung_Adenocarcinoma	5.4	aom
Patient3058	Lung_Adenocarcinoma	0	aom
Patient3059	Lung_Adenocarcinoma	30.1	aom
Patient3061	Lung_Adenocarcinoma	3.8	aom
Patient3062	Lung_Adenocarcinoma	6.9	aom
Patient3070	Lung_Adenocarcinoma	10	aom
Patient3085	Lung_Adenocarcinoma	6.1	aom
Patient3098	Lung_Adenocarcinoma	2.3	aom
Patient3100	Lung_Adenocarcinoma	31	aom
Patient3103	Lung_Adenocarcinoma	6.1	aom
Patient3110	Lung_Adenocarcinoma	18.6	aom
Patient3111	Lung_Adenocarcinoma	7.7	aom
Patient3135	Lung_Adenocarcinoma	13.9	aom
Patient3136	Lung_Adenocarcinoma	3	aom
Patient3138	Lung_Adenocarcinoma	3.8	aom
Patient3148	Lung_Adenocarcinoma	3.8	aom
Patient3149	Lung_Adenocarcinoma	16.2	aom
Patient3162	Lung_Adenocarcinoma	0.7	aom
Patient3181	Lung_Adenocarcinoma	5.4	aom
Patient3184	Lung_Adenocarcinoma	1.5	aom
Patient3189	Lung_Adenocarcinoma	3.8	aom
Patient3203	Lung_Adenocarcinoma	4.6	aom
Patient3205	Lung_Adenocarcinoma	3.8	aom
Patient3206	Lung_Adenocarcinoma	6.1	aom
Patient3208	Lung_Adenocarcinoma	6.9	aom
Patient3216	Lung_Adenocarcinoma	6.9	aom
Patient3222	Lung_Adenocarcinoma	4.6	aom
Patient3226	Lung_Adenocarcinoma	8.5	aom
Patient3241	Lung_Adenocarcinoma	6.9	aom
Patient3249	Lung_Adenocarcinoma	12.3	aom
Patient3262	Lung_Adenocarcinoma	3.8	aom
Patient3263	Lung_Adenocarcinoma	2.3	aom
Patient3265	Lung_Adenocarcinoma	8.5	aom
Patient3275	Lung_Adenocarcinoma	8.5	aom
Patient3278	Lung_Adenocarcinoma	5.4	aom
Patient3286	Lung_Adenocarcinoma	10.8	aom
Patient3300	Lung_Adenocarcinoma	13.9	aom
Patient3308	Lung_Adenocarcinoma	17	aom
Patient3310	Lung_Adenocarcinoma	3	aom
Patient3317	Lung_Adenocarcinoma	6.9	aom
Patient3323	Lung_Adenocarcinoma	17.8	aom
Patient3327	Lung_Adenocarcinoma	26.3	aom
Patient3335	Lung_Adenocarcinoma	1.5	aom
Patient3338	Lung_Adenocarcinoma	13.1	aom
Patient3379	Lung_Adenocarcinoma	3.8	aom
Patient3380	Lung_Adenocarcinoma	3	aom
Patient3383	Lung_Adenocarcinoma	1.5	aom
Patient3384	Lung_Adenocarcinoma	9.2	aom
Patient3407	Lung_Adenocarcinoma	4.6	aom
Patient3413	Lung_Adenocarcinoma	1.5	aom
Patient3419	Lung_Adenocarcinoma	4.6	aom
Patient3483	Lung_Adenocarcinoma	2.3	aom
Patient3484	Lung_Adenocarcinoma	3	aom
Patient3492	Lung_Adenocarcinoma	6.9	aom
Patient3493	Lung_Adenocarcinoma	1.5	aom
Patient3509	Lung_Adenocarcinoma	0.7	aom
Patient3517	Lung_Adenocarcinoma	1.5	aom
Patient3519	Lung_Adenocarcinoma	5.4	aom
Patient3528	Lung_Adenocarcinoma	6.1	aom
Patient3534	Lung_Adenocarcinoma	17.8	aom
Patient3542	Lung_Adenocarcinoma	1.5	aom
Patient3544	Lung_Adenocarcinoma	6.9	aom
Patient3548	Lung_Adenocarcinoma	7.7	aom
Patient3554	Lung_Adenocarcinoma	1.5	aom
Patient3558	Lung_Adenocarcinoma	2.3	aom
Patient3570	Lung_Adenocarcinoma	4.6	aom
Patient3573	Lung_Adenocarcinoma	16.2	aom
Patient3579	Lung_Adenocarcinoma	30.9	aom
Patient3581	Lung_Adenocarcinoma	4.6	aom
Patient3587	Lung_Adenocarcinoma	2.3	aom
Patient3591	Lung_Adenocarcinoma	5.4	aom
Patient3607	Lung_Adenocarcinoma	6.9	aom
Patient3615	Lung_Adenocarcinoma	88.2	aom
Patient3616	Lung_Adenocarcinoma	4.6	aom
Patient3621	Lung_Adenocarcinoma	3.8	aom
Patient3622	Lung_Adenocarcinoma	10.8	aom
Patient3627	Lung_Adenocarcinoma	18.5	aom
Patient3630	Lung_Adenocarcinoma	0.7	aom
Patient3633	Lung_Adenocarcinoma	3.8	aom
Patient3642	Lung_Adenocarcinoma	17.8	aom
Patient3645	Lung_Adenocarcinoma	7.7	aom
Patient3646	Lung_Adenocarcinoma	9.2	aom
Patient3655	Lung_Adenocarcinoma	6.9	aom
Patient3662	Lung_Adenocarcinoma	2.3	aom
Patient3665	Lung_Adenocarcinoma	3.8	aom
Patient3674	Lung_Adenocarcinoma	6.1	aom
Patient3680	Lung_Adenocarcinoma	3.8	aom
Patient3693	Lung_Adenocarcinoma	8.5	aom
Patient3694	Lung_Adenocarcinoma	0	aom
Patient3696	Lung_Adenocarcinoma	8.5	aom
Patient3701	Lung_Adenocarcinoma	17	aom
Patient3702	Lung_Adenocarcinoma	11.6	aom
Patient3705	Lung_Adenocarcinoma	10.8	aom
Patient3715	Lung_Adenocarcinoma	2.3	aom
Patient3718	Lung_Adenocarcinoma	8.5	aom
Patient3720	Lung_Adenocarcinoma	0	aom
Patient3736	Lung_Adenocarcinoma	11.6	aom
Patient3737	Lung_Adenocarcinoma	6.1	aom
Patient3743	Lung_Adenocarcinoma	4.6	aom
Patient3746	Lung_Adenocarcinoma	5.4	aom
Patient3752	Lung_Adenocarcinoma	13.9	aom
Patient3760	Lung_Adenocarcinoma	2.3	aom
Patient3764	Lung_Adenocarcinoma	3	aom
Patient3768	Lung_Adenocarcinoma	2.3	aom
Patient3770	Lung_Adenocarcinoma	5.4	aom
Patient3771	Lung_Adenocarcinoma	2.3	aom
Patient3786	Lung_Adenocarcinoma	6.1	aom
Patient3792	Lung_Adenocarcinoma	2.3	aom
Patient3809	Lung_Adenocarcinoma	2.3	aom
Patient3823	Lung_Adenocarcinoma	18.5	aom
Patient3835	Lung_Adenocarcinoma	6.1	aom
Patient3841	Lung_Adenocarcinoma	3.8	aom
Patient3842	Lung_Adenocarcinoma	17	aom
Patient3858	Lung_Adenocarcinoma	8.5	aom
Patient3862	Lung_Adenocarcinoma	7.7	aom
Patient3884	Lung_Adenocarcinoma	46.4	aom
Patient3887	Lung_Adenocarcinoma	10	aom
Patient3901	Lung_Adenocarcinoma	3.8	aom
Patient3905	Lung_Adenocarcinoma	3	aom
Patient3919	Lung_Adenocarcinoma	3.8	aom
Patient3921	Lung_Adenocarcinoma	3	aom
Patient3925	Lung_Adenocarcinoma	3.8	aom
Patient3932	Lung_Adenocarcinoma	2.3	aom
Patient3940	Lung_Adenocarcinoma	1.5	aom
Patient3949	Lung_Adenocarcinoma	2.3	aom
Patient3960	Lung_Adenocarcinoma	13.9	aom
Patient3964	Lung_Adenocarcinoma	24	aom
Patient3974	Lung_Adenocarcinoma	2.3	aom
Patient3982	Lung_Adenocarcinoma	9.2	aom
Patient3996	Lung_Adenocarcinoma	6.1	aom
Patient3997	Lung_Adenocarcinoma	1.5	aom
Patient4021	Lung_Adenocarcinoma	0.7	aom
Patient4043	Lung_Adenocarcinoma	7.7	aom
Patient4052	Lung_Adenocarcinoma	3.8	aom
Patient4068	Lung_Adenocarcinoma	3.8	aom
Patient4069	Lung_Adenocarcinoma	13.1	aom
Patient4074	Lung_Adenocarcinoma	39.4	aom
Patient4091	Lung_Adenocarcinoma	2.3	aom
Patient4092	Lung_Adenocarcinoma	0	aom
Patient4097	Lung_Adenocarcinoma	14.7	aom
Patient4111	Lung_Adenocarcinoma	0.7	aom
Patient4114	Lung_Adenocarcinoma	0	aom
Patient4119	Lung_Adenocarcinoma	3.8	aom
Patient4142	Lung_Adenocarcinoma	61.9	aom
Patient4160	Lung_Adenocarcinoma	1.5	aom
Patient4197	Lung_Adenocarcinoma	24	aom
Patient4206	Lung_Adenocarcinoma	5.4	aom
Patient4218	Lung_Adenocarcinoma	13.9	aom
Patient4240	Lung_Adenocarcinoma	6.1	aom
Patient4244	Lung_Adenocarcinoma	0	aom
Patient4254	Lung_Adenocarcinoma	5.4	aom
Patient4255	Lung_Adenocarcinoma	14.7	aom
Patient4259	Lung_Adenocarcinoma	10	aom
Patient4310	Lung_Adenocarcinoma	5.4	aom
Patient4321	Lung_Adenocarcinoma	10.8	aom
Patient4348	Lung_Adenocarcinoma	0	aom
Patient4365	Lung_Adenocarcinoma	17.8	aom
Patient4377	Lung_Adenocarcinoma	8.5	aom
Patient4422	Lung_Adenocarcinoma	3	aom
Patient4429	Lung_Adenocarcinoma	0.7	aom
Patient4430	Lung_Adenocarcinoma	7.7	aom
Patient4446	Lung_Adenocarcinoma	5.4	aom
Patient4449	Lung_Adenocarcinoma	7.7	aom
Patient4458	Lung_Adenocarcinoma	37.9	aom
Patient4481	Lung_Adenocarcinoma	6.9	aom
Patient4487	Lung_Adenocarcinoma	5.4	aom
Patient4507	Lung_Adenocarcinoma	4.6	aom
Patient4509	Lung_Adenocarcinoma	9.2	aom
Patient4537	Lung_Adenocarcinoma	1.5	aom
Patient4542	Lung_Adenocarcinoma	7.7	aom
Patient4553	Lung_Adenocarcinoma	2.3	aom
Patient4580	Lung_Adenocarcinoma	11.6	aom
Patient4588	Lung_Adenocarcinoma	59.6	aom
Patient4600	Lung_Adenocarcinoma	0.7	aom
Patient4602	Lung_Adenocarcinoma	11.6	aom
Patient4677	Lung_Adenocarcinoma	6.1	aom
Patient4727	Lung_Adenocarcinoma	18.5	aom
Patient4770	Lung_Adenocarcinoma	9.2	aom
Patient4788	Lung_Adenocarcinoma	4.6	aom
Patient4791	Lung_Adenocarcinoma	2.3	aom
Patient4815	Lung_Adenocarcinoma	79.7	aom
Patient4826	Lung_Adenocarcinoma	14.7	aom
Patient4841	Lung_Adenocarcinoma	6.1	aom
Patient4865	Lung_Adenocarcinoma	5.4	aom
Patient4877	Lung_Adenocarcinoma	0.7	aom
Patient4882	Lung_Adenocarcinoma	34	aom
Patient4888	Lung_Adenocarcinoma	5.4	aom
Patient4890	Lung_Adenocarcinoma	3	aom
Patient4892	Lung_Adenocarcinoma	6.9	aom
Patient4902	Lung_Adenocarcinoma	8.5	aom
Patient4972	Lung_Adenocarcinoma	5.4	aom
Patient4981	Lung_Adenocarcinoma	10.8	aom
Patient5032	Lung_Adenocarcinoma	30.1	aom
Patient5038	Lung_Adenocarcinoma	10	aom
Patient5045	Lung_Adenocarcinoma	4.6	aom
Patient5054	Lung_Adenocarcinoma	21.6	aom
Patient5113	Lung_Adenocarcinoma	0	aom
Patient5122	Lung_Adenocarcinoma	0.7	aom
Patient5145	Lung_Adenocarcinoma	30.9	aom
Patient5150	Lung_Adenocarcinoma	2.3	aom
Patient5157	Lung_Adenocarcinoma	3	aom
Patient5201	Lung_Adenocarcinoma	3	aom
Patient5206	Lung_Adenocarcinoma	3	aom
Patient5276	Lung_Adenocarcinoma	6.1	aom
Patient5280	Lung_Adenocarcinoma	2.3	aom
Patient5282	Lung_Adenocarcinoma	5.4	aom
Patient5322	Lung_Adenocarcinoma	5.4	aom
Patient5345	Lung_Adenocarcinoma	8.5	aom
Patient5351	Lung_Adenocarcinoma	3	aom
Patient5378	Lung_Adenocarcinoma	6.9	aom
Patient5388	Lung_Adenocarcinoma	3.8	aom
Patient5411	Lung_Adenocarcinoma	4.6	aom
Patient5424	Lung_Adenocarcinoma	3.8	aom
Patient5677	Lung_Adenocarcinoma	6.1	aom
Patient5687	Lung_Adenocarcinoma	5.4	aom
Patient5712	Lung_Adenocarcinoma	7.7	aom
Patient5727	Lung_Adenocarcinoma	2.3	aom
Patient5785	Lung_Adenocarcinoma	2.3	aom
Patient5863	Lung_Adenocarcinoma	9.2	aom
Patient5892	Lung_Adenocarcinoma	4.6	aom
Patient5900	Lung_Adenocarcinoma	13.9	aom
Patient7937	Lung_Adenocarcinoma	2.3	aom
Patient8045	Lung_Adenocarcinoma	1.5	aom
Patient9187	Lung_Adenocarcinoma	8.5	aom
P-0000030-T01-IM3	Lung_Adenocarcinoma	12.3	msk
P-0000036-T01-IM3	Lung_Adenocarcinoma	7.8	msk
P-0000082-T01-IM3	Lung_Adenocarcinoma	13.4	msk
P-0000110-T01-IM3	Lung_Adenocarcinoma	16.7	msk
P-0000133-T01-IM3	Lung_Adenocarcinoma	4.5	msk
P-0000165-T01-IM3	Lung_Adenocarcinoma	5.6	msk
P-0000205-T01-IM3	Lung_Adenocarcinoma	5.6	msk
P-0000208-T02-IM5	Lung_Adenocarcinoma	3	msk
P-0000219-T01-IM3	Lung_Adenocarcinoma	4.5	msk
P-0000231-T01-IM3	Lung_Adenocarcinoma	1.1	msk
P-0000233-T01-IM3	Lung_Adenocarcinoma	1.1	msk
P-0000239-T01-IM3	Lung_Adenocarcinoma	4.5	msk
P-0000260-T01-IM3	Lung_Adenocarcinoma	1.1	msk
P-0000263-T01-IM3	Lung_Adenocarcinoma	4.5	msk
P-0000280-T01-IM3	Lung_Adenocarcinoma	3.3	msk
P-0000289-T01-IM3	Lung_Adenocarcinoma	1.1	msk
P-0000301-T01-IM3	Lung_Adenocarcinoma	2.2	msk
P-0000316-T01-IM3	Lung_Adenocarcinoma	3.3	msk
P-0000344-T01-IM3	Lung_Adenocarcinoma	5.6	msk
P-0000347-T01-IM3	Lung_Adenocarcinoma	5.6	msk
P-0000348-T01-IM3	Lung_Adenocarcinoma	3.3	msk
P-0000352-T01-IM3	Lung_Adenocarcinoma	4.5	msk
P-0000370-T01-IM3	Lung_Adenocarcinoma	10	msk
P-0000390-T01-IM3	Lung_Adenocarcinoma	3.3	msk
P-0000395-T01-IM3	Lung_Adenocarcinoma	8.9	msk
P-0000405-T01-IM3	Lung_Adenocarcinoma	14.5	msk
P-0000458-T01-IM3	Lung_Adenocarcinoma	1.1	msk
P-0000459-T01-IM3	Lung_Adenocarcinoma	8.9	msk
P-0000474-T01-IM3	Lung_Adenocarcinoma		msk
P-0000491-T01-IM3	Lung_Adenocarcinoma	29	msk
P-0000554-T01-IM3	Lung_Adenocarcinoma	22.3	msk
P-0000557-T01-IM3	Lung_Adenocarcinoma	1.1	msk
P-0000563-T01-IM3	Lung_Adenocarcinoma	3.3	msk
P-0000580-T01-IM3	Lung_Adenocarcinoma	11.2	msk
P-0000594-T01-IM3	Lung_Adenocarcinoma	5.6	msk
P-0000602-T01-IM3	Lung_Adenocarcinoma	23.4	msk
P-0000604-T01-IM3	Lung_Adenocarcinoma	4.5	msk
P-0000628-T02-IM5	Lung_Adenocarcinoma	4.9	msk
P-0000630-T01-IM3	Lung_Adenocarcinoma	5.6	msk
P-0000632-T01-IM3	Lung_Adenocarcinoma	1.1	msk
P-0000636-T01-IM3	Lung_Adenocarcinoma	4.5	msk
P-0000641-T01-IM3	Lung_Adenocarcinoma	1.1	msk
P-0000642-T01-IM3	Lung_Adenocarcinoma	7.8	msk
P-0000649-T01-IM3	Lung_Adenocarcinoma	8.9	msk
P-0000670-T01-IM3	Lung_Adenocarcinoma	5.6	msk
P-0000681-T02-IM5	Lung_Adenocarcinoma	23.6	msk
P-0000689-T02-IM5	Lung_Adenocarcinoma	3	msk
P-0000702-T01-IM3	Lung_Adenocarcinoma	6.7	msk
P-0000706-T01-IM3	Lung_Adenocarcinoma	2.2	msk
P-0000732-T01-IM3	Lung_Adenocarcinoma	2.2	msk
P-0000774-T01-IM3	Lung_Adenocarcinoma	11.2	msk
P-0000785-T01-IM3	Lung_Adenocarcinoma	15.6	msk
P-0000807-T01-IM3	Lung_Adenocarcinoma	6.7	msk
P-0000809-T01-IM3	Lung_Adenocarcinoma	2.2	msk
P-0000819-T01-IM3	Lung_Adenocarcinoma	16.7	msk
P-0000831-T01-IM3	Lung_Adenocarcinoma	55.8	msk
P-0000840-T01-IM3	Lung_Adenocarcinoma	2.2	msk
P-0000867-T01-IM3	Lung_Adenocarcinoma	6.7	msk
P-0000873-T01-IM3	Lung_Adenocarcinoma	11.2	msk
P-0000894-T01-IM3	Lung_Adenocarcinoma	6.7	msk
P-0000900-T01-IM3	Lung_Adenocarcinoma	2.2	msk
P-0000913-T03-IM5	Lung_Adenocarcinoma	6.9	msk
P-0000963-T01-IM3	Lung_Adenocarcinoma	3.3	msk
P-0000978-T01-IM3	Lung_Adenocarcinoma	1.1	msk
P-0000987-T01-IM3	Lung_Adenocarcinoma	5.6	msk
P-0001037-T01-IM3	Lung_Adenocarcinoma	8.9	msk
P-0001089-T01-IM3	Lung_Adenocarcinoma	7.8	msk
P-0001093-T01-IM3	Lung_Adenocarcinoma	12.3	msk
P-0001097-T02-IM5	Lung_Adenocarcinoma	2	msk
P-0001117-T01-IM3	Lung_Adenocarcinoma		msk
P-0001154-T01-IM3	Lung_Adenocarcinoma	1.1	msk
P-0001155-T01-IM3	Lung_Adenocarcinoma	1.1	msk
P-0001165-T01-IM3	Lung_Adenocarcinoma	3.3	msk
P-0001171-T01-IM3	Lung_Adenocarcinoma	100.4	msk
P-0001208-T01-IM3	Lung_Adenocarcinoma	3.3	msk
P-0001241-T02-IM3	Lung_Adenocarcinoma	2.2	msk
P-0001269-T01-IM3	Lung_Adenocarcinoma	3.3	msk
P-0001300-T02-IM5	Lung_Adenocarcinoma	5.9	msk
P-0001303-T03-IM5	Lung_Adenocarcinoma	6.9	msk
P-0001314-T01-IM3	Lung_Adenocarcinoma	2.2	msk
P-0001357-T02-IM5	Lung_Adenocarcinoma	5.9	msk
P-0001365-T02-IM3	Lung_Adenocarcinoma	12.3	msk
P-0001368-T01-IM3	Lung_Adenocarcinoma	2.2	msk
P-0001375-T01-IM3	Lung_Adenocarcinoma	14.5	msk
P-0001380-T01-IM3	Lung_Adenocarcinoma	5.6	msk
P-0001381-T01-IM3	Lung_Adenocarcinoma	11.2	msk
P-0001390-T01-IM3	Lung_Adenocarcinoma		msk
P-0001442-T02-IM5	Lung_Adenocarcinoma	4.9	msk
P-0001443-T01-IM3	Lung_Adenocarcinoma	3.3	msk
P-0001454-T02-IM5	Lung_Adenocarcinoma	3.9	msk
P-0001532-T01-IM3	Lung_Adenocarcinoma	2.2	msk
P-0001613-T02-IM5	Lung_Adenocarcinoma	6.9	msk
P-0001625-T01-IM3	Lung_Adenocarcinoma	2.2	msk
P-0001633-T01-IM3	Lung_Adenocarcinoma	4.5	msk
P-0001683-T01-IM3	Lung_Adenocarcinoma	5.6	msk
P-0001707-T01-IM3	Lung_Adenocarcinoma	3.3	msk
P-0001722-T01-IM3	Lung_Adenocarcinoma	7.8	msk
P-0001724-T01-IM3	Lung_Adenocarcinoma	5.6	msk
P-0001745-T02-IM5	Lung_Adenocarcinoma		msk
P-0001750-T01-IM3	Lung_Adenocarcinoma	6.7	msk
P-0001766-T01-IM3	Lung_Adenocarcinoma	1.1	msk
P-0001813-T01-IM3	Lung_Adenocarcinoma	7.8	msk
P-0001826-T01-IM3	Lung_Adenocarcinoma	4.5	msk
P-0001833-T01-IM3	Lung_Adenocarcinoma	13.4	msk
P-0001840-T02-IM5	Lung_Adenocarcinoma	2	msk
P-0001891-T01-IM3	Lung_Adenocarcinoma	10	msk
P-0001894-T01-IM3	Lung_Adenocarcinoma	2.2	msk
P-0001931-T01-IM3	Lung_Adenocarcinoma	1.1	msk
P-0001945-T01-IM3	Lung_Adenocarcinoma	10	msk
P-0001955-T01-IM3	Lung_Adenocarcinoma	2.2	msk
P-0001987-T01-IM3	Lung_Adenocarcinoma	26.8	msk
P-0002024-T01-IM3	Lung_Adenocarcinoma		msk
P-0002026-T01-IM3	Lung_Adenocarcinoma	14.5	msk
P-0002038-T01-IM3	Lung_Adenocarcinoma	5.6	msk
P-0002046-T01-IM3	Lung_Adenocarcinoma	2.2	msk
P-0002060-T01-IM3	Lung_Adenocarcinoma	4.5	msk
P-0002069-T01-IM3	Lung_Adenocarcinoma	3.3	msk
P-0002075-T01-IM3	Lung_Adenocarcinoma	36.8	msk
P-0002079-T01-IM3	Lung_Adenocarcinoma	7.8	msk
P-0002105-T01-IM3	Lung_Adenocarcinoma	37.9	msk
P-0002117-T01-IM3	Lung_Adenocarcinoma	7.8	msk
P-0002126-T01-IM3	Lung_Adenocarcinoma	3.3	msk
P-0002156-T01-IM3	Lung_Adenocarcinoma	10	msk
P-0002160-T01-IM3	Lung_Adenocarcinoma	13.4	msk
P-0002183-T01-IM3	Lung_Adenocarcinoma	2.2	msk
P-0002187-T01-IM3	Lung_Adenocarcinoma	10	msk
P-0002207-T01-IM3	Lung_Adenocarcinoma	7.8	msk
P-0002215-T01-IM3	Lung_Adenocarcinoma	3.3	msk
P-0002217-T02-IM3	Lung_Adenocarcinoma		msk
P-0002218-T01-IM3	Lung_Adenocarcinoma	3.3	msk
P-0002275-T01-IM3	Lung_Adenocarcinoma	2.2	msk
P-0002295-T01-IM3	Lung_Adenocarcinoma	4.5	msk
P-0002309-T01-IM3	Lung_Adenocarcinoma	7.8	msk
P-0002320-T01-IM3	Lung_Adenocarcinoma	6.7	msk
P-0002338-T01-IM3	Lung_Adenocarcinoma	7.8	msk
P-0002403-T01-IM3	Lung_Adenocarcinoma	10	msk
P-0002416-T01-IM3	Lung_Adenocarcinoma	10	msk
P-0002423-T01-IM3	Lung_Adenocarcinoma	4.5	msk
P-0002425-T01-IM3	Lung_Adenocarcinoma	11.2	msk
P-0002426-T01-IM3	Lung_Adenocarcinoma	5.6	msk
P-0002444-T01-IM3	Lung_Adenocarcinoma	16.7	msk
P-0002446-T01-IM3	Lung_Adenocarcinoma	7.8	msk
P-0002491-T01-IM3	Lung_Adenocarcinoma	3.3	msk
P-0002506-T01-IM3	Lung_Adenocarcinoma	5.6	msk
P-0002534-T01-IM3	Lung_Adenocarcinoma	2.2	msk
P-0002557-T01-IM3	Lung_Adenocarcinoma	3.3	msk
P-0002559-T01-IM3	Lung_Adenocarcinoma	1.1	msk
P-0002571-T01-IM3	Lung_Adenocarcinoma	10	msk
P-0002580-T01-IM3	Lung_Adenocarcinoma	2.2	msk
P-0002616-T01-IM3	Lung_Adenocarcinoma	1.1	msk
P-0002639-T01-IM3	Lung_Adenocarcinoma	12.3	msk
P-0002646-T01-IM3	Lung_Adenocarcinoma	6.7	msk
P-0002650-T01-IM3	Lung_Adenocarcinoma	2.2	msk
P-0002663-T01-IM3	Lung_Adenocarcinoma	7.8	msk
P-0002683-T01-IM3	Lung_Adenocarcinoma	11.2	msk
P-0002718-T01-IM3	Lung_Adenocarcinoma	5.6	msk
P-0002735-T01-IM3	Lung_Adenocarcinoma		msk
P-0002768-T01-IM3	Lung_Adenocarcinoma	4.5	msk
P-0002780-T01-IM3	Lung_Adenocarcinoma	6.7	msk
P-0002783-T01-IM3	Lung_Adenocarcinoma	6.7	msk
P-0002806-T01-IM3	Lung_Adenocarcinoma	4.5	msk
P-0002823-T01-IM3	Lung_Adenocarcinoma	17.8	msk
P-0002837-T01-IM3	Lung_Adenocarcinoma	10	msk
P-0002842-T01-IM3	Lung_Adenocarcinoma	8.9	msk
P-0002846-T01-IM3	Lung_Adenocarcinoma	1.1	msk
P-0002873-T01-IM3	Lung_Adenocarcinoma	2.2	msk
P-0002886-T01-IM3	Lung_Adenocarcinoma	19	msk
P-0002890-T01-IM3	Lung_Adenocarcinoma	6.7	msk
P-0002893-T01-IM3	Lung_Adenocarcinoma	6.7	msk
P-0002904-T01-IM3	Lung_Adenocarcinoma	2.2	msk
P-0002905-T01-IM3	Lung_Adenocarcinoma	5.6	msk
P-0002909-T01-IM3	Lung_Adenocarcinoma	2.2	msk
P-0002912-T01-IM3	Lung_Adenocarcinoma	2.2	msk
P-0002949-T01-IM3	Lung_Adenocarcinoma	2.2	msk
P-0002954-T01-IM3	Lung_Adenocarcinoma	12.3	msk
P-0002969-T01-IM3	Lung_Adenocarcinoma	22.3	msk
P-0002989-T01-IM3	Lung_Adenocarcinoma	4.5	msk
P-0002996-T02-IM3	Lung_Adenocarcinoma	4.5	msk
P-0003013-T01-IM3	Lung_Adenocarcinoma	3.3	msk
P-0003017-T01-IM3	Lung_Adenocarcinoma	4.5	msk
P-0003034-T01-IM5	Lung_Adenocarcinoma	13.8	msk
P-0003070-T02-IM5	Lung_Adenocarcinoma	4.9	msk
P-0003107-T01-IM5	Lung_Adenocarcinoma	6.9	msk
P-0003119-T01-IM5	Lung_Adenocarcinoma	12.8	msk
P-0003125-T01-IM5	Lung_Adenocarcinoma	3	msk
P-0003156-T01-IM5	Lung_Adenocarcinoma	7.9	msk
P-0003167-T01-IM5	Lung_Adenocarcinoma	27.5	msk
P-0003169-T01-IM5	Lung_Adenocarcinoma	3	msk
P-0003201-T01-IM5	Lung_Adenocarcinoma	8.9	msk
P-0003202-T01-IM5	Lung_Adenocarcinoma	1	msk
P-0003207-T01-IM5	Lung_Adenocarcinoma	1	msk
P-0003213-T01-IM5	Lung_Adenocarcinoma	9.8	msk
P-0003250-T01-IM5	Lung_Adenocarcinoma	3.9	msk
P-0003275-T01-IM5	Lung_Adenocarcinoma	3	msk
P-0003282-T01-IM5	Lung_Adenocarcinoma	4.9	msk
P-0003297-T01-IM5	Lung_Adenocarcinoma	1	msk
P-0003314-T01-IM5	Lung_Adenocarcinoma	8.9	msk
P-0003316-T01-IM5	Lung_Adenocarcinoma	4.9	msk
P-0003322-T01-IM5	Lung_Adenocarcinoma	3	msk
P-0003323-T01-IM5	Lung_Adenocarcinoma	1	msk
P-0003383-T01-IM5	Lung_Adenocarcinoma	1	msk
P-0003444-T01-IM5	Lung_Adenocarcinoma	8.9	msk
P-0003446-T01-IM5	Lung_Adenocarcinoma	1	msk
P-0003460-T01-IM5	Lung_Adenocarcinoma	2	msk
P-0003479-T01-IM5	Lung_Adenocarcinoma	3.9	msk
P-0003480-T01-IM5	Lung_Adenocarcinoma	1	msk
P-0003489-T01-IM5	Lung_Adenocarcinoma	8.9	msk
P-0003495-T01-IM5	Lung_Adenocarcinoma	3.9	msk
P-0003502-T01-IM5	Lung_Adenocarcinoma	4.9	msk
P-0003505-T01-IM5	Lung_Adenocarcinoma	15.7	msk
P-0003527-T01-IM5	Lung_Adenocarcinoma	5.9	msk
P-0003537-T02-IM5	Lung_Adenocarcinoma	12.8	msk
P-0003551-T01-IM5	Lung_Adenocarcinoma	5.9	msk
P-0003562-T01-IM5	Lung_Adenocarcinoma	36.4	msk
P-0003569-T01-IM5	Lung_Adenocarcinoma	3.9	msk
P-0003572-T01-IM5	Lung_Adenocarcinoma	4.9	msk
P-0003573-T02-IM5	Lung_Adenocarcinoma	2	msk
P-0003580-T01-IM5	Lung_Adenocarcinoma	6.9	msk
P-0003628-T01-IM5	Lung_Adenocarcinoma	12.8	msk
P-0003635-T01-IM5	Lung_Adenocarcinoma	6.9	msk
P-0003640-T01-IM5	Lung_Adenocarcinoma	1	msk
P-0003666-T01-IM5	Lung_Adenocarcinoma	9.8	msk
P-0003670-T01-IM5	Lung_Adenocarcinoma	1	msk
P-0003709-T01-IM5	Lung_Adenocarcinoma	6.9	msk
P-0003714-T01-IM5	Lung_Adenocarcinoma	3	msk
P-0003716-T01-IM5	Lung_Adenocarcinoma	4.9	msk
P-0003732-T01-IM5	Lung_Adenocarcinoma	4.9	msk
P-0003734-T01-IM5	Lung_Adenocarcinoma	19.7	msk
P-0003752-T03-IM5	Lung_Adenocarcinoma	6.9	msk
P-0003773-T01-IM5	Lung_Adenocarcinoma	5.9	msk
P-0003782-T01-IM5	Lung_Adenocarcinoma	3	msk
P-0003861-T01-IM5	Lung_Adenocarcinoma	3.9	msk
P-0003913-T01-IM3	Lung_Adenocarcinoma	3.3	msk
P-0003937-T01-IM5	Lung_Adenocarcinoma	12.8	msk
P-0003964-T01-IM3	Lung_Adenocarcinoma	10	msk
P-0003967-T01-IM5	Lung_Adenocarcinoma	4.9	msk
P-0003970-T02-IM5	Lung_Adenocarcinoma	3	msk
P-0004030-T01-IM5	Lung_Adenocarcinoma	24.6	msk
P-0004045-T01-IM3	Lung_Adenocarcinoma	6.7	msk
P-0004054-T01-IM5	Lung_Adenocarcinoma	13.8	msk
P-0004066-T02-IM5	Lung_Adenocarcinoma	3	msk
P-0004087-T01-IM5	Lung_Adenocarcinoma	16.7	msk
P-0004091-T01-IM5	Lung_Adenocarcinoma	3.9	msk
P-0004099-T01-IM5	Lung_Adenocarcinoma	12.8	msk
P-0004108-T01-IM5	Lung_Adenocarcinoma	1	msk
P-0004110-T01-IM5	Lung_Adenocarcinoma	4.9	msk
P-0004113-T01-IM5	Lung_Adenocarcinoma	3	msk
P-0004114-T01-IM5	Lung_Adenocarcinoma	45.3	msk
P-0004117-T01-IM5	Lung_Adenocarcinoma	3.9	msk
P-0004123-T01-IM5	Lung_Adenocarcinoma	4.9	msk
P-0004129-T02-IM5	Lung_Adenocarcinoma	6.9	msk
P-0004146-T01-IM5	Lung_Adenocarcinoma	14.8	msk
P-0004169-T01-IM5	Lung_Adenocarcinoma	6.9	msk
P-0004189-T01-IM5	Lung_Adenocarcinoma	59	msk
P-0004207-T01-IM5	Lung_Adenocarcinoma	4.9	msk
P-0004208-T01-IM5	Lung_Adenocarcinoma	2	msk
P-0004211-T01-IM5	Lung_Adenocarcinoma	3.9	msk
P-0004218-T01-IM5	Lung_Adenocarcinoma		msk
P-0004232-T01-IM5	Lung_Adenocarcinoma	6.9	msk
P-0004238-T01-IM5	Lung_Adenocarcinoma	2	msk
P-0004271-T01-IM5	Lung_Adenocarcinoma	3	msk
P-0004279-T01-IM5	Lung_Adenocarcinoma	3	msk
P-0004318-T01-IM5	Lung_Adenocarcinoma	1	msk
P-0004324-T01-IM5	Lung_Adenocarcinoma	12.8	msk
P-0004327-T01-IM5	Lung_Adenocarcinoma	19.7	msk
P-0004328-T02-IM5	Lung_Adenocarcinoma	5.9	msk
P-0004336-T01-IM5	Lung_Adenocarcinoma	2	msk
P-0004339-T01-IM5	Lung_Adenocarcinoma	12.8	msk
P-0004342-T01-IM5	Lung_Adenocarcinoma	1	msk
P-0004344-T01-IM5	Lung_Adenocarcinoma	1	msk
P-0004359-T01-IM5	Lung_Adenocarcinoma	3.9	msk
P-0004410-T01-IM5	Lung_Adenocarcinoma	14.8	msk
P-0004414-T01-IM5	Lung_Adenocarcinoma	2	msk
P-0004436-T01-IM5	Lung_Adenocarcinoma	5.9	msk
P-0004438-T01-IM5	Lung_Adenocarcinoma	5.9	msk
P-0004442-T01-IM5	Lung_Adenocarcinoma	34.4	msk
P-0004447-T01-IM5	Lung_Adenocarcinoma	4.9	msk
P-0004488-T01-IM5	Lung_Adenocarcinoma	9.8	msk
P-0004496-T01-IM5	Lung_Adenocarcinoma	3.9	msk
P-0004516-T02-IM5	Lung_Adenocarcinoma	1	msk
P-0004591-T01-IM5	Lung_Adenocarcinoma	3.9	msk
P-0004607-T03-IM5	Lung_Adenocarcinoma	4.9	msk
P-0004613-T01-IM5	Lung_Adenocarcinoma	3.9	msk
P-0004655-T01-IM5	Lung_Adenocarcinoma	3	msk
P-0004658-T01-IM5	Lung_Adenocarcinoma	12.8	msk
P-0004659-T01-IM5	Lung_Adenocarcinoma	8.9	msk
P-0004678-T01-IM5	Lung_Adenocarcinoma	2	msk
P-0004695-T01-IM5	Lung_Adenocarcinoma	6.9	msk
P-0004699-T01-IM5	Lung_Adenocarcinoma	14.8	msk
P-0004709-T01-IM5	Lung_Adenocarcinoma	6.9	msk
P-0004718-T01-IM5	Lung_Adenocarcinoma	4.9	msk
P-0004725-T01-IM5	Lung_Adenocarcinoma	2	msk
P-0004730-T01-IM5	Lung_Adenocarcinoma	2	msk
P-0004752-T01-IM5	Lung_Adenocarcinoma	1	msk
P-0004847-T01-IM5	Lung_Adenocarcinoma	3.9	msk
P-0004860-T01-IM5	Lung_Adenocarcinoma	11.8	msk
P-0004861-T01-IM5	Lung_Adenocarcinoma	7.9	msk
P-0004863-T01-IM5	Lung_Adenocarcinoma	39.4	msk
P-0004873-T01-IM5	Lung_Adenocarcinoma	9.8	msk
P-0004875-T01-IM5	Lung_Adenocarcinoma	12.8	msk
P-0004927-T01-IM5	Lung_Adenocarcinoma	4.9	msk
P-0005024-T01-IM5	Lung_Adenocarcinoma	7.9	msk
P-0005034-T01-IM5	Lung_Adenocarcinoma	5.9	msk
P-0005048-T01-IM5	Lung_Adenocarcinoma	3.9	msk
P-0005059-T01-IM5	Lung_Adenocarcinoma	4.9	msk
P-0005063-T01-IM5	Lung_Adenocarcinoma	3	msk
P-0005080-T01-IM5	Lung_Adenocarcinoma	41.3	msk
P-0005114-T01-IM5	Lung_Adenocarcinoma	3	msk
P-0005148-T01-IM5	Lung_Adenocarcinoma	7.9	msk
P-0005170-T01-IM5	Lung_Adenocarcinoma	3.9	msk
P-0005178-T01-IM5	Lung_Adenocarcinoma	4.9	msk
P-0005190-T01-IM5	Lung_Adenocarcinoma	3.9	msk
P-0005223-T01-IM5	Lung_Adenocarcinoma	1	msk
P-0005277-T02-IM5	Lung_Adenocarcinoma	3.9	msk
P-0005282-T01-IM5	Lung_Adenocarcinoma	15.7	msk
P-0005286-T01-IM5	Lung_Adenocarcinoma	3	msk
P-0005295-T01-IM5	Lung_Adenocarcinoma	3.9	msk
P-0005316-T01-IM5	Lung_Adenocarcinoma	8.9	msk
P-0005320-T01-IM5	Lung_Adenocarcinoma	7.9	msk
P-0005321-T01-IM5	Lung_Adenocarcinoma		msk
P-0005337-T01-IM5	Lung_Adenocarcinoma	6.9	msk
P-0005380-T01-IM5	Lung_Adenocarcinoma	10.8	msk
P-0005435-T01-IM5	Lung_Adenocarcinoma	2	msk
P-0005464-T01-IM5	Lung_Adenocarcinoma	6.9	msk
P-0005467-T01-IM5	Lung_Adenocarcinoma	1	msk
P-0005476-T01-IM5	Lung_Adenocarcinoma	15.7	msk
P-0005533-T01-IM5	Lung_Adenocarcinoma	5.9	msk
P-0005543-T02-IM5	Lung_Adenocarcinoma	12.8	msk
P-0005562-T01-IM5	Lung_Adenocarcinoma	3.9	msk
P-0005573-T01-IM5	Lung_Adenocarcinoma	3	msk
P-0005580-T01-IM5	Lung_Adenocarcinoma	2	msk
P-0005633-T01-IM5	Lung_Adenocarcinoma	1	msk
P-0005711-T01-IM5	Lung_Adenocarcinoma	3	msk
P-0005721-T01-IM5	Lung_Adenocarcinoma	6.9	msk
P-0005738-T02-IM5	Lung_Adenocarcinoma	1	msk
P-0005743-T02-IM5	Lung_Adenocarcinoma	3	msk
P-0005752-T01-IM5	Lung_Adenocarcinoma	3.9	msk
P-0005763-T01-IM5	Lung_Adenocarcinoma	3.9	msk
P-0005847-T01-IM5	Lung_Adenocarcinoma	5.9	msk
P-0005850-T01-IM5	Lung_Adenocarcinoma	13.8	msk
P-0005863-T01-IM5	Lung_Adenocarcinoma	1	msk
P-0005871-T01-IM5	Lung_Adenocarcinoma	3	msk
P-0005872-T01-IM5	Lung_Adenocarcinoma	1	msk
P-0005897-T02-IM5	Lung_Adenocarcinoma	5.9	msk
P-0005903-T01-IM5	Lung_Adenocarcinoma	9.8	msk
P-0005921-T01-IM5	Lung_Adenocarcinoma	10.8	msk
P-0005925-T02-IM5	Lung_Adenocarcinoma	15.7	msk
P-0005962-T01-IM5	Lung_Adenocarcinoma	2	msk
P-0005985-T01-IM5	Lung_Adenocarcinoma	7.9	msk
P-0006002-T01-IM5	Lung_Adenocarcinoma	2	msk
P-0006021-T01-IM5	Lung_Adenocarcinoma	4.9	msk
P-0006028-T01-IM5	Lung_Adenocarcinoma	4.9	msk
P-0006047-T02-IM5	Lung_Adenocarcinoma	2	msk
P-0006084-T01-IM5	Lung_Adenocarcinoma	6.9	msk
P-0006085-T01-IM5	Lung_Adenocarcinoma	1	msk
P-0006088-T01-IM5	Lung_Adenocarcinoma	7.9	msk
P-0006094-T01-IM5	Lung_Adenocarcinoma	10.8	msk
P-0006105-T01-IM5	Lung_Adenocarcinoma	4.9	msk
P-0006114-T01-IM5	Lung_Adenocarcinoma	3	msk
P-0006116-T01-IM5	Lung_Adenocarcinoma	3	msk
P-0006127-T01-IM5	Lung_Adenocarcinoma	7.9	msk
P-0006134-T01-IM5	Lung_Adenocarcinoma	5.9	msk
P-0006139-T01-IM5	Lung_Adenocarcinoma	5.9	msk
P-0006149-T02-IM5	Lung_Adenocarcinoma	3.9	msk
P-0006151-T01-IM5	Lung_Adenocarcinoma	5.9	msk
P-0006171-T01-IM5	Lung_Adenocarcinoma	2	msk
P-0006175-T01-IM5	Lung_Adenocarcinoma	15.7	msk
P-0006198-T01-IM5	Lung_Adenocarcinoma	2	msk
P-0006268-T01-IM5	Lung_Adenocarcinoma	2	msk
P-0006289-T01-IM5	Lung_Adenocarcinoma	7.9	msk
P-0006311-T02-IM5	Lung_Adenocarcinoma	12.8	msk
P-0006312-T02-IM5	Lung_Adenocarcinoma	6.9	msk
P-0006313-T01-IM5	Lung_Adenocarcinoma		msk
P-0006364-T01-IM5	Lung_Adenocarcinoma	5.9	msk
P-0006370-T01-IM5	Lung_Adenocarcinoma	2	msk
P-0006372-T01-IM5	Lung_Adenocarcinoma	2	msk
P-0006395-T01-IM5	Lung_Adenocarcinoma	1	msk
P-0006457-T01-IM5	Lung_Adenocarcinoma	5.9	msk
P-0006516-T01-IM5	Lung_Adenocarcinoma	2	msk
P-0006561-T02-IM5	Lung_Adenocarcinoma	6.9	msk
P-0006566-T01-IM5	Lung_Adenocarcinoma	3.9	msk
P-0006569-T01-IM5	Lung_Adenocarcinoma	3	msk
P-0006588-T01-IM5	Lung_Adenocarcinoma	1	msk
P-0006606-T02-IM5	Lung_Adenocarcinoma	3.9	msk
P-0006607-T02-IM5	Lung_Adenocarcinoma	1	msk
P-0006654-T01-IM5	Lung_Adenocarcinoma	13.8	msk
P-0006768-T01-IM5	Lung_Adenocarcinoma	7.9	msk
P-0006776-T01-IM5	Lung_Adenocarcinoma	1	msk
P-0006789-T01-IM5	Lung_Adenocarcinoma	3.9	msk
P-0006810-T01-IM5	Lung_Adenocarcinoma	4.9	msk
P-0006844-T02-IM5	Lung_Adenocarcinoma	6.9	msk
P-0006878-T01-IM5	Lung_Adenocarcinoma	4.9	msk
P-0006883-T01-IM5	Lung_Adenocarcinoma	2	msk
P-0006886-T01-IM5	Lung_Adenocarcinoma	5.9	msk
P-0006895-T01-IM5	Lung_Adenocarcinoma	36.4	msk
P-0006912-T01-IM5	Lung_Adenocarcinoma	3	msk
P-0006913-T01-IM5	Lung_Adenocarcinoma	1	msk
P-0006920-T01-IM5	Lung_Adenocarcinoma	7.9	msk
P-0006921-T01-IM5	Lung_Adenocarcinoma	2	msk
P-0006924-T01-IM5	Lung_Adenocarcinoma	2	msk
P-0006941-T01-IM5	Lung_Adenocarcinoma	3	msk
P-0006964-T01-IM5	Lung_Adenocarcinoma	2	msk
P-0006965-T01-IM5	Lung_Adenocarcinoma	3	msk
P-0006969-T01-IM5	Lung_Adenocarcinoma	4.9	msk
P-0006979-T01-IM5	Lung_Adenocarcinoma	20.7	msk
P-0006993-T01-IM5	Lung_Adenocarcinoma	7.9	msk
P-0006995-T01-IM5	Lung_Adenocarcinoma	3.9	msk
P-0007004-T01-IM5	Lung_Adenocarcinoma	6.9	msk
P-0007029-T01-IM5	Lung_Adenocarcinoma	13.8	msk
P-0007050-T01-IM5	Lung_Adenocarcinoma		msk
P-0007051-T01-IM5	Lung_Adenocarcinoma	13.8	msk
P-0007084-T02-IM5	Lung_Adenocarcinoma	8.9	msk
P-0007108-T01-IM5	Lung_Adenocarcinoma	6.9	msk
P-0007114-T01-IM5	Lung_Adenocarcinoma	8.9	msk
P-0007119-T01-IM5	Lung_Adenocarcinoma	22.6	msk
P-0007167-T01-IM5	Lung_Adenocarcinoma	9.8	msk
P-0007174-T01-IM5	Lung_Adenocarcinoma	12.8	msk
P-0007211-T01-IM5	Lung_Adenocarcinoma		msk
P-0007236-T01-IM5	Lung_Adenocarcinoma	18.7	msk
P-0007239-T01-IM5	Lung_Adenocarcinoma	3.9	msk
P-0007240-T01-IM5	Lung_Adenocarcinoma	8.9	msk
P-0007328-T01-IM5	Lung_Adenocarcinoma	12.8	msk
P-0007341-T01-IM5	Lung_Adenocarcinoma	3	msk
P-0007345-T01-IM5	Lung_Adenocarcinoma	7.9	msk
P-0007413-T01-IM5	Lung_Adenocarcinoma	2	msk
P-0007422-T01-IM5	Lung_Adenocarcinoma	3.9	msk
P-0007487-T01-IM5	Lung_Adenocarcinoma	15.7	msk
P-0007491-T01-IM5	Lung_Adenocarcinoma	3.9	msk
P-0007493-T02-IM5	Lung_Adenocarcinoma	18.7	msk
P-0007549-T01-IM5	Lung_Adenocarcinoma	19.7	msk
P-0007582-T01-IM5	Lung_Adenocarcinoma	4.9	msk
P-0007619-T01-IM5	Lung_Adenocarcinoma	9.8	msk
P-0007633-T01-IM5	Lung_Adenocarcinoma	3	msk
P-0007643-T01-IM5	Lung_Adenocarcinoma	8.9	msk
P-0007663-T01-IM5	Lung_Adenocarcinoma	4.9	msk
P-0007665-T01-IM5	Lung_Adenocarcinoma	1	msk
P-0007681-T01-IM5	Lung_Adenocarcinoma	4.9	msk
P-0007705-T01-IM5	Lung_Adenocarcinoma	1	msk
P-0007861-T01-IM5	Lung_Adenocarcinoma	3	msk
P-0007864-T01-IM5	Lung_Adenocarcinoma	5.9	msk
P-0007870-T01-IM5	Lung_Adenocarcinoma	6.9	msk
P-0007896-T01-IM5	Lung_Adenocarcinoma	3.9	msk
P-0007901-T01-IM5	Lung_Adenocarcinoma	3.9	msk
P-0007904-T01-IM5	Lung_Adenocarcinoma	3	msk
P-0007916-T01-IM5	Lung_Adenocarcinoma	14.8	msk
P-0008002-T01-IM5	Lung_Adenocarcinoma	18.7	msk
P-0008029-T01-IM5	Lung_Adenocarcinoma	3.9	msk
P-0008101-T01-IM5	Lung_Adenocarcinoma	3.9	msk
P-0008161-T02-IM5	Lung_Adenocarcinoma	3	msk
P-0008167-T02-IM5	Lung_Adenocarcinoma	5.9	msk
P-0008176-T01-IM5	Lung_Adenocarcinoma	3.9	msk
P-0008285-T01-IM5	Lung_Adenocarcinoma	3.9	msk
P-0008295-T01-IM5	Lung_Adenocarcinoma	5.9	msk
P-0008297-T01-IM5	Lung_Adenocarcinoma	8.9	msk
P-0008310-T01-IM5	Lung_Adenocarcinoma	3.9	msk
P-0008322-T01-IM5	Lung_Adenocarcinoma	3	msk
P-0008324-T01-IM5	Lung_Adenocarcinoma	14.8	msk
P-0008419-T01-IM5	Lung_Adenocarcinoma	17.7	msk
P-0008427-T01-IM5	Lung_Adenocarcinoma	3	msk
P-0008428-T01-IM5	Lung_Adenocarcinoma	3	msk
P-0008438-T01-IM5	Lung_Adenocarcinoma	3	msk
P-0008442-T01-IM5	Lung_Adenocarcinoma	4.9	msk
P-0008446-T01-IM5	Lung_Adenocarcinoma	2	msk
P-0008465-T02-IM5	Lung_Adenocarcinoma	37.4	msk
P-0008472-T01-IM5	Lung_Adenocarcinoma	4.9	msk
P-0008485-T01-IM5	Lung_Adenocarcinoma	7.9	msk
P-0008549-T02-IM5	Lung_Adenocarcinoma	3	msk
P-0008589-T02-IM5	Lung_Adenocarcinoma	2	msk
P-0008599-T01-IM5	Lung_Adenocarcinoma	3	msk
P-0008601-T01-IM5	Lung_Adenocarcinoma	3	msk
P-0008657-T01-IM5	Lung_Adenocarcinoma	1	msk
P-0008665-T01-IM5	Lung_Adenocarcinoma	2	msk
P-0008668-T01-IM5	Lung_Adenocarcinoma	3	msk
P-0008705-T01-IM5	Lung_Adenocarcinoma	3.9	msk
P-0008715-T01-IM5	Lung_Adenocarcinoma	19.7	msk
P-0008723-T01-IM5	Lung_Adenocarcinoma	5.9	msk
P-0008744-T02-IM5	Lung_Adenocarcinoma	3	msk
P-0008757-T01-IM5	Lung_Adenocarcinoma	3.9	msk
P-0008764-T01-IM5	Lung_Adenocarcinoma	6.9	msk
P-0008849-T01-IM5	Lung_Adenocarcinoma	5.9	msk
P-0008855-T01-IM5	Lung_Adenocarcinoma	1	msk
P-0008863-T01-IM5	Lung_Adenocarcinoma	9.8	msk
P-0008874-T01-IM5	Lung_Adenocarcinoma	10.8	msk
P-0008878-T01-IM5	Lung_Adenocarcinoma	5.9	msk
P-0008902-T01-IM5	Lung_Adenocarcinoma	4.9	msk
P-0008908-T01-IM5	Lung_Adenocarcinoma	8.9	msk
P-0008917-T01-IM5	Lung_Adenocarcinoma	7.9	msk
P-0008934-T01-IM5	Lung_Adenocarcinoma	3	msk
P-0008978-T01-IM5	Lung_Adenocarcinoma	2	msk
P-0009017-T01-IM5	Lung_Adenocarcinoma	33.4	msk
P-0009083-T01-IM5	Lung_Adenocarcinoma	20.7	msk
P-0009096-T01-IM5	Lung_Adenocarcinoma	2	msk
P-0009164-T01-IM5	Lung_Adenocarcinoma	2	msk
P-0009168-T01-IM5	Lung_Adenocarcinoma	29.5	msk
P-0009198-T01-IM5	Lung_Adenocarcinoma	5.9	msk
P-0009206-T01-IM5	Lung_Adenocarcinoma	3	msk
P-0009215-T01-IM5	Lung_Adenocarcinoma	1	msk
P-0009241-T01-IM5	Lung_Adenocarcinoma		msk
P-0009265-T01-IM5	Lung_Adenocarcinoma	3	msk
P-0009272-T01-IM5	Lung_Adenocarcinoma	11.8	msk
P-0009301-T01-IM5	Lung_Adenocarcinoma	1	msk
P-0009339-T01-IM5	Lung_Adenocarcinoma	2	msk
P-0009343-T01-IM5	Lung_Adenocarcinoma	6.9	msk
P-0009346-T01-IM5	Lung_Adenocarcinoma	3.9	msk
P-0009353-T01-IM5	Lung_Adenocarcinoma	3.9	msk
P-0009357-T01-IM5	Lung_Adenocarcinoma	4.9	msk
P-0009379-T01-IM5	Lung_Adenocarcinoma	8.9	msk
P-0009419-T01-IM5	Lung_Adenocarcinoma	11.8	msk
P-0009428-T01-IM5	Lung_Adenocarcinoma	21.6	msk
P-0009466-T01-IM5	Lung_Adenocarcinoma	8.9	msk
P-0009469-T01-IM5	Lung_Adenocarcinoma	3	msk
P-0009470-T01-IM5	Lung_Adenocarcinoma	11.8	msk
P-0009477-T01-IM5	Lung_Adenocarcinoma	15.7	msk
P-0009487-T01-IM5	Lung_Adenocarcinoma	3.9	msk
P-0009508-T01-IM5	Lung_Adenocarcinoma	9.8	msk
P-0009514-T01-IM5	Lung_Adenocarcinoma	4.9	msk
P-0009528-T01-IM5	Lung_Adenocarcinoma	1	msk
P-0009591-T01-IM5	Lung_Adenocarcinoma	13.8	msk
P-0009608-T01-IM5	Lung_Adenocarcinoma	3.9	msk
P-0009624-T01-IM5	Lung_Adenocarcinoma	3.9	msk
P-0009627-T01-IM5	Lung_Adenocarcinoma	4.9	msk
P-0009643-T01-IM5	Lung_Adenocarcinoma	6.9	msk
P-0009660-T01-IM5	Lung_Adenocarcinoma	23.6	msk
P-0009661-T01-IM5	Lung_Adenocarcinoma	4.9	msk
P-0009684-T01-IM5	Lung_Adenocarcinoma	23.6	msk
P-0009704-T01-IM5	Lung_Adenocarcinoma	2	msk
P-0009708-T01-IM5	Lung_Adenocarcinoma	13.8	msk
P-0009748-T01-IM5	Lung_Adenocarcinoma	3.9	msk
P-0009762-T01-IM5	Lung_Adenocarcinoma	7.9	msk
P-0009823-T01-IM5	Lung_Adenocarcinoma	3.9	msk
P-0009824-T01-IM5	Lung_Adenocarcinoma	8.9	msk
P-0009861-T01-IM5	Lung_Adenocarcinoma	2	msk
P-0009869-T01-IM5	Lung_Adenocarcinoma	1	msk
P-0009924-T01-IM5	Lung_Adenocarcinoma	17.7	msk
P-0009928-T01-IM5	Lung_Adenocarcinoma	4.9	msk
P-0009956-T01-IM5	Lung_Adenocarcinoma	3	msk
P-0009957-T01-IM5	Lung_Adenocarcinoma	3.9	msk
P-0009959-T01-IM5	Lung_Adenocarcinoma	3	msk
P-0010041-T01-IM5	Lung_Adenocarcinoma	1	msk
P-0010053-T01-IM5	Lung_Adenocarcinoma	2	msk
P-0010087-T01-IM5	Lung_Adenocarcinoma	24.6	msk
P-0010131-T01-IM5	Lung_Adenocarcinoma	2	msk
P-0010133-T01-IM5	Lung_Adenocarcinoma	3	msk
P-0010173-T01-IM5	Lung_Adenocarcinoma	11.8	msk
P-0010177-T01-IM5	Lung_Adenocarcinoma	2	msk
P-0010181-T01-IM5	Lung_Adenocarcinoma	7.9	msk
P-0010231-T01-IM5	Lung_Adenocarcinoma	5.9	msk
P-0010300-T01-IM5	Lung_Adenocarcinoma	3.9	msk
P-0010328-T01-IM5	Lung_Adenocarcinoma	3	msk
P-0010329-T01-IM5	Lung_Adenocarcinoma	3	msk
P-0010337-T01-IM5	Lung_Adenocarcinoma	17.7	msk
P-0010338-T01-IM5	Lung_Adenocarcinoma	2	msk
P-0010355-T01-IM5	Lung_Adenocarcinoma	6.9	msk
P-0010362-T01-IM5	Lung_Adenocarcinoma	3	msk
P-0010375-T01-IM5	Lung_Adenocarcinoma	3	msk
P-0010385-T01-IM5	Lung_Adenocarcinoma	7.9	msk
P-0010507-T01-IM5	Lung_Adenocarcinoma	2	msk
P-0010525-T01-IM5	Lung_Adenocarcinoma	3.9	msk
P-0010558-T01-IM5	Lung_Adenocarcinoma	19.7	msk
P-0010563-T01-IM5	Lung_Adenocarcinoma	3.9	msk
P-0010566-T01-IM5	Lung_Adenocarcinoma	3.9	msk
P-0010609-T01-IM5	Lung_Adenocarcinoma	7.9	msk
P-0010640-T01-IM5	Lung_Adenocarcinoma	3	msk
P-0010648-T01-IM5	Lung_Adenocarcinoma	2	msk
P-0010675-T01-IM5	Lung_Adenocarcinoma	2	msk
P-0010700-T01-IM5	Lung_Adenocarcinoma	3.9	msk
P-0010793-T01-IM5	Lung_Adenocarcinoma	5.9	msk
P-0010801-T01-IM5	Lung_Adenocarcinoma	3	msk
P-0010842-T01-IM5	Lung_Adenocarcinoma		msk
P-0010904-T01-IM5	Lung_Adenocarcinoma	41.3	msk
P-0010916-T01-IM5	Lung_Adenocarcinoma	46.2	msk
P-0010947-T01-IM5	Lung_Adenocarcinoma	12.8	msk
P-0010983-T01-IM5	Lung_Adenocarcinoma	2	msk
P-0010995-T01-IM5	Lung_Adenocarcinoma	3.9	msk
P-0011005-T01-IM5	Lung_Adenocarcinoma	9.8	msk
P-0011016-T01-IM5	Lung_Adenocarcinoma	15.7	msk
P-0011018-T01-IM5	Lung_Adenocarcinoma	3	msk
P-0011025-T01-IM5	Lung_Adenocarcinoma	3.9	msk
P-0011031-T01-IM5	Lung_Adenocarcinoma		msk
P-0011033-T01-IM5	Lung_Adenocarcinoma	3	msk
P-0011036-T01-IM5	Lung_Adenocarcinoma	11.8	msk
P-0011038-T01-IM5	Lung_Adenocarcinoma	3	msk
P-0011133-T01-IM5	Lung_Adenocarcinoma	2	msk
P-0011136-T01-IM5	Lung_Adenocarcinoma	4.9	msk
P-0011154-T01-IM5	Lung_Adenocarcinoma	13.8	msk
P-0011180-T01-IM5	Lung_Adenocarcinoma	2	msk
P-0011186-T01-IM5	Lung_Adenocarcinoma	8.9	msk
P-0011234-T02-IM5	Lung_Adenocarcinoma	2	msk
P-0011242-T01-IM5	Lung_Adenocarcinoma	6.9	msk
P-0011298-T01-IM5	Lung_Adenocarcinoma	9.8	msk
P-0011326-T01-IM5	Lung_Adenocarcinoma	5.9	msk
P-0011389-T01-IM5	Lung_Adenocarcinoma	4.9	msk
P-0011413-T01-IM5	Lung_Adenocarcinoma	2	msk
P-0011450-T01-IM5	Lung_Adenocarcinoma	4.9	msk
P-0011453-T01-IM5	Lung_Adenocarcinoma	5.9	msk
P-0011535-T01-IM5	Lung_Adenocarcinoma	3	msk
P-0011543-T01-IM5	Lung_Adenocarcinoma	3	msk
P-0011559-T01-IM5	Lung_Adenocarcinoma	3.9	msk
P-0012001-T01-IM5	Lung_Adenocarcinoma	8.9	msk
P-0012008-T01-IM5	Lung_Adenocarcinoma	3	msk
P-0012043-T01-IM5	Lung_Adenocarcinoma	7.9	msk
P-0012062-T01-IM5	Lung_Adenocarcinoma		msk
P-0012076-T01-IM5	Lung_Adenocarcinoma	4.9	msk
P-0012098-T01-IM5	Lung_Adenocarcinoma	1	msk
P-0012159-T01-IM5	Lung_Adenocarcinoma		msk
P-0012196-T01-IM5	Lung_Adenocarcinoma	1	msk
P-0012239-T01-IM5	Lung_Adenocarcinoma	3.9	msk
P-0012251-T01-IM5	Lung_Adenocarcinoma	3	msk
P-0012261-T01-IM5	Lung_Adenocarcinoma	3.9	msk
P-0012273-T01-IM5	Lung_Adenocarcinoma	20.7	msk
P-0012306-T01-IM5	Lung_Adenocarcinoma	3.9	msk
P-0012373-T01-IM5	Lung_Adenocarcinoma	39.4	msk
P-0012393-T01-IM5	Lung_Adenocarcinoma	3	msk
P-0012404-T01-IM5	Lung_Adenocarcinoma	1	msk
P-0002694-T02-IM3	Lung_Adenocarcinoma		msk
P-0003055-T01-IM3	Lung_Adenocarcinoma		msk
Patient0068	Intrahepatic_Cholangiocarcinoma	0	aom
Patient0139	Intrahepatic_Cholangiocarcinoma	11.9	aom
Patient0208	Intrahepatic_Cholangiocarcinoma	1.5	aom
Patient0232	Intrahepatic_Cholangiocarcinoma	2.3	aom
Patient0250	Intrahepatic_Cholangiocarcinoma	1.5	aom
Patient0260	Intrahepatic_Cholangiocarcinoma	2.3	aom
Patient0273	Intrahepatic_Cholangiocarcinoma	1.5	aom
Patient0281	Intrahepatic_Cholangiocarcinoma	7.9	aom
Patient0288	Intrahepatic_Cholangiocarcinoma	5.5	aom
Patient0315	Intrahepatic_Cholangiocarcinoma	2.3	aom
Patient0345	Intrahepatic_Cholangiocarcinoma	0.7	aom
Patient0355	Intrahepatic_Cholangiocarcinoma	3	aom
Patient0499	Intrahepatic_Cholangiocarcinoma	7.1	aom
Patient0535	Intrahepatic_Cholangiocarcinoma	6.3	aom
Patient0560	Intrahepatic_Cholangiocarcinoma	3.9	aom
Patient0591	Intrahepatic_Cholangiocarcinoma	2.3	aom
Patient0631	Intrahepatic_Cholangiocarcinoma	2.3	aom
Patient0652	Intrahepatic_Cholangiocarcinoma	10.1	aom
Patient0747	Intrahepatic_Cholangiocarcinoma	1.5	aom
Patient0783	Intrahepatic_Cholangiocarcinoma	1.5	aom
Patient0792	Intrahepatic_Cholangiocarcinoma	3.9	aom
Patient0796	Intrahepatic_Cholangiocarcinoma	15.6	aom
Patient0806	Intrahepatic_Cholangiocarcinoma	2.3	aom
Patient0809	Intrahepatic_Cholangiocarcinoma	7	aom
Patient0829	Intrahepatic_Cholangiocarcinoma	0.7	aom
Patient0840	Intrahepatic_Cholangiocarcinoma	3.1	aom
Patient0857	Intrahepatic_Cholangiocarcinoma	69.5	aom
Patient0877	Intrahepatic_Cholangiocarcinoma	8.5	aom
Patient0909	Intrahepatic_Cholangiocarcinoma	2.3	aom
Patient0915	Intrahepatic_Cholangiocarcinoma	9.3	aom
Patient0934	Intrahepatic_Cholangiocarcinoma	3.1	aom
Patient0961	Intrahepatic_Cholangiocarcinoma	5.4	aom
Patient0967	Intrahepatic_Cholangiocarcinoma	2.3	aom
Patient0972	Intrahepatic_Cholangiocarcinoma	1.5	aom
Patient1015	Intrahepatic_Cholangiocarcinoma	3.9	aom
Patient1061	Intrahepatic_Cholangiocarcinoma	3.9	aom
Patient1140	Intrahepatic_Cholangiocarcinoma	9.3	aom
Patient1142	Intrahepatic_Cholangiocarcinoma	3.1	aom
Patient1157	Intrahepatic_Cholangiocarcinoma	0	aom
Patient1163	Intrahepatic_Cholangiocarcinoma	0.7	aom
Patient1185	Intrahepatic_Cholangiocarcinoma	0.7	aom
Patient1272	Intrahepatic_Cholangiocarcinoma	1.5	aom
Patient1286	Intrahepatic_Cholangiocarcinoma	2.3	aom
Patient1301	Intrahepatic_Cholangiocarcinoma	0.7	aom
Patient1393	Intrahepatic_Cholangiocarcinoma	1.5	aom
Patient1423	Intrahepatic_Cholangiocarcinoma	2.3	aom
Patient1520	Intrahepatic_Cholangiocarcinoma	0	aom
Patient1521	Intrahepatic_Cholangiocarcinoma	3.8	aom
Patient1540	Intrahepatic_Cholangiocarcinoma	12.5	aom
Patient1614	Intrahepatic_Cholangiocarcinoma	3.1	aom
Patient1646	Intrahepatic_Cholangiocarcinoma	2.3	aom
Patient1743	Intrahepatic_Cholangiocarcinoma	3.1	aom
Patient1744	Intrahepatic_Cholangiocarcinoma	0	aom
Patient2022	Intrahepatic_Cholangiocarcinoma	4.6	aom
Patient2032	Intrahepatic_Cholangiocarcinoma	16.1	aom
Patient2178	Intrahepatic_Cholangiocarcinoma	27	aom
Patient2205	Intrahepatic_Cholangiocarcinoma	2.3	aom
Patient2221	Intrahepatic_Cholangiocarcinoma	1.5	aom
Patient2247	Intrahepatic_Cholangiocarcinoma	3	aom
Patient2249	Intrahepatic_Cholangiocarcinoma	1.5	aom
Patient2267	Intrahepatic_Cholangiocarcinoma	0	aom
Patient2268	Intrahepatic_Cholangiocarcinoma	0.7	aom
Patient2273	Intrahepatic_Cholangiocarcinoma	1.5	aom
Patient2307	Intrahepatic_Cholangiocarcinoma	2.3	aom
Patient2358	Intrahepatic_Cholangiocarcinoma	0.7	aom
Patient2466	Intrahepatic_Cholangiocarcinoma	1.5	aom
Patient2508	Intrahepatic_Cholangiocarcinoma	36.3	aom
Patient2620	Intrahepatic_Cholangiocarcinoma	3.8	aom
Patient2681	Intrahepatic_Cholangiocarcinoma	6.1	aom
Patient2809	Intrahepatic_Cholangiocarcinoma	1.5	aom
Patient2945	Intrahepatic_Cholangiocarcinoma	2.3	aom
Patient2973	Intrahepatic_Cholangiocarcinoma	5.4	aom
Patient2998	Intrahepatic_Cholangiocarcinoma	2.3	aom
Patient3160	Intrahepatic_Cholangiocarcinoma	3	aom
Patient3307	Intrahepatic_Cholangiocarcinoma	7.7	aom
Patient3722	Intrahepatic_Cholangiocarcinoma	3.1	aom
Patient3775	Intrahepatic_Cholangiocarcinoma	6.9	aom
Patient3820	Intrahepatic_Cholangiocarcinoma	0.7	aom
Patient3898	Intrahepatic_Cholangiocarcinoma	7.7	aom
Patient3942	Intrahepatic_Cholangiocarcinoma	6.9	aom
Patient4013	Intrahepatic_Cholangiocarcinoma	0.7	aom
Patient4152	Intrahepatic_Cholangiocarcinoma	1.5	aom
Patient4742	Intrahepatic_Cholangiocarcinoma	3.8	aom
Patient4878	Intrahepatic_Cholangiocarcinoma	11.6	aom
Patient5029	Intrahepatic_Cholangiocarcinoma	7.7	aom
Patient5396	Intrahepatic_Cholangiocarcinoma	4.6	aom
Patient6083	Intrahepatic_Cholangiocarcinoma	6.1	aom
Patient6199	Intrahepatic_Cholangiocarcinoma	4.3	aom
Patient6250	Intrahepatic_Cholangiocarcinoma	3.7	aom
Patient6314	Intrahepatic_Cholangiocarcinoma	5.6	aom
Patient6335	Intrahepatic_Cholangiocarcinoma	0.6	aom
Patient6536	Intrahepatic_Cholangiocarcinoma	4.3	aom
Patient6944	Intrahepatic_Cholangiocarcinoma	2.5	aom
Patient7519	Intrahepatic_Cholangiocarcinoma	28.1	aom
Patient7880	Intrahepatic_Cholangiocarcinoma	3.1	aom
Patient8081	Intrahepatic_Cholangiocarcinoma	4.6	aom
Patient8108	Intrahepatic_Cholangiocarcinoma	1.8	aom
Patient8244	Intrahepatic_Cholangiocarcinoma	3.8	aom
Patient10149	Intrahepatic_Cholangiocarcinoma	1.2	aom
P-0000114-T01-IM3	Intrahepatic_Cholangiocarcinoma	4.5	msk
P-0000147-T01-IM3	Intrahepatic_Cholangiocarcinoma		msk
P-0000154-T01-IM3	Intrahepatic_Cholangiocarcinoma	3.3	msk
P-0000189-T01-IM3	Intrahepatic_Cholangiocarcinoma	3.3	msk
P-0000192-T02-IM3	Intrahepatic_Cholangiocarcinoma	2.2	msk
P-0000211-T01-IM3	Intrahepatic_Cholangiocarcinoma	1.1	msk
P-0000238-T01-IM3	Intrahepatic_Cholangiocarcinoma	2.2	msk
P-0000245-T01-IM3	Intrahepatic_Cholangiocarcinoma	11.2	msk
P-0000298-T01-IM3	Intrahepatic_Cholangiocarcinoma	1.1	msk
P-0000303-T01-IM3	Intrahepatic_Cholangiocarcinoma		msk
P-0000327-T01-IM3	Intrahepatic_Cholangiocarcinoma	3.3	msk
P-0000328-T01-IM3	Intrahepatic_Cholangiocarcinoma	3.3	msk
P-0000360-T01-IM3	Intrahepatic_Cholangiocarcinoma	1.1	msk
P-0000362-T01-IM3	Intrahepatic_Cholangiocarcinoma	1.1	msk
P-0000402-T01-IM3	Intrahepatic_Cholangiocarcinoma	1.1	msk
P-0000419-T01-IM3	Intrahepatic_Cholangiocarcinoma		msk
P-0000599-T01-IM3	Intrahepatic_Cholangiocarcinoma	3.3	msk
P-0000637-T01-IM3	Intrahepatic_Cholangiocarcinoma	8.9	msk
P-0000643-T01-IM3	Intrahepatic_Cholangiocarcinoma	1.1	msk
P-0000644-T01-IM3	Intrahepatic_Cholangiocarcinoma	1.1	msk
P-0000713-T01-IM3	Intrahepatic_Cholangiocarcinoma	1.1	msk
P-0000766-T01-IM3	Intrahepatic_Cholangiocarcinoma	2.2	msk
P-0000932-T01-IM3	Intrahepatic_Cholangiocarcinoma		msk
P-0001001-T01-IM3	Intrahepatic_Cholangiocarcinoma	8.9	msk
P-0001185-T01-IM3	Intrahepatic_Cholangiocarcinoma	27.9	msk
P-0001292-T01-IM3	Intrahepatic_Cholangiocarcinoma	6.7	msk
P-0001359-T01-IM3	Intrahepatic_Cholangiocarcinoma	3.3	msk
P-0001403-T01-IM3	Intrahepatic_Cholangiocarcinoma	3.3	msk
P-0001496-T01-IM3	Intrahepatic_Cholangiocarcinoma	2.2	msk
P-0001539-T01-IM3	Intrahepatic_Cholangiocarcinoma	3.3	msk
P-0001824-T01-IM3	Intrahepatic_Cholangiocarcinoma	1.1	msk
P-0001858-T01-IM3	Intrahepatic_Cholangiocarcinoma	1.1	msk
P-0001933-T01-IM3	Intrahepatic_Cholangiocarcinoma	2.2	msk
P-0002039-T01-IM3	Intrahepatic_Cholangiocarcinoma	0	msk
P-0002059-T01-IM3	Intrahepatic_Cholangiocarcinoma	22.3	msk
P-0002064-T01-IM3	Intrahepatic_Cholangiocarcinoma	4.5	msk
P-0002135-T01-IM3	Intrahepatic_Cholangiocarcinoma	2.2	msk
P-0002143-T01-IM3	Intrahepatic_Cholangiocarcinoma	4.5	msk
P-0002213-T01-IM3	Intrahepatic_Cholangiocarcinoma	2.2	msk
P-0002286-T01-IM3	Intrahepatic_Cholangiocarcinoma	6.7	msk
P-0002666-T01-IM3	Intrahepatic_Cholangiocarcinoma		msk
P-0002906-T01-IM3	Intrahepatic_Cholangiocarcinoma	5.6	msk
P-0002937-T01-IM3	Intrahepatic_Cholangiocarcinoma	2.2	msk
P-0003160-T01-IM5	Intrahepatic_Cholangiocarcinoma	6.9	msk
P-0003177-T01-IM5	Intrahepatic_Cholangiocarcinoma	2	msk
P-0003187-T02-IM5	Intrahepatic_Cholangiocarcinoma	4.9	msk
P-0003590-T01-IM5	Intrahepatic_Cholangiocarcinoma	2	msk
P-0003701-T01-IM5	Intrahepatic_Cholangiocarcinoma	2	msk
P-0003737-T01-IM5	Intrahepatic_Cholangiocarcinoma	4.9	msk
P-0003795-T01-IM5	Intrahepatic_Cholangiocarcinoma	3.9	msk
P-0003812-T01-IM5	Intrahepatic_Cholangiocarcinoma	8.9	msk
P-0003938-T01-IM5	Intrahepatic_Cholangiocarcinoma	6.9	msk
P-0003946-T01-IM3	Intrahepatic_Cholangiocarcinoma	3.3	msk
P-0004520-T01-IM5	Intrahepatic_Cholangiocarcinoma	1	msk
P-0004547-T01-IM5	Intrahepatic_Cholangiocarcinoma	2	msk
P-0004955-T01-IM5	Intrahepatic_Cholangiocarcinoma	3.9	msk
P-0005000-T01-IM5	Intrahepatic_Cholangiocarcinoma	3.9	msk
P-0005112-T01-IM5	Intrahepatic_Cholangiocarcinoma	3	msk
P-0005140-T01-IM5	Intrahepatic_Cholangiocarcinoma	3.9	msk
P-0005161-T01-IM5	Intrahepatic_Cholangiocarcinoma	1	msk
P-0005255-T01-IM5	Intrahepatic_Cholangiocarcinoma	4.9	msk
P-0005291-T01-IM5	Intrahepatic_Cholangiocarcinoma	1	msk
P-0005345-T01-IM5	Intrahepatic_Cholangiocarcinoma	1	msk
P-0005538-T01-IM5	Intrahepatic_Cholangiocarcinoma	1	msk
P-0005561-T01-IM5	Intrahepatic_Cholangiocarcinoma	1	msk
P-0005835-T01-IM5	Intrahepatic_Cholangiocarcinoma	4.9	msk
P-0006235-T01-IM5	Intrahepatic_Cholangiocarcinoma	2	msk
P-0006242-T01-IM5	Intrahepatic_Cholangiocarcinoma	2	msk
P-0006244-T01-IM5	Intrahepatic_Cholangiocarcinoma	2	msk
P-0006328-T01-IM5	Intrahepatic_Cholangiocarcinoma	1	msk
P-0006553-T01-IM5	Intrahepatic_Cholangiocarcinoma	3.9	msk
P-0006583-T01-IM5	Intrahepatic_Cholangiocarcinoma	9.8	msk
P-0006795-T01-IM5	Intrahepatic_Cholangiocarcinoma	3	msk
P-0006903-T01-IM5	Intrahepatic_Cholangiocarcinoma	3	msk
P-0007023-T01-IM5	Intrahepatic_Cholangiocarcinoma		msk
P-0007275-T01-IM5	Intrahepatic_Cholangiocarcinoma	8.9	msk
P-0007417-T01-IM5	Intrahepatic_Cholangiocarcinoma	2	msk
P-0007426-T01-IM5	Intrahepatic_Cholangiocarcinoma	4.9	msk
P-0007510-T01-IM5	Intrahepatic_Cholangiocarcinoma	3	msk
P-0007668-T01-IM5	Intrahepatic_Cholangiocarcinoma	5.9	msk
P-0007782-T01-IM5	Intrahepatic_Cholangiocarcinoma	17.7	msk
P-0008182-T01-IM5	Intrahepatic_Cholangiocarcinoma	3	msk
P-0008648-T01-IM5	Intrahepatic_Cholangiocarcinoma	2	msk
P-0008684-T01-IM5	Intrahepatic_Cholangiocarcinoma	17.7	msk
P-0008693-T01-IM5	Intrahepatic_Cholangiocarcinoma		msk
P-0009306-T01-IM5	Intrahepatic_Cholangiocarcinoma	2	msk
P-0009513-T01-IM5	Intrahepatic_Cholangiocarcinoma	3	msk
P-0009523-T01-IM5	Intrahepatic_Cholangiocarcinoma	2	msk
P-0009611-T01-IM5	Intrahepatic_Cholangiocarcinoma	3	msk
P-0009816-T01-IM5	Intrahepatic_Cholangiocarcinoma	3	msk
P-0009961-T01-IM5	Intrahepatic_Cholangiocarcinoma	2	msk
P-0010070-T01-IM5	Intrahepatic_Cholangiocarcinoma	11.8	msk
P-0010392-T01-IM5	Intrahepatic_Cholangiocarcinoma	3.9	msk
P-0010574-T01-IM5	Intrahepatic_Cholangiocarcinoma	3.9	msk
P-0010708-T01-IM5	Intrahepatic_Cholangiocarcinoma	3.9	msk
P-0010723-T01-IM5	Intrahepatic_Cholangiocarcinoma	3	msk
P-0010761-T01-IM5	Intrahepatic_Cholangiocarcinoma	2	msk
P-0011104-T01-IM5	Intrahepatic_Cholangiocarcinoma	5.9	msk
P-0005520-T02-IM5	Intrahepatic_Cholangiocarcinoma		msk
Patient0046	Liver_Hepatocellular_Carcinoma	2.5	aom
Patient0069	Liver_Hepatocellular_Carcinoma	3.9	aom
Patient0085	Liver_Hepatocellular_Carcinoma	27.9	aom
Patient0110	Liver_Hepatocellular_Carcinoma	2.3	aom
Patient0111	Liver_Hepatocellular_Carcinoma	7.9	aom
Patient0123	Liver_Hepatocellular_Carcinoma	5.5	aom
Patient0243	Liver_Hepatocellular_Carcinoma	6.3	aom
Patient0263	Liver_Hepatocellular_Carcinoma	6.3	aom
Patient0297	Liver_Hepatocellular_Carcinoma	52.6	aom
Patient0309	Liver_Hepatocellular_Carcinoma	6.3	aom
Patient0310	Liver_Hepatocellular_Carcinoma	12.3	aom
Patient0327	Liver_Hepatocellular_Carcinoma	0.7	aom
Patient0329	Liver_Hepatocellular_Carcinoma	5.5	aom
Patient0357	Liver_Hepatocellular_Carcinoma	2.3	aom
Patient0366	Liver_Hepatocellular_Carcinoma	5.5	aom
Patient0376	Liver_Hepatocellular_Carcinoma	6.3	aom
Patient0385	Liver_Hepatocellular_Carcinoma	5.5	aom
Patient0401	Liver_Hepatocellular_Carcinoma	0.7	aom
Patient0440	Liver_Hepatocellular_Carcinoma	5.5	aom
Patient0465	Liver_Hepatocellular_Carcinoma	13.4	aom
Patient0493	Liver_Hepatocellular_Carcinoma	5.5	aom
Patient0500	Liver_Hepatocellular_Carcinoma	3.9	aom
Patient0526	Liver_Hepatocellular_Carcinoma	5.5	aom
Patient0546	Liver_Hepatocellular_Carcinoma	12.6	aom
Patient0579	Liver_Hepatocellular_Carcinoma	28.4	aom
Patient0580	Liver_Hepatocellular_Carcinoma	5.5	aom
Patient0584	Liver_Hepatocellular_Carcinoma	2.3	aom
Patient0622	Liver_Hepatocellular_Carcinoma	5.4	aom
Patient0630	Liver_Hepatocellular_Carcinoma	15.4	aom
Patient0646	Liver_Hepatocellular_Carcinoma	6.2	aom
Patient0658	Liver_Hepatocellular_Carcinoma	1.5	aom
Patient0659	Liver_Hepatocellular_Carcinoma	11.6	aom
Patient0675	Liver_Hepatocellular_Carcinoma	7.8	aom
Patient0696	Liver_Hepatocellular_Carcinoma	3.9	aom
Patient0748	Liver_Hepatocellular_Carcinoma	0.7	aom
Patient0765	Liver_Hepatocellular_Carcinoma	4.6	aom
Patient0785	Liver_Hepatocellular_Carcinoma	0.7	aom
Patient0843	Liver_Hepatocellular_Carcinoma	7	aom
Patient0925	Liver_Hepatocellular_Carcinoma	11.6	aom
Patient1018	Liver_Hepatocellular_Carcinoma	7.8	aom
Patient1031	Liver_Hepatocellular_Carcinoma	8.5	aom
Patient1086	Liver_Hepatocellular_Carcinoma	3.1	aom
Patient1277	Liver_Hepatocellular_Carcinoma	1.5	aom
Patient1766	Liver_Hepatocellular_Carcinoma	5.4	aom
Patient1814	Liver_Hepatocellular_Carcinoma	6.1	aom
Patient2038	Liver_Hepatocellular_Carcinoma	13.9	aom
Patient2091	Liver_Hepatocellular_Carcinoma	10.8	aom
Patient2174	Liver_Hepatocellular_Carcinoma	8.5	aom
Patient2198	Liver_Hepatocellular_Carcinoma	2.3	aom
Patient2241	Liver_Hepatocellular_Carcinoma	5.4	aom
Patient2588	Liver_Hepatocellular_Carcinoma	4.6	aom
Patient2714	Liver_Hepatocellular_Carcinoma	11.6	aom
Patient2733	Liver_Hepatocellular_Carcinoma	9.2	aom
Patient2872	Liver_Hepatocellular_Carcinoma	7.7	aom
Patient3175	Liver_Hepatocellular_Carcinoma	6.9	aom
Patient3210	Liver_Hepatocellular_Carcinoma	5.6	aom
Patient3250	Liver_Hepatocellular_Carcinoma	4.6	aom
Patient3864	Liver_Hepatocellular_Carcinoma	0.7	aom
Patient3878	Liver_Hepatocellular_Carcinoma	3.8	aom
Patient3945	Liver_Hepatocellular_Carcinoma	3.8	aom
Patient3953	Liver_Hepatocellular_Carcinoma	2.3	aom
Patient3988	Liver_Hepatocellular_Carcinoma	2.3	aom
Patient4205	Liver_Hepatocellular_Carcinoma	7.7	aom
Patient4311	Liver_Hepatocellular_Carcinoma	4.6	aom
Patient4398	Liver_Hepatocellular_Carcinoma	1.5	aom
Patient4793	Liver_Hepatocellular_Carcinoma	5.4	aom
Patient4887	Liver_Hepatocellular_Carcinoma	0.7	aom
Patient4913	Liver_Hepatocellular_Carcinoma	10	aom
Patient4985	Liver_Hepatocellular_Carcinoma	3.8	aom
Patient4993	Liver_Hepatocellular_Carcinoma	2.5	aom
Patient5062	Liver_Hepatocellular_Carcinoma	3.8	aom
Patient5064	Liver_Hepatocellular_Carcinoma	3	aom
Patient5115	Liver_Hepatocellular_Carcinoma	1.5	aom
Patient5376	Liver_Hepatocellular_Carcinoma	9.2	aom
Patient5616	Liver_Hepatocellular_Carcinoma	3.8	aom
Patient5716	Liver_Hepatocellular_Carcinoma	2.3	aom
Patient5774	Liver_Hepatocellular_Carcinoma	9.2	aom
Patient6033	Liver_Hepatocellular_Carcinoma	6.1	aom
Patient6133	Liver_Hepatocellular_Carcinoma	7.7	aom
Patient6152	Liver_Hepatocellular_Carcinoma	3.8	aom
Patient6402	Liver_Hepatocellular_Carcinoma	14.4	aom
Patient6449	Liver_Hepatocellular_Carcinoma	5.6	aom
Patient6530	Liver_Hepatocellular_Carcinoma	4.3	aom
Patient6574	Liver_Hepatocellular_Carcinoma	6.2	aom
Patient6592	Liver_Hepatocellular_Carcinoma	8.1	aom
Patient6612	Liver_Hepatocellular_Carcinoma	5.6	aom
Patient6740	Liver_Hepatocellular_Carcinoma	6.9	aom
Patient6758	Liver_Hepatocellular_Carcinoma	0.6	aom
Patient6859	Liver_Hepatocellular_Carcinoma	5	aom
Patient6996	Liver_Hepatocellular_Carcinoma	3.1	aom
Patient7022	Liver_Hepatocellular_Carcinoma	8.7	aom
Patient7092	Liver_Hepatocellular_Carcinoma	6.2	aom
Patient7109	Liver_Hepatocellular_Carcinoma	3.7	aom
Patient7173	Liver_Hepatocellular_Carcinoma	6.9	aom
Patient7193	Liver_Hepatocellular_Carcinoma	3.7	aom
Patient7215	Liver_Hepatocellular_Carcinoma	10.6	aom
Patient7248	Liver_Hepatocellular_Carcinoma	5	aom
Patient7707	Liver_Hepatocellular_Carcinoma	29.4	aom
Patient7721	Liver_Hepatocellular_Carcinoma	6.3	aom
Patient7966	Liver_Hepatocellular_Carcinoma	1.5	aom
Patient8037	Liver_Hepatocellular_Carcinoma	9.2	aom
P-0000037-T01-IM3	Liver_Hepatocellular_Carcinoma	4.5	msk
P-0000182-T01-IM3	Liver_Hepatocellular_Carcinoma	2.2	msk
P-0000228-T01-IM3	Liver_Hepatocellular_Carcinoma	4.5	msk
P-0000587-T01-IM3	Liver_Hepatocellular_Carcinoma	6.7	msk
P-0000829-T01-IM3	Liver_Hepatocellular_Carcinoma	6.7	msk
P-0000853-T01-IM3	Liver_Hepatocellular_Carcinoma	4.5	msk
P-0000853-T01-IM3	Liver_Hepatocellular_Carcinoma	4.5	msk
P-0000942-T01-IM3	Liver_Hepatocellular_Carcinoma	7.8	msk
P-0000942-T01-IM3	Liver_Hepatocellular_Carcinoma	7.8	msk
P-0001188-T01-IM3	Liver_Hepatocellular_Carcinoma	2.2	msk
P-0001307-T01-IM3	Liver_Hepatocellular_Carcinoma	7.8	msk
P-0001310-T01-IM3	Liver_Hepatocellular_Carcinoma	2.2	msk
P-0001321-T01-IM3	Liver_Hepatocellular_Carcinoma	4.5	msk
P-0001324-T01-IM3	Liver_Hepatocellular_Carcinoma	10	msk
P-0001336-T01-IM3	Liver_Hepatocellular_Carcinoma	4.5	msk
P-0001409-T01-IM3	Liver_Hepatocellular_Carcinoma	2.2	msk
P-0001507-T01-IM3	Liver_Hepatocellular_Carcinoma	4.5	msk
P-0001806-T01-IM3	Liver_Hepatocellular_Carcinoma	4.5	msk
P-0001852-T01-IM3	Liver_Hepatocellular_Carcinoma	2.2	msk
P-0001974-T01-IM3	Liver_Hepatocellular_Carcinoma	1.1	msk
P-0002009-T01-IM3	Liver_Hepatocellular_Carcinoma		msk
P-0002009-T01-IM3	Liver_Hepatocellular_Carcinoma		msk
P-0002299-T01-IM3	Liver_Hepatocellular_Carcinoma	4.5	msk
P-0002317-T01-IM3	Liver_Hepatocellular_Carcinoma	1.1	msk
P-0002697-T01-IM3	Liver_Hepatocellular_Carcinoma	3.3	msk
P-0002719-T01-IM3	Liver_Hepatocellular_Carcinoma	5.6	msk
P-0002753-T01-IM3	Liver_Hepatocellular_Carcinoma	5.6	msk
P-0003212-T01-IM5	Liver_Hepatocellular_Carcinoma	2	msk
P-0004247-T01-IM5	Liver_Hepatocellular_Carcinoma	3	msk
P-0004574-T01-IM5	Liver_Hepatocellular_Carcinoma		msk
P-0004805-T01-IM5	Liver_Hepatocellular_Carcinoma	3	msk
P-0004836-T01-IM5	Liver_Hepatocellular_Carcinoma		msk
P-0004930-T01-IM5	Liver_Hepatocellular_Carcinoma	5.9	msk
P-0005038-T01-IM5	Liver_Hepatocellular_Carcinoma	5.9	msk
P-0005202-T01-IM5	Liver_Hepatocellular_Carcinoma	3.9	msk
P-0005357-T01-IM5	Liver_Hepatocellular_Carcinoma	5.9	msk
P-0005671-T01-IM5	Liver_Hepatocellular_Carcinoma	6.9	msk
P-0005757-T01-IM5	Liver_Hepatocellular_Carcinoma	3.9	msk
P-0005779-T01-IM5	Liver_Hepatocellular_Carcinoma	4.9	msk
P-0005782-T01-IM5	Liver_Hepatocellular_Carcinoma	5.9	msk
P-0005797-T01-IM5	Liver_Hepatocellular_Carcinoma	2	msk
P-0005854-T01-IM5	Liver_Hepatocellular_Carcinoma	5.9	msk
P-0006082-T01-IM5	Liver_Hepatocellular_Carcinoma	3	msk
P-0006102-T01-IM5	Liver_Hepatocellular_Carcinoma	2	msk
P-0006199-T03-IM5	Liver_Hepatocellular_Carcinoma	7.9	msk
P-0006245-T02-IM5	Liver_Hepatocellular_Carcinoma	10.8	msk
P-0006403-T01-IM5	Liver_Hepatocellular_Carcinoma	1	msk
P-0006538-T01-IM5	Liver_Hepatocellular_Carcinoma	4.9	msk
P-0006599-T01-IM5	Liver_Hepatocellular_Carcinoma	4.9	msk
P-0006633-T01-IM5	Liver_Hepatocellular_Carcinoma	4.9	msk
P-0006662-T01-IM5	Liver_Hepatocellular_Carcinoma	7.9	msk
P-0007157-T01-IM5	Liver_Hepatocellular_Carcinoma	6.9	msk
P-0007348-T01-IM5	Liver_Hepatocellular_Carcinoma	3	msk
P-0007353-T01-IM5	Liver_Hepatocellular_Carcinoma	2	msk
P-0007505-T01-IM5	Liver_Hepatocellular_Carcinoma	3.9	msk
P-0007773-T01-IM5	Liver_Hepatocellular_Carcinoma	4.9	msk
P-0007787-T01-IM5	Liver_Hepatocellular_Carcinoma	4.9	msk
P-0007905-T01-IM5	Liver_Hepatocellular_Carcinoma	4.9	msk
P-0008555-T01-IM5	Liver_Hepatocellular_Carcinoma	1	msk
P-0008564-T01-IM5	Liver_Hepatocellular_Carcinoma	2	msk
P-0009255-T01-IM5	Liver_Hepatocellular_Carcinoma	2	msk
P-0009331-T01-IM5	Liver_Hepatocellular_Carcinoma	3	msk
P-0009500-T01-IM5	Liver_Hepatocellular_Carcinoma	2	msk
P-0009529-T01-IM5	Liver_Hepatocellular_Carcinoma		msk
P-0009540-T01-IM5	Liver_Hepatocellular_Carcinoma	3	msk
P-0009644-T01-IM5	Liver_Hepatocellular_Carcinoma	5.9	msk
P-0009664-T01-IM5	Liver_Hepatocellular_Carcinoma	10.8	msk
P-0010119-T01-IM5	Liver_Hepatocellular_Carcinoma	8.9	msk
P-0010226-T01-IM5	Liver_Hepatocellular_Carcinoma	3	msk
P-0010251-T01-IM5	Liver_Hepatocellular_Carcinoma	3.9	msk
P-0010251-T01-IM5	Liver_Hepatocellular_Carcinoma	3.9	msk
P-0010346-T01-IM5	Liver_Hepatocellular_Carcinoma	4.9	msk
P-0010388-T01-IM5	Liver_Hepatocellular_Carcinoma	3	msk
P-0010451-T01-IM5	Liver_Hepatocellular_Carcinoma	1	msk
P-0010584-T01-IM5	Liver_Hepatocellular_Carcinoma	2	msk
P-0011085-T01-IM5	Liver_Hepatocellular_Carcinoma	3.9	msk
P-0011128-T01-IM5	Liver_Hepatocellular_Carcinoma	8.9	msk
P-0011530-T01-IM5	Liver_Hepatocellular_Carcinoma	1	msk
P-0012068-T01-IM5	Liver_Hepatocellular_Carcinoma	4.9	msk
P-0012150-T01-IM5	Liver_Hepatocellular_Carcinoma	4.9	msk
P-0012182-T01-IM5	Liver_Hepatocellular_Carcinoma	4.9	msk
P-0012198-T02-IM5	Liver_Hepatocellular_Carcinoma	5.9	msk
P-0012276-T01-IM5	Liver_Hepatocellular_Carcinoma	3	msk
P-0001458-T01-IM3	Liver_Hepatocellular_Carcinoma	1.1	msk
P-0001849-T01-IM3	Liver_Hepatocellular_Carcinoma	4.5	msk
P-0002219-T01-IM3	Liver_Hepatocellular_Carcinoma		msk
P-0002267-T01-IM3	Liver_Hepatocellular_Carcinoma	1.1	msk
P-0002377-T01-IM3	Liver_Hepatocellular_Carcinoma	2.2	msk
P-0002493-T01-IM3	Liver_Hepatocellular_Carcinoma	2.2	msk
P-0002736-T01-IM3	Liver_Hepatocellular_Carcinoma		msk
P-0003615-T01-IM5	Liver_Hepatocellular_Carcinoma	3	msk
P-0003747-T01-IM5	Liver_Hepatocellular_Carcinoma	2	msk
P-0003775-T01-IM5	Liver_Hepatocellular_Carcinoma	2	msk
P-0004881-T01-IM5	Liver_Hepatocellular_Carcinoma		msk
P-0005135-T01-IM5	Liver_Hepatocellular_Carcinoma	1	msk
P-0006307-T01-IM5	Liver_Hepatocellular_Carcinoma		msk
P-0006454-T01-IM5	Liver_Hepatocellular_Carcinoma		msk
P-0009917-T01-IM5	Liver_Hepatocellular_Carcinoma	3	msk
P-0010050-T01-IM5	Liver_Hepatocellular_Carcinoma	1	msk
P-0010266-T01-IM5	Liver_Hepatocellular_Carcinoma	1	msk
P-0011205-T01-IM5	Liver_Hepatocellular_Carcinoma	2	msk
Patient0824	Breast_Carcinoma	0.7	aom
Patient0021	Breast_Carcinoma	8.1	aom
Patient0047	Breast_Carcinoma	5	aom
Patient0114	Breast_Carcinoma	5.5	aom
Patient0129	Breast_Carcinoma	3.9	aom
Patient0204	Breast_Carcinoma	8.7	aom
Patient0248	Breast_Carcinoma	15.1	aom
Patient0272	Breast_Carcinoma	10.3	aom
Patient0326	Breast_Carcinoma	3.9	aom
Patient0333	Breast_Carcinoma	0	aom
Patient0348	Breast_Carcinoma	2.3	aom
Patient0386	Breast_Carcinoma	38.7	aom
Patient0417	Breast_Carcinoma	7.9	aom
Patient0430	Breast_Carcinoma	5.5	aom
Patient0582	Breast_Carcinoma	36.3	aom
Patient0603	Breast_Carcinoma	12.5	aom
Patient0612	Breast_Carcinoma	3.9	aom
Patient0707	Breast_Carcinoma	1.5	aom
Patient0725	Breast_Carcinoma	10.1	aom
Patient0778	Breast_Carcinoma	6.2	aom
Patient0889	Breast_Carcinoma	12.5	aom
Patient0902	Breast_Carcinoma	12.5	aom
Patient1063	Breast_Carcinoma	5.4	aom
Patient1092	Breast_Carcinoma	10.1	aom
Patient1368	Breast_Carcinoma	14	aom
Patient1415	Breast_Carcinoma	1.5	aom
Patient1421	Breast_Carcinoma	0.7	aom
[truncated: 3,647 more rows]
